# Supplementary material for: Validation of protein arginine methyltransferase 5 (PRMT5) as a candidate therapeutic target in the spontaneous canine model of non-Hodgkin lymphoma
Source: PLoS One. 2021 May 14;16(5):e0250839. doi: 10.1371/journal.pone.0250839 (PMC8121334; doi:10.1371/journal.pone.0250839)
Supplement: S3 Table — (XLSX) [file pone.0250839.s004.xlsx]

## Sheet: ATACseq_peaks_b_17_71_Diff
chr	start	end	width	b1.17.71.C	b2.17.71.C	b3.17.71.C	b4.17.71.T	b5.17.71.T	b6.17.71.T	gene_id	gene_name	gene_biotype	feature_strand	insideFeature	shortestDistance	DE	logFC	AveExpr	P.Value	adj.P.Val	log2CPM.b1.17.71.C	log2CPM.b2.17.71.C	log2CPM.b3.17.71.C	log2CPM.b4.17.71.T	log2CPM.b6.17.71.T
22	5010111	5011091	981	479	321	374	55	32	113	ENSCAFG00000004491	LCP1	protein_coding	+	inside	2274	DE	-1.57166	4.31342	4.21339e-09	0.000206195	5.01867	4.71169	5.10837	3.06444	3.66392
27	38140463	38141075	613	478	331	355	69	26	104	NA	NA	NA	NA	NA	NA	DE	-1.46554	4.3477	1.34091e-08	0.000308327	5.01566	4.75588	5.03325	3.38896	3.54473
7	23796316	23798097	1782	178	169	97	211	40	292	NA	NA	NA	NA	NA	NA	DE	1.49495	4.11446	1.89011e-08	0.000308327	3.59306	3.78816	3.16688	4.99453	5.02966
3	60508831	60509850	1020	78	52	39	83	34	145	ENSCAFG00000014598	HMX1	protein_coding	-	upstream	2032	DE	1.72079	2.80889	6.07998e-08	0.000743855	2.4079	2.09726	1.86333	3.65373	4.02225
13	25204780	25208119	3340	1214	1045	931	203	60	338	ENSCAFG00000001086	MYC	protein_coding	+	overlapEnd	1098	DE	-1.30859	5.87493	1.07425e-07	0.00105143	6.35943	6.41299	6.42296	4.93891	5.24038
15	2609003	2610604	1602	229	186	198	26	19	67	NA	NA	NA	NA	NA	NA	DE	-1.52899	3.39727	1.2906e-07	0.00105266	3.95563	3.92605	4.19254	1.99794	2.91419
23	35862774	35864102	1329	93	141	68	120	27	228	NA	NA	NA	NA	NA	NA	DE	1.49819	3.54035	2.27852e-07	0.00139383	2.66018	3.52767	2.65758	4.18291	4.67342
5	64939766	64940845	1080	19	26	36	84	15	64	NA	NA	NA	NA	NA	NA	DE	2.16762	1.9557	2.24662e-07	0.00139383	0.398686	1.11093	1.74937	3.6709	2.8486
23	37456893	37458521	1629	592	490	480	98	25	177	NA	NA	NA	NA	NA	NA	DE	-1.26768	4.86283	3.21542e-07	0.00157356	5.32396	5.32112	5.46794	3.89207	4.30905
5	16913912	16914779	868	161	124	105	179	26	220	NA	NA	NA	NA	NA	NA	DE	1.32735	3.89044	3.05088e-07	0.00157356	3.44867	3.34302	3.28065	4.75786	4.62201
9	39956254	39957147	894	83	72	64	113	20	132	NA	NA	NA	NA	NA	NA	DE	1.44042	3.12289	5.55946e-07	0.00247335	2.49699	2.56292	2.57077	4.09657	3.88722
11	20608589	20609924	1336	272	195	151	30	6	71	NA	NA	NA	NA	NA	NA	DE	-1.37608	3.43963	1.03802e-06	0.00289222	4.2034	3.99404	3.80272	2.20076	2.99724
20	55655815	55657545	1731	1373	860	866	202	58	352	NA	NA	NA	NA	NA	NA	DE	-1.21254	5.84364	7.93445e-07	0.00289222	6.53692	6.13205	6.3186	4.9318	5.29885
27	32144642	32147314	2673	390	394	523	71	38	160	NA	NA	NA	NA	NA	NA	DE	-1.30017	4.58293	9.47835e-07	0.00289222	4.72246	5.0069	5.59159	3.42989	4.1638
27	41047199	41048498	1300	355	276	267	44	25	118	NA	NA	NA	NA	NA	NA	DE	-1.30758	4.03519	9.61199e-07	0.00289222	4.58699	4.49415	4.62294	2.74575	3.72612
29	38120864	38121776	913	137	73	52	122	22	151	NA	NA	NA	NA	NA	NA	DE	1.43021	3.27205	1.0638e-06	0.00289222	3.21657	2.58269	2.27379	4.20666	4.08055
3	17547263	17549214	1952	943	884	847	179	64	315	NA	NA	NA	NA	NA	NA	DE	-1.20236	5.67005	8.63921e-07	0.00289222	5.99516	6.17173	6.28662	4.75786	5.13887
3	25338770	25340278	1509	391	375	279	69	29	115	NA	NA	NA	NA	NA	NA	DE	-1.23843	4.28523	8.14613e-07	0.00289222	4.72615	4.93568	4.68625	3.38896	3.68912
16	8693356	8694029	674	247	140	152	35	9	48	ENSCAFG00000033915	NA	lincRNA	-	upstream	1742	DE	-1.37403	3.25025	1.28021e-06	0.00294806	4.06457	3.51744	3.81221	2.41977	2.43728
2	29187808	29188831	1024	67	65	54	95	19	114	NA	NA	NA	NA	NA	NA	DE	1.44576	2.89166	1.38554e-06	0.00294806	2.1901	2.41644	2.32773	3.84745	3.67658
21	50361071	50362087	1017	35	44	54	66	27	106	ENSCAFG00000010339	TCN1	protein_coding	-	inside	4723	DE	1.6806	2.46938	1.28916e-06	0.00294806	1.26303	1.85875	2.32773	3.3253	3.57208
9	4394659	4396290	1632	55	50	64	109	50	94	NA	NA	NA	NA	NA	NA	DE	1.53065	2.79282	1.34879e-06	0.00294806	1.9077	2.04123	2.57077	4.04481	3.39961
9	48821879	48824214	2336	109	130	71	147	73	167	NA	NA	NA	NA	NA	NA	DE	1.33295	3.54368	1.30514e-06	0.00294806	2.88807	3.41092	2.71942	4.47459	4.22539
24	31051256	31052196	941	72	60	34	72	10	122	NA	NA	NA	NA	NA	NA	DE	1.52679	2.69742	1.78534e-06	0.00364045	2.29319	2.30188	1.66807	3.44993	3.77401
24	19111755	19112910	1156	57	62	40	91	46	95	NA	NA	NA	NA	NA	NA	DE	1.50999	2.6815	1.90249e-06	0.00372416	1.95877	2.3488	1.8994	3.78572	3.4148
22	4979990	4981926	1937	465	376	480	95	32	147	ENSCAFG00000030857	LRRC63	protein_coding	-	upstream	1814	DE	-1.18027	4.65455	2.09189e-06	0.00388379	4.97592	4.93952	5.46794	3.84745	4.04194
7	5018787	5020448	1662	163	152	174	24	25	55	NA	NA	NA	NA	NA	NA	DE	-1.39984	3.12505	2.14276e-06	0.00388379	3.46643	3.63568	4.00663	1.88473	2.63179
13	29513574	29514234	661	178	198	167	42	10	47	NA	NA	NA	NA	NA	NA	DE	-1.31366	3.32866	2.34105e-06	0.0039774	3.59306	4.01601	3.94756	2.67941	2.40723
14	56406569	56408912	2344	929	956	837	180	65	346	NA	NA	NA	NA	NA	NA	DE	-1.15544	5.71354	2.35695e-06	0.0039774	5.97359	6.28463	6.26949	4.76588	5.27408
6	40816542	40817511	970	471	293	289	66	21	126	ENSCAFG00000019764	DENND2D	protein_coding	+	upstream	4455	DE	-1.1898	4.29145	2.5152e-06	0.00406478	4.9944	4.58023	4.73697	3.3253	3.82037
X	35776390	35778315	1926	188	172	193	32	7	61	ENSCAFG00000014251	DDX3X	protein_coding	+	downstream	3614	DE	-1.31655	3.34264	2.57485e-06	0.00406478	3.6717	3.81347	4.15574	2.29239	2.77989
6	56491094	56492113	1020	321	232	245	41	11	107	NA	NA	NA	NA	NA	NA	DE	-1.25194	3.88316	2.89657e-06	0.00442976	4.44196	4.2441	4.49913	2.64506	3.58556
14	28750213	28753462	3250	1039	1100	1114	205	87	432	NA	NA	NA	NA	NA	NA	DE	-1.16236	5.97012	3.20234e-06	0.00455953	6.13496	6.48696	6.68173	4.95302	5.59393
18	1207704	1208542	839	240	204	154	227	46	311	ENSCAFG00000030239	NA	pseudogene	-	upstream	4908	DE	1.13889	4.42667	3.32258e-06	0.00455953	4.02318	4.05897	3.83101	5.09974	5.12046
26	31299772	31301750	1979	120	179	139	191	145	225	NA	NA	NA	NA	NA	NA	DE	1.22453	4.01725	3.44727e-06	0.00455953	3.02617	3.87085	3.68367	4.85122	4.65436
26	38741646	38743604	1959	277	263	301	45	25	112	ENSCAFG00000015712	FAS	protein_coding	+	inside	2836	DE	-1.24234	3.97577	3.41804e-06	0.00455953	4.22963	4.42467	4.79556	2.77782	3.65115
9	53823579	53826068	2490	312	236	271	38	21	117	NA	NA	NA	NA	NA	NA	DE	-1.27764	3.91295	3.2594e-06	0.00455953	4.401	4.26871	4.64435	2.53681	3.71389
28	36333186	36334315	1130	77	117	76	128	24	144	NA	NA	NA	NA	NA	NA	DE	1.31925	3.35076	3.67196e-06	0.00472891	2.38941	3.25953	2.81693	4.27565	4.0123
31	32785053	32785848	796	59	97	61	109	26	119	NA	NA	NA	NA	NA	NA	DE	1.38962	3.05671	4.28592e-06	0.00537806	2.0081	2.99034	2.50206	4.04481	3.73824
1	35958884	35960641	1758	562	553	674	111	44	239	NA	NA	NA	NA	NA	NA	DE	-1.15771	5.10277	4.95401e-06	0.00554697	5.24899	5.49545	5.95722	4.07092	4.74125
1	93631635	93633371	1737	248	203	190	54	26	60	NA	NA	NA	NA	NA	NA	DE	-1.19724	3.60998	5.0455e-06	0.00554697	4.07039	4.0519	4.13319	3.03821	2.75624
17	400724	402635	1912	62	96	84	124	63	126	NA	NA	NA	NA	NA	NA	DE	1.35349	3.21307	4.94237e-06	0.00554697	2.07907	2.97547	2.96043	4.23002	3.82037
17	50930307	50930796	490	34	37	34	60	15	76	NA	NA	NA	NA	NA	NA	DE	1.65112	2.15707	4.6176e-06	0.00554697	1.22181	1.61183	1.66807	3.18888	3.09476
22	3110698	3112530	1833	343	319	320	49	19	146	ENSCAFG00000029700	LPAR6	protein_coding	+	includeFeature	31	DE	-1.21845	4.21107	4.86228e-06	0.00554697	4.53745	4.70269	4.88373	2.89938	4.03213
9	21095777	21096809	1033	413	301	308	60	27	139	ENSCAFG00000029584	EIF1	protein_coding	-	downstream	1480	DE	-1.16182	4.28062	5.10061e-06	0.00554697	4.80503	4.61903	4.82867	3.18888	3.96149
15	58172105	58173684	1580	29	56	48	95	23	73	ENSCAFG00000028164	RF00026	snRNA	-	downstream	4048	DE	1.64108	2.44861	5.60265e-06	0.00571214	0.995927	2.20319	2.15946	3.84745	3.03704
16	8636565	8638116	1552	383	224	281	53	25	112	NA	NA	NA	NA	NA	NA	DE	-1.18178	4.04983	5.56961e-06	0.00571214	4.69637	4.19359	4.69654	3.01149	3.65115
29	15387661	15389166	1506	195	190	151	32	20	62	ENSCAFG00000007260	NA	protein_coding	+	inside	220	DE	-1.25759	3.31585	5.55072e-06	0.00571214	3.72431	3.95666	3.80272	2.29239	2.80316
14	43399883	43400679	797	125	136	121	193	53	169	NA	NA	NA	NA	NA	NA	DE	1.19041	3.83074	5.93872e-06	0.00593121	3.08483	3.47577	3.48436	4.86621	4.24251
3	17878578	17879727	1150	277	194	209	50	10	73	NA	NA	NA	NA	NA	NA	DE	-1.17559	3.69038	6.06375e-06	0.00593496	4.22963	3.98664	4.27035	2.92823	3.03704
17	48552284	48554397	2114	195	155	165	18	23	77	NA	NA	NA	NA	NA	NA	DE	-1.40092	3.18226	6.60927e-06	0.00594011	3.72431	3.66378	3.93023	1.47947	3.1135
2	63211291	63212131	841	62	68	51	61	28	145	ENSCAFG00000009731	NA	pseudogene	+	upstream	307	DE	1.39715	2.80819	6.53097e-06	0.00594011	2.07907	2.48105	2.24605	3.21254	4.02225
3	58312517	58313117	601	18	24	21	36	16	68	ENSCAFG00000014166	IDH3A	protein_coding	+	inside	4606	DE	1.99779	1.5403	6.3124e-06	0.00594011	0.322737	0.997724	0.985811	2.45985	2.9354
31	38741741	38742532	792	18	45	19	38	26	86	NA	NA	NA	NA	NA	NA	DE	1.96918	1.77346	6.7973e-06	0.00594011	0.322737	1.89081	0.844948	2.53681	3.272
32	10515155	10515950	796	185	149	172	29	10	59	NA	NA	NA	NA	NA	NA	DE	-1.27511	3.22609	6.71687e-06	0.00594011	3.64856	3.60702	3.99	2.15266	2.73219
32	21777577	21779567	1991	479	345	388	80	44	158	NA	NA	NA	NA	NA	NA	DE	-1.11852	4.54844	6.40085e-06	0.00594011	5.01867	4.81556	5.16132	3.60094	4.14571
1	40268733	40271656	2924	1032	689	642	207	70	244	NA	NA	NA	NA	NA	NA	DE	-1.07286	5.51256	7.23113e-06	0.00595113	6.12521	5.81242	5.8871	4.96699	4.77106
14	6100389	6102766	2378	921	955	1020	196	59	386	NA	NA	NA	NA	NA	NA	DE	-1.10673	5.82379	7.29633e-06	0.00595113	5.96112	6.28313	6.55461	4.88841	5.4317
18	54006151	54007333	1183	487	321	328	67	13	157	ENSCAFG00000015767	GANAB	protein_coding	+	inside	1752	DE	-1.13858	4.43139	7.10709e-06	0.00595113	5.04254	4.71169	4.9193	3.34684	4.13658
3	71327305	71329489	2185	202	249	154	260	77	273	NA	NA	NA	NA	NA	NA	DE	1.12511	4.43598	7.16792e-06	0.00595113	3.77506	4.34591	3.83101	5.29516	4.93277
18	45362187	45363741	1555	198	253	209	277	124	308	ENSCAFG00000032054	NA	protein_coding	-	inside	2159	DE	1.11609	4.57567	7.50648e-06	0.00602217	3.74628	4.36886	4.27035	5.38636	5.1065
15	23878953	23879967	1015	339	332	281	63	29	124	NA	NA	NA	NA	NA	NA	DE	-1.11968	4.20668	7.92678e-06	0.00625679	4.52055	4.76022	4.69654	3.25871	3.79737
27	38844791	38845580	790	110	162	158	220	102	188	NA	NA	NA	NA	NA	NA	DE	1.21502	3.98937	8.27214e-06	0.00642575	2.90119	3.72731	3.86789	5.05466	4.39579
10	7406581	7408936	2356	344	327	299	64	26	128	NA	NA	NA	NA	NA	NA	DE	-1.11496	4.23804	8.53297e-06	0.00652479	4.54164	4.73836	4.78596	3.28125	3.843
7	78243804	78245417	1614	182	203	196	35	25	70	ENSCAFG00000028431	RF00001	rRNA	+	downstream	3377	DE	-1.22382	3.45031	8.79954e-06	0.00662511	3.62504	4.0519	4.17793	2.41977	2.97692
17	54424141	54425996	1856	1628	1136	1090	323	85	430	NA	NA	NA	NA	NA	NA	DE	-1.05708	6.23224	8.98222e-06	0.00663092	6.78261	6.5334	6.65032	5.60764	5.58724
8	72882101	72883725	1625	110	161	127	178	61	189	NA	NA	NA	NA	NA	NA	DE	1.18019	3.86534	9.07825e-06	0.00663092	2.90119	3.7184	3.5539	4.7498	4.40343
11	74181284	74182768	1485	1100	709	788	184	44	336	NA	NA	NA	NA	NA	NA	DE	-1.0685	5.65655	9.77317e-06	0.00703352	6.21723	5.85367	6.18251	4.7975	5.23183
13	29499100	29502548	3449	1190	1083	1146	234	60	471	ENSCAFG00000001131	SLA	protein_coding	-	downstream	2722	DE	-1.07632	6.07593	1.03099e-05	0.00708368	6.33064	6.4645	6.72257	5.14347	5.71849
17	25917791	25919132	1342	317	260	238	39	18	126	NA	NA	NA	NA	NA	NA	DE	-1.19812	3.93672	1.03472e-05	0.00708368	4.4239	4.40815	4.45739	2.5738	3.82037
18	1892050	1894020	1971	60	83	65	116	30	100	ENSCAFG00000036168	NA	lincRNA	+	inside	1314	DE	1.33042	3.00289	1.00175e-05	0.00708368	2.03215	2.76672	2.59297	4.13421	3.48842
6	18156480	18157898	1419	774	419	390	110	27	190	ENSCAFG00000017110	CORO1A	protein_coding	+	upstream	3934	DE	-1.08939	4.88872	1.04219e-05	0.00708368	5.71041	5.09554	5.16872	4.05792	4.41102
10	1000571	1001886	1316	528	362	334	90	39	151	ENSCAFG00000000143	HSD17B6	protein_coding	+	upstream	4014	DE	-1.06824	4.56794	1.10526e-05	0.00709929	5.15904	4.88485	4.94541	3.76987	4.08055
20	35645687	35646382	696	46	28	48	52	17	94	NA	NA	NA	NA	NA	NA	DE	1.55891	2.28234	1.11702e-05	0.00709929	1.65244	1.2159	2.15946	2.98427	3.39961
34	9813470	9814661	1192	106	82	108	132	41	146	NA	NA	NA	NA	NA	NA	DE	1.19862	3.45408	1.06988e-05	0.00709929	2.84799	2.74934	3.3211	4.31987	4.03213
4	12028862	12030254	1393	287	336	287	59	24	120	ENSCAFG00000037373	NA	lincRNA	+	inside	1998	DE	-1.12298	4.14005	1.11627e-05	0.00709929	4.2807	4.77748	4.72696	3.16484	3.75026
X	45437344	45439287	1944	367	270	267	57	24	122	NA	NA	NA	NA	NA	NA	DE	-1.11409	4.12197	1.07994e-05	0.00709929	4.63488	4.4625	4.62294	3.11551	3.77401
17	64281065	64282579	1515	139	133	89	193	102	145	NA	NA	NA	NA	NA	NA	DE	1.17296	3.72259	1.19603e-05	0.00733451	3.23741	3.44371	3.04336	4.86621	4.02225
22	30764582	30766299	1718	318	286	236	52	18	115	NA	NA	NA	NA	NA	NA	DE	-1.11852	4.01849	1.19899e-05	0.00733451	4.42843	4.54541	4.44524	2.98427	3.68912
29	11226639	11229425	2787	452	393	370	85	40	162	NA	NA	NA	NA	NA	NA	DE	-1.06982	4.58014	1.17457e-05	0.00733451	4.93506	5.00323	5.09288	3.68787	4.18167
2	57425056	57427913	2858	221	320	231	346	208	327	NA	NA	NA	NA	NA	NA	DE	1.10518	4.7851	1.22157e-05	0.00738042	3.90445	4.70719	4.41441	5.70673	5.19272
23	46736986	46737996	1011	190	195	176	34	15	70	ENSCAFG00000008603	MBNL1	protein_coding	+	overlapStart	91	DE	-1.1949	3.4119	1.25662e-05	0.00738054	3.68693	3.99404	4.02307	2.37855	2.97692
32	21736096	21738251	2156	208	222	197	37	32	82	ENSCAFG00000037924	NA	lincRNA	+	downstream	2926	DE	-1.17974	3.57713	1.23853e-05	0.00738054	3.81719	4.18068	4.18525	2.49884	3.20369
37	27800473	27801559	1087	71	75	79	94	21	127	NA	NA	NA	NA	NA	NA	DE	1.25591	3.0862	1.26684e-05	0.00738054	2.27316	2.62142	2.87243	3.83226	3.83173
23	47967792	47968798	1007	51	57	59	81	22	95	ENSCAFG00000028308	RF00026	snRNA	+	downstream	2207	DE	1.36245	2.70324	1.3247e-05	0.00762533	1.79978	2.2285	2.45436	3.61875	3.4148
6	18633549	18634961	1413	606	498	488	101	34	233	NA	NA	NA	NA	NA	NA	DE	-1.07409	4.96678	1.34002e-05	0.00762533	5.35765	5.34446	5.49176	3.93536	4.70465
6	20027555	20028977	1423	132	160	101	150	24	199	NA	NA	NA	NA	NA	NA	DE	1.12464	3.81574	1.36784e-05	0.00769417	3.16313	3.70944	3.22488	4.50364	4.47762
14	5872971	5874200	1230	528	360	382	99	34	155	NA	NA	NA	NA	NA	NA	DE	-1.04392	4.63991	1.51403e-05	0.00782897	5.15904	4.87687	5.13886	3.90665	4.11814
14	39428551	39429215	665	119	121	125	25	14	34	NA	NA	NA	NA	NA	NA	DE	-1.32625	2.74828	1.49016e-05	0.00782897	3.01415	3.30783	3.53109	1.94245	1.9459
24	25335788	25337174	1387	181	100	129	25	6	42	ENSCAFG00000008540	MYL9	protein_coding	+	downstream	2283	DE	-1.30183	2.88335	1.5017e-05	0.00782897	3.61711	3.03407	3.57635	1.94245	2.24676
31	13114839	13115723	885	72	75	49	99	36	98	NA	NA	NA	NA	NA	NA	DE	1.29111	2.89392	1.4747e-05	0.00782897	2.29319	2.62142	2.1889	3.90665	3.45942
33	17355043	17357727	2685	852	559	538	141	61	254	ENSCAFG00000025131	NA	protein_coding	-	overlapStart	421	DE	-1.04095	5.24715	1.50837e-05	0.00782897	5.84884	5.51101	5.63235	4.41468	4.82889
4	39606136	39606984	849	64	50	35	68	23	92	ENSCAFG00000040010	NA	lincRNA	+	downstream	4266	DE	1.39832	2.52237	1.42512e-05	0.00782897	2.12451	2.04123	1.70929	3.36805	3.36875
5	72539941	72541288	1348	79	83	54	96	23	114	NA	NA	NA	NA	NA	NA	DE	1.25257	3.01193	1.49832e-05	0.00782897	2.42617	2.76672	2.32773	3.86248	3.67658
9	7238485	7239083	599	91	98	81	130	22	125	NA	NA	NA	NA	NA	NA	DE	1.19111	3.32983	1.51978e-05	0.00782897	2.62898	3.00507	2.90827	4.29793	3.80892
27	17368347	17369061	715	132	160	112	197	83	168	NA	NA	NA	NA	NA	NA	DE	1.13174	3.87512	1.55442e-05	0.00784228	3.16313	3.70944	3.37333	4.89573	4.23398
31	31014112	31014919	808	52	80	94	92	34	134	NA	NA	NA	NA	NA	NA	DE	1.33423	3.0747	1.55167e-05	0.00784228	1.82753	2.71393	3.12179	3.8014	3.90883
10	50244319	50245590	1272	221	282	299	32	21	130	NA	NA	NA	NA	NA	NA	DE	-1.27372	3.87464	1.61318e-05	0.00799165	3.90445	4.52512	4.78596	2.29239	3.86528
24	44672934	44673924	991	48	44	43	63	23	86	NA	NA	NA	NA	NA	NA	DE	1.41709	2.42103	1.64905e-05	0.00799165	1.7132	1.85875	2.00249	3.25871	3.272
37	23927935	23929275	1341	160	142	140	157	48	230	NA	NA	NA	NA	NA	NA	DE	1.075	3.98535	1.6455e-05	0.00799165	3.43971	3.53783	3.69397	4.56923	4.68599
4	14157145	14158208	1064	229	189	160	41	15	67	NA	NA	NA	NA	NA	NA	DE	-1.14132	3.46999	1.64935e-05	0.00799165	3.95563	3.94907	3.88598	2.64506	2.91419
1	90531646	90532334	689	81	65	50	84	11	109	NA	NA	NA	NA	NA	NA	DE	1.26733	2.87585	1.6908e-05	0.00804774	2.46201	2.41644	2.21776	3.6709	3.61216
27	13004094	13004723	630	88	115	58	119	50	126	ENSCAFG00000009872	CNTN1	protein_coding	-	inside	803	DE	1.23044	3.24736	1.69381e-05	0.00804774	2.58089	3.23476	2.42991	4.17089	3.82037
16	34355732	34357064	1333	297	231	240	42	12	114	NA	NA	NA	NA	NA	NA	DE	-1.13763	3.87867	1.78515e-05	0.00840014	4.33003	4.23788	4.46944	2.67941	3.67658
1	30253031	30254427	1397	1002	933	837	189	55	405	NA	NA	NA	NA	NA	NA	DE	-1.0313	5.78774	2.07491e-05	0.00862487	6.08267	6.24952	6.26949	4.83607	5.50093
11	4906692	4908206	1515	181	210	211	39	24	74	NA	NA	NA	NA	NA	NA	DE	-1.15886	3.52644	2.02519e-05	0.00862487	3.61711	4.10069	4.28406	2.5738	3.05654
12	12980252	12980930	679	204	260	262	37	16	105	NA	NA	NA	NA	NA	NA	DE	-1.19466	3.77008	1.89567e-05	0.00862487	3.78924	4.40815	4.59572	2.49884	3.55847
14	26812033	26813655	1623	465	457	366	69	34	211	NA	NA	NA	NA	NA	NA	DE	-1.10437	4.64493	2.09727e-05	0.00862487	4.97592	5.22064	5.07722	3.38896	4.56189
16	1112129	1113334	1206	96	104	99	137	45	138	NA	NA	NA	NA	NA	NA	DE	1.1557	3.46334	1.92217e-05	0.00862487	2.70574	3.09037	3.19617	4.37331	3.95111
16	1707013	1707634	622	16	31	11	61	17	38	ENSCAFG00000003392	NA	pseudogene	+	upstream	1011	DE	2.05476	1.38355	2.01726e-05	0.00862487	0.157678	1.36029	0.083108	3.21254	2.10416
26	21076579	21077843	1265	95	119	104	131	45	157	NA	NA	NA	NA	NA	NA	DE	1.14353	3.5374	2.07202e-05	0.00862487	2.69071	3.28388	3.26691	4.30894	4.13658
27	39939615	39940432	818	127	213	135	176	89	239	ENSCAFG00000015289	KCNA1	protein_coding	-	upstream	4303	DE	1.11659	4.06905	2.05802e-05	0.00862487	3.10764	4.12111	3.6417	4.73355	4.74125
28	8446407	8448580	2174	595	376	366	117	37	146	NA	NA	NA	NA	NA	NA	DE	-1.02823	4.70533	1.94959e-05	0.00862487	5.33124	4.93952	5.07722	4.14654	4.03213
3	78962352	78963548	1197	1269	1081	1000	215	86	506	NA	NA	NA	NA	NA	NA	DE	-1.04888	6.05091	1.9088e-05	0.00862487	6.42333	6.46183	6.52605	5.02157	5.82179
32	2392926	2394133	1208	305	246	289	41	23	134	NA	NA	NA	NA	NA	NA	DE	-1.16636	3.99753	1.8957e-05	0.00862487	4.36831	4.32846	4.73697	2.64506	3.90883
36	18544371	18546352	1982	385	353	364	93	30	130	NA	NA	NA	NA	NA	NA	DE	-1.03128	4.46079	2.08027e-05	0.00862487	4.70387	4.84858	5.06932	3.81692	3.86528
5	40772307	40773051	745	976	1247	1110	1528	662	1366	NA	NA	NA	NA	NA	NA	DE	1.08489	6.89814	1.8992e-05	0.00862487	6.04476	6.66784	6.67654	7.84792	7.25364
6	40808597	40810290	1694	1316	943	832	243	43	391	NA	NA	NA	NA	NA	NA	DE	-1.00886	5.92991	2.03921e-05	0.00862487	6.47578	6.26489	6.26085	5.1978	5.45024
7	80973289	80974530	1242	1265	978	802	1144	210	1349	NA	NA	NA	NA	NA	NA	DE	1.02124	6.72204	2.09048e-05	0.00862487	6.41878	6.31744	6.2079	7.43052	7.23558
16	21101062	21102407	1346	47	88	42	102	29	84	NA	NA	NA	NA	NA	NA	DE	1.39816	2.73809	2.1302e-05	0.00863073	1.68314	2.85062	1.96894	3.9495	3.23825
8	24532314	24533747	1434	397	407	316	61	28	179	NA	NA	NA	NA	NA	NA	DE	-1.10433	4.44102	2.13396e-05	0.00863073	4.74809	5.05367	4.86561	3.21254	4.32521
1	25598672	25599631	960	683	564	481	135	38	225	NA	NA	NA	NA	NA	NA	DE	-1.00393	5.10628	2.3036e-05	0.00868509	5.53008	5.52384	5.47094	4.35217	4.65436
20	51791149	51795775	4627	208	387	282	376	188	375	ENSCAFG00000018129	NA	protein_coding	+	inside	1090	DE	1.10763	4.94329	2.29765e-05	0.00868509	3.81719	4.98107	4.70165	5.82653	5.39004
3	48029791	48031057	1267	341	294	264	290	57	467	NA	NA	NA	NA	NA	NA	DE	1.007	4.97589	2.20979e-05	0.00868509	4.52903	4.58514	4.60667	5.45242	5.70619
34	10939103	10940124	1022	224	184	120	219	58	221	NA	NA	NA	NA	NA	NA	DE	1.05923	4.19668	2.30679e-05	0.00868509	3.92386	3.91049	3.47244	5.0481	4.62853
35	14203083	14204191	1109	350	218	233	56	18	101	ENSCAFG00000038993	NA	lincRNA	-	inside	4411	DE	-1.07581	3.94816	2.23958e-05	0.00868509	4.56655	4.1545	4.42682	3.0902	3.50271
4	15098236	15100160	1925	831	672	646	156	48	299	NA	NA	NA	NA	NA	NA	DE	-1.01498	5.42183	2.19146e-05	0.00868509	5.81286	5.7764	5.89605	4.56004	5.06378
8	72423574	72426519	2946	214	261	286	369	331	297	ENSCAFG00000030682	NA	protein_coding	-	upstream	2801	DE	1.09179	4.76946	2.22028e-05	0.00868509	3.85812	4.41368	4.72194	5.79945	5.05412
9	18256856	18257732	877	218	149	126	32	20	57	ENSCAFG00000013774	MAP3K14	protein_coding	+	inside	1528	DE	-1.18038	3.20192	2.30713e-05	0.00868509	3.88477	3.60702	3.54254	2.29239	2.68286
9	51776689	51777814	1126	14	28	25	73	23	38	NA	NA	NA	NA	NA	NA	DE	1.94892	1.5986	2.23271e-05	0.00868509	-0.0287353	1.2159	1.23197	3.46969	2.10416
7	12850142	12851084	943	70	83	53	84	24	115	NA	NA	NA	NA	NA	NA	DE	1.24326	2.93612	2.35269e-05	0.00878899	2.25284	2.76672	2.30101	3.6709	3.68912
1	60599341	60599874	534	2532	1838	1693	2366	460	2793	ENSCAFG00000030746	NA	protein_coding	-	upstream	344	DE	1.07605	7.73922	2.37563e-05	0.00880746	7.41963	7.22733	7.28534	8.47856	8.28523
22	49345556	49348189	2634	658	589	605	122	46	278	NA	NA	NA	NA	NA	NA	DE	-1.03573	5.20596	2.47715e-05	0.00904275	5.47632	5.58636	5.80153	4.20666	4.95891
27	39429800	39431617	1818	451	599	445	532	205	712	NA	NA	NA	NA	NA	NA	DE	1.0189	5.70842	2.49453e-05	0.00904275	4.93187	5.61063	5.35883	6.32666	6.31412
1	41266759	41268139	1381	523	487	455	116	31	191	NA	NA	NA	NA	NA	NA	DE	-1.00434	4.88025	2.58259e-05	0.00904432	5.14533	5.31227	5.39085	4.13421	4.41857
10	23558598	23560635	2038	256	232	255	57	23	90	NA	NA	NA	NA	NA	NA	DE	-1.06952	3.87393	2.55265e-05	0.00904432	4.1161	4.2441	4.55673	3.11551	3.33722
11	69202369	69203298	930	97	98	84	110	30	142	NA	NA	NA	NA	NA	NA	DE	1.13121	3.34724	2.69825e-05	0.00904432	2.72061	3.00507	2.96043	4.05792	3.99219
13	27381553	27382622	1070	117	70	79	111	23	130	NA	NA	NA	NA	NA	NA	DE	1.16183	3.2642	2.55933e-05	0.00904432	2.9898	2.52257	2.87243	4.07092	3.86528
2	32493972	32494681	710	72	49	60	82	10	97	NA	NA	NA	NA	NA	NA	DE	1.27232	2.773	2.64491e-05	0.00904432	2.29319	2.01237	2.47841	3.63634	3.4447
25	12387636	12388607	972	184	126	187	37	17	51	ENSCAFG00000006816	USP12	protein_coding	+	upstream	464	DE	-1.18521	3.22795	2.61322e-05	0.00904432	3.64076	3.36601	4.11029	2.49884	2.52387
25	31993563	31994675	1113	296	266	295	52	13	126	ENSCAFG00000008962	CDCA2	protein_coding	-	inside	2509	DE	-1.08638	4.06747	2.68329e-05	0.00904432	4.32517	4.44101	4.76656	2.98427	3.82037
26	25575719	25576700	982	84	112	102	155	59	125	ENSCAFG00000029939	NA	protein_coding	-	upstream	4051	DE	1.17868	3.46194	2.66287e-05	0.00904432	2.51416	3.19679	3.23903	4.55079	3.80892
3	60001947	60002655	709	78	56	63	81	21	110	ENSCAFG00000014543	SH3TC1	protein_coding	+	inside	2619	DE	1.2385	2.88067	2.53702e-05	0.00904432	2.4079	2.20319	2.54823	3.61875	3.62527
32	28377213	28378806	1594	363	278	262	61	28	125	NA	NA	NA	NA	NA	NA	DE	-1.04974	4.14816	2.59058e-05	0.00904432	4.6191	4.50455	4.59572	3.21254	3.80892
34	6080143	6081110	968	75	80	59	83	14	121	NA	NA	NA	NA	NA	NA	DE	1.20977	2.98718	2.69235e-05	0.00904432	2.35169	2.71393	2.45436	3.65373	3.76218
1	20060651	20063249	2599	267	238	208	54	20	88	ENSCAFG00000000140	TCF4	protein_coding	+	overlapStart	137	DE	-1.05979	3.81283	2.75541e-05	0.00917308	4.17668	4.28086	4.26345	3.03821	3.30498
2	22016726	22017427	702	101	112	125	26	15	28	ENSCAFG00000034274	NA	lincRNA	+	downstream	1383	DE	-1.33299	2.63494	2.82352e-05	0.0092953	2.77862	3.19679	3.53109	1.99794	1.67026
23	36543814	36544474	661	73	53	51	73	8	102	NA	NA	NA	NA	NA	NA	DE	1.26574	2.73401	2.83011e-05	0.0092953	2.31296	2.12448	2.24605	3.46969	3.51685
30	16914999	16916345	1347	465	309	324	75	27	153	NA	NA	NA	NA	NA	NA	DE	-1.03262	4.42845	2.87491e-05	0.00937949	4.97592	4.65681	4.90162	3.50843	4.09947
11	73237761	73238138	378	16	23	17	48	6	41	NA	NA	NA	NA	NA	NA	DE	1.932	1.37329	2.97188e-05	0.00957225	0.157678	0.937603	0.688829	2.86993	2.21241
18	50165241	50166186	946	621	348	369	93	11	179	ENSCAFG00000028883	NA	miRNA	-	downstream	1125	DE	-1.02846	4.69041	2.97311e-05	0.00957225	5.39289	4.82803	5.08898	3.81692	4.32521
20	19331538	19333803	2266	596	442	508	107	23	223	NA	NA	NA	NA	NA	NA	DE	-1.01862	4.94312	2.99387e-05	0.00957609	5.33366	5.17255	5.54965	4.01821	4.6415
1	71629417	71630753	1337	316	293	319	59	22	136	NA	NA	NA	NA	NA	NA	DE	-1.06159	4.19475	3.10043e-05	0.00967437	4.41935	4.58023	4.87922	3.16484	3.93013
12	44933986	44936676	2691	637	611	586	119	50	283	ENSCAFG00000036432	NA	lincRNA	+	upstream	4063	DE	-1.02725	5.19596	3.11558e-05	0.00967437	5.42957	5.63922	5.75553	4.17089	4.98458
2	74104530	74105587	1058	285	179	162	48	13	70	NA	NA	NA	NA	NA	NA	DE	-1.09234	3.57844	3.0539e-05	0.00967437	4.27063	3.87085	3.90384	2.86993	2.97692
22	7134800	7136823	2024	572	487	453	86	37	251	NA	NA	NA	NA	NA	NA	DE	-1.05912	4.89753	3.16364e-05	0.00967437	5.27442	5.31227	5.3845	3.70465	4.81179
25	30240561	30241651	1091	277	181	195	52	10	74	NA	NA	NA	NA	NA	NA	DE	-1.07358	3.66557	3.14742e-05	0.00967437	4.22963	3.88684	4.17057	2.98427	3.05654
37	30380212	30380783	572	16	43	30	68	12	51	NA	NA	NA	NA	NA	NA	DE	1.78853	1.87317	3.17314e-05	0.00967437	0.157678	1.82596	1.49028	3.36805	2.52387
5	41185546	41186171	626	185	139	159	28	18	63	NA	NA	NA	NA	NA	NA	DE	-1.17756	3.19232	3.18275e-05	0.00967437	3.64856	3.50713	3.87696	2.10291	2.82606
8	73662304	73663584	1281	202	224	184	245	101	262	NA	NA	NA	NA	NA	NA	DE	1.01904	4.42776	3.06754e-05	0.00967437	3.77506	4.19359	4.08702	5.2096	4.87355
27	27927294	27929409	2116	855	742	721	153	61	357	NA	NA	NA	NA	NA	NA	DE	-1.01483	5.53577	3.2533e-05	0.00980541	5.85391	5.91926	6.0544	4.53212	5.31917
31	28869150	28870451	1302	283	258	248	63	15	97	NA	NA	NA	NA	NA	NA	DE	-1.03323	3.97552	3.26673e-05	0.00980541	4.26049	4.39703	4.51665	3.25871	3.4447
X	105787712	105788874	1163	155	172	106	146	56	222	NA	NA	NA	NA	NA	NA	DE	1.05338	3.92032	3.28597e-05	0.00980541	3.39405	3.81347	3.29426	4.46478	4.63503
6	14834749	14836712	1964	399	271	246	57	34	133	ENSCAFG00000016426	SNX8	protein_coding	+	inside	3066	DE	-1.05356	4.14835	3.35206e-05	0.0098821	4.75534	4.46782	4.50499	3.11551	3.89807
18	52141681	52142099	419	238	274	196	336	134	262	ENSCAFG00000013993	NA	protein_coding	+	upstream	3439	DE	1.03762	4.64215	3.41872e-05	0.00995865	4.01113	4.48368	4.17793	5.66448	4.87355
4	43056999	43057526	528	44	38	42	55	17	81	NA	NA	NA	NA	NA	NA	DE	1.40987	2.29166	3.40572e-05	0.00995865	1.58902	1.6498	1.96894	3.06444	3.1861
18	37814043	37814445	403	330	248	263	72	17	98	ENSCAFG00000007693	LPXN	protein_coding	+	inside	1699	DE	-1.01885	4.06649	3.49723e-05	0.0100454	4.48179	4.34012	4.60121	3.44993	3.45942
2	82022180	82024312	2133	758	629	606	133	72	305	NA	NA	NA	NA	NA	NA	DE	-1.00767	5.31768	3.51009e-05	0.0100454	5.68029	5.68108	5.80391	4.33072	5.0924
3	71075869	71077115	1247	131	125	87	139	42	156	NA	NA	NA	NA	NA	NA	DE	1.07729	3.60781	3.47209e-05	0.0100454	3.1522	3.35456	3.01076	4.39414	4.12739
5	39832706	39834726	2021	288	232	278	42	38	127	NA	NA	NA	NA	NA	NA	DE	-1.11402	3.94441	3.54145e-05	0.0100763	4.28571	4.2441	4.68108	2.67941	3.83173
22	61431474	61432593	1120	304	477	321	443	208	460	NA	NA	NA	NA	NA	NA	DE	1.02777	5.25628	3.8204e-05	0.0105629	4.36358	5.28237	4.88822	6.06281	5.68443
37	12572388	12574315	1928	617	482	505	102	34	252	NA	NA	NA	NA	NA	NA	DE	-1.01968	4.99782	3.80411e-05	0.0105629	5.38358	5.2974	5.54111	3.9495	4.81751
9	21501191	21504709	3519	708	1033	928	1114	537	1117	NA	NA	NA	NA	NA	NA	DE	1.03989	6.55044	3.75784e-05	0.0105629	5.58191	6.39634	6.4183	7.3922	6.96343
11	56179416	56180796	1381	265	219	250	45	25	107	NA	NA	NA	NA	NA	NA	DE	-1.07637	3.84371	3.90967e-05	0.0105957	4.16585	4.16109	4.52821	2.77782	3.58556
33	17105888	17107518	1631	133	156	163	18	15	68	NA	NA	NA	NA	NA	NA	DE	-1.29364	3.03492	3.88068e-05	0.0105957	3.17398	3.67303	3.91269	1.47947	2.9354
34	16262520	16263644	1125	240	149	212	49	14	64	NA	NA	NA	NA	NA	NA	DE	-1.09847	3.53381	3.91889e-05	0.0105957	4.02318	3.60702	4.29087	2.89938	2.8486
9	33744669	33745831	1163	308	191	288	47	23	111	NA	NA	NA	NA	NA	NA	DE	-1.09536	3.91135	3.85536e-05	0.0105957	4.38241	3.96421	4.73197	2.83988	3.63827
2	65776157	65776579	423	35	53	39	52	17	87	NA	NA	NA	NA	NA	NA	DE	1.42951	2.30474	4.05009e-05	0.0106637	1.26303	2.12448	1.86333	2.98427	3.28858
22	210735	211491	757	60	45	47	75	12	80	NA	NA	NA	NA	NA	NA	DE	1.30203	2.54581	4.00568e-05	0.0106637	2.03215	1.89081	2.1294	3.50843	3.16829
27	16536411	16537260	850	187	235	182	206	144	296	NA	NA	NA	NA	NA	NA	DE	1.00781	4.40144	4.06623e-05	0.0106637	3.66403	4.2626	4.0713	4.96002	5.04926
35	10309057	10309701	645	307	228	187	55	15	89	NA	NA	NA	NA	NA	NA	DE	-1.03723	3.81854	4.06149e-05	0.0106637	4.37773	4.21906	4.11029	3.06444	3.32119
1	35616338	35617524	1187	392	328	306	64	23	159	NA	NA	NA	NA	NA	NA	DE	-1.03152	4.34558	4.11533e-05	0.0106799	4.72983	4.74276	4.81929	3.28125	4.15478
14	5826934	5828559	1626	575	437	487	91	29	242	NA	NA	NA	NA	NA	NA	DE	-1.03067	4.89437	4.15398e-05	0.0106799	5.28196	5.15615	5.4888	3.78572	4.75921
17	61218765	61225732	6968	751	989	870	1123	709	1041	NA	NA	NA	NA	NA	NA	DE	1.02036	6.51827	4.15588e-05	0.0106799	5.66691	6.33357	6.32525	7.40381	6.86182
32	21503985	21505088	1104	185	181	158	29	16	75	NA	NA	NA	NA	NA	NA	DE	-1.14537	3.32634	4.18452e-05	0.0106799	3.64856	3.88684	3.86789	2.15266	3.07578
6	8811426	8813808	2383	238	396	288	379	243	382	NA	NA	NA	NA	NA	NA	DE	1.04071	5.00239	4.19008e-05	0.0106799	4.01113	5.01419	4.73197	5.83798	5.41669
3	65756571	65757504	934	65	89	71	85	29	125	NA	NA	NA	NA	NA	NA	DE	1.19018	3.04595	4.267e-05	0.0107086	2.14671	2.86683	2.71942	3.68787	3.80892
33	17296348	17298175	1828	99	96	124	19	21	32	NA	NA	NA	NA	NA	NA	DE	-1.33309	2.53202	4.24936e-05	0.0107086	2.74991	2.97547	3.51955	1.55542	1.85974
32	6637117	6638598	1482	162	81	88	13	18	41	NA	NA	NA	NA	NA	NA	DE	-1.3925	2.49076	4.38398e-05	0.0109461	3.45758	2.73174	3.02715	1.02491	2.21241
9	55391400	55391720	321	243	138	148	40	15	58	ENSCAFG00000020091	SLC25A25	protein_coding	-	inside	2799	DE	-1.11282	3.32586	4.47935e-05	0.0111274	4.04106	3.49676	3.77387	2.60987	2.70774
3	58220600	58222411	1812	151	91	81	139	53	137	ENSCAFG00000014148	ADAMTS7	protein_coding	+	inside	573	DE	1.0897	3.49965	4.68801e-05	0.011587	3.35646	2.89871	2.90827	4.39414	3.94066
20	7881493	7882298	806	22	46	26	48	13	65	NA	NA	NA	NA	NA	NA	DE	1.63228	1.9111	4.75508e-05	0.0116937	0.605137	1.92217	1.28747	2.86993	2.87079
21	27124082	27125713	1632	127	220	145	158	70	264	ENSCAFG00000035864	NA	lincRNA	+	upstream	707	DE	1.06803	4.09651	4.84911e-05	0.0118271	3.10764	4.16765	3.74442	4.57836	4.8845
4	4941921	4942310	390	142	64	75	12	14	29	NA	NA	NA	NA	NA	NA	DE	-1.46534	2.21884	4.85765e-05	0.0118271	3.2681	2.39424	2.79795	0.913877	1.72001
5	72041570	72042045	476	42	42	33	57	7	71	NA	NA	NA	NA	NA	NA	DE	1.4057	2.21069	4.88223e-05	0.011828	1.52267	1.7924	1.62564	3.11551	2.99724
5	63551353	63551817	465	133	106	96	138	39	147	NA	NA	NA	NA	NA	NA	DE	1.05227	3.57388	4.98969e-05	0.0120288	3.17398	3.11772	3.152	4.38376	4.04194
3	13961314	13963063	1750	255	192	225	46	22	91	ENSCAFG00000030999	NA	protein_coding	+	downstream	389	DE	-1.05127	3.72419	5.10453e-05	0.0121173	4.11046	3.97173	4.37653	2.80918	3.35307
9	27649986	27650951	966	93	87	61	87	30	130	NA	NA	NA	NA	NA	NA	DE	1.13152	3.11659	5.11153e-05	0.0121173	2.66018	2.83422	2.50206	3.72123	3.86528
9	47308566	47311267	2702	191	341	262	287	156	369	ENSCAFG00000019325	NA	protein_coding	-	overlapStart	393	DE	1.04055	4.77864	5.12542e-05	0.0121173	3.69448	4.79876	4.59572	5.43744	5.3668
10	50240925	50241697	773	91	101	96	16	8	30	NA	NA	NA	NA	NA	NA	DE	-1.35411	2.38237	5.2233e-05	0.0121573	2.62898	3.04835	3.152	1.31442	1.76811
14	42483056	42483828	773	82	107	103	114	59	144	NA	NA	NA	NA	NA	NA	DE	1.11454	3.39707	5.21789e-05	0.0121573	2.47961	3.13121	3.25303	4.10922	4.0123
3	81357764	81358359	596	53	55	38	67	27	81	NA	NA	NA	NA	NA	NA	DE	1.30372	2.47829	5.24173e-05	0.0121573	1.85475	2.17743	1.82633	3.34684	3.1861
6	40574468	40574773	306	120	151	136	169	88	176	NA	NA	NA	NA	NA	NA	DE	1.04687	3.85614	5.30808e-05	0.0122532	3.02617	3.62619	3.6523	4.67516	4.3009
9	31323397	31324165	769	62	46	56	67	16	94	NA	NA	NA	NA	NA	NA	DE	1.25667	2.62548	5.36982e-05	0.0123037	2.07907	1.92217	2.37973	3.34684	3.39961
2	48079049	48079932	884	40	66	62	73	47	93	NA	NA	NA	NA	NA	NA	DE	1.3142	2.65414	5.77056e-05	0.0126637	1.45313	2.4383	2.52533	3.46969	3.38427
20	54217956	54219069	1114	59	48	46	88	35	70	NA	NA	NA	NA	NA	NA	DE	1.28318	2.56086	5.76728e-05	0.0126637	2.0081	1.98293	2.0987	3.73763	2.97692
8	13920072	13921385	1314	131	137	122	22	16	50	NA	NA	NA	NA	NA	NA	DE	-1.20306	2.87843	5.72536e-05	0.0126637	3.1522	3.4863	3.49618	1.76187	2.49558
12	2164235	2165654	1420	734	566	637	119	49	322	ENSCAFG00000000806	HLA-DRB1	protein_coding	-	overlapStart	327	DE	-1.00536	5.27602	5.96212e-05	0.0127419	5.6339	5.52895	5.87583	4.17089	5.17053
15	5893479	5894634	1156	390	184	249	46	25	120	ENSCAFG00000003384	STK40	protein_coding	+	upstream	297	DE	-1.08088	3.94297	6.13323e-05	0.0127419	4.72246	3.91049	4.52244	2.80918	3.75026
21	25873607	25874673	1067	302	254	260	45	15	135	NA	NA	NA	NA	NA	NA	DE	-1.05862	4.00213	6.19549e-05	0.0127419	4.35408	4.37454	4.58469	2.77782	3.91952
21	29807916	29808598	683	25	42	21	43	17	64	ENSCAFG00000006470	DNHD1	protein_coding	+	inside	150	DE	1.6164	1.8251	5.96382e-05	0.0127419	0.785709	1.7924	0.985811	2.71296	2.8486
27	40701219	40702611	1393	125	148	128	125	81	220	NA	NA	NA	NA	NA	NA	DE	1.03162	3.82218	5.99271e-05	0.0127419	3.08483	3.59733	3.56517	4.24156	4.62201
28	7512064	7513954	1891	427	243	301	66	33	137	NA	NA	NA	NA	NA	NA	DE	-1.00867	4.24508	6.22149e-05	0.0127419	4.85306	4.31079	4.79556	3.3253	3.94066
29	39775261	39776877	1617	292	252	281	50	12	129	NA	NA	NA	NA	NA	NA	DE	-1.0387	4.02954	6.24885e-05	0.0127419	4.30558	4.36315	4.69654	2.92823	3.85418
31	34578535	34579025	491	36	60	42	72	21	72	NA	NA	NA	NA	NA	NA	DE	1.37052	2.40823	6.23783e-05	0.0127419	1.30311	2.30188	1.96894	3.44993	3.01728
34	12245539	12246239	701	63	78	72	105	45	95	ENSCAFG00000037005	NA	lincRNA	+	inside	4612	DE	1.18405	2.985	6.17579e-05	0.0127419	2.10197	2.67763	2.73946	3.99112	3.4148
37	6849575	6851351	1777	401	438	481	86	37	203	NA	NA	NA	NA	NA	NA	DE	-1.01739	4.72077	5.85833e-05	0.0127419	4.76254	5.15945	5.47094	3.70465	4.50626
5	53224656	53225770	1115	256	188	158	44	21	76	NA	NA	NA	NA	NA	NA	DE	-1.04528	3.55319	6.12633e-05	0.0127419	4.1161	3.94143	3.86789	2.74575	3.09476
9	21208894	21209320	427	17	15	19	38	10	41	NA	NA	NA	NA	NA	NA	DE	1.90574	1.23479	6.12227e-05	0.0127419	0.242567	0.33721	0.844948	2.53681	2.21241
10	15766815	15767995	1181	52	84	68	82	40	109	NA	NA	NA	NA	NA	NA	DE	1.22182	2.9035	6.30733e-05	0.0127549	1.82753	2.78389	2.65758	3.63634	3.61216
13	24240441	24241161	721	104	126	67	94	22	167	NA	NA	NA	NA	NA	NA	DE	1.10118	3.37613	6.45453e-05	0.012817	2.82064	3.36601	2.63636	3.83226	4.22539
17	56006018	56007023	1006	89	101	78	98	53	137	NA	NA	NA	NA	NA	NA	DE	1.09026	3.26647	6.50759e-05	0.012817	2.5971	3.04835	2.85417	3.89207	3.94066
27	38857064	38857992	929	155	197	204	241	127	222	NA	NA	NA	NA	NA	NA	DE	1.02396	4.29184	6.42884e-05	0.012817	3.39405	4.00872	4.2355	5.1859	4.63503
28	17318946	17319755	810	58	61	55	69	20	98	NA	NA	NA	NA	NA	NA	DE	1.21768	2.7023	6.43732e-05	0.012817	1.98365	2.32553	2.35396	3.38896	3.45942
6	36262520	36263980	1461	129	104	81	115	22	150	NA	NA	NA	NA	NA	NA	DE	1.04846	3.4643	6.40677e-05	0.012817	3.13009	3.09037	2.90827	4.12177	4.07099
22	27058	28419	1362	1222	1729	1350	1814	791	1725	NA	NA	NA	NA	NA	NA	DE	1.01862	7.23049	6.69374e-05	0.0129477	6.3689	7.13915	6.95882	8.09538	7.59017
10	16299468	16301348	1881	195	329	213	281	154	312	NA	NA	NA	NA	NA	NA	DE	1.00846	4.66024	6.88837e-05	0.0129655	3.72431	4.74715	4.29764	5.40701	5.12508
17	64195035	64197228	2194	157	237	211	260	122	241	NA	NA	NA	NA	NA	NA	DE	1.02799	4.40395	6.83175e-05	0.0129655	3.41249	4.2748	4.28406	5.29516	4.75325
24	20889550	20890703	1154	94	83	94	28	15	17	NA	NA	NA	NA	NA	NA	DE	-1.38415	2.32672	6.83741e-05	0.0129655	2.67553	2.76672	3.12179	2.10291	0.966655
7	18072672	18073349	678	176	126	115	39	13	38	NA	NA	NA	NA	NA	NA	DE	-1.13905	3.00641	6.84382e-05	0.0129655	3.57681	3.36601	3.4113	2.5738	2.10416
11	5142493	5143917	1425	280	265	273	56	30	120	ENSCAFG00000000211	NA	protein_coding	+	downstream	3914	DE	-1.00645	4.03523	7.04407e-05	0.0130162	4.24514	4.43558	4.65494	3.0902	3.75026
27	33541120	33542382	1263	129	131	92	29	15	33	ENSCAFG00000013241	APOLD1	protein_coding	-	downstream	3320	DE	-1.19997	2.73982	7.01566e-05	0.0130162	3.13009	3.42193	3.09093	2.15266	1.90346
35	22933375	22934683	1309	335	216	248	48	15	123	NA	NA	NA	NA	NA	NA	DE	-1.03468	3.9634	7.07487e-05	0.0130162	4.50345	4.14124	4.51665	2.86993	3.78574
9	54579320	54581140	1821	33	46	29	35	28	95	NA	NA	NA	NA	NA	NA	DE	1.4876	2.07566	7.05476e-05	0.0130162	1.17937	1.92217	1.44219	2.41977	3.4148
4	74962032	74963407	1376	110	152	111	31	11	34	ENSCAFG00000018881	NA	protein_coding	+	upstream	3147	DE	-1.20513	2.8181	7.13219e-05	0.0130338	2.90119	3.63568	3.36045	2.2473	1.9459
34	10959674	10960958	1285	108	138	112	136	54	165	NA	NA	NA	NA	NA	NA	DE	1.03733	3.66315	7.23448e-05	0.0130642	2.87483	3.49676	3.37333	4.36278	4.20806
6	42292889	42294142	1254	218	154	175	43	12	65	NA	NA	NA	NA	NA	NA	DE	-1.05166	3.42758	7.21416e-05	0.0130642	3.88477	3.65448	4.01487	2.71296	2.87079
17	56490012	56490477	466	25	30	24	64	19	42	NA	NA	NA	NA	NA	NA	DE	1.61791	1.76035	7.27414e-05	0.0130652	0.785709	1.31375	1.17426	3.28125	2.24676
4	57958406	57959975	1570	146	207	157	32	19	66	ENSCAFG00000017902	SLC36A3	protein_coding	+	upstream	2923	DE	-1.12107	3.28636	7.37691e-05	0.0130906	3.30804	4.07998	3.85875	2.29239	2.89265
X	63094008	63095888	1881	134	228	214	232	144	245	NA	NA	NA	NA	NA	NA	DE	1.04875	4.32325	7.44905e-05	0.0130906	3.18475	4.21906	4.30438	5.13111	4.77695
10	60144682	60145581	900	76	72	54	72	20	114	NA	NA	NA	NA	NA	NA	DE	1.154	2.87757	7.56418e-05	0.0131735	2.37067	2.56292	2.32773	3.44993	3.67658
18	50394395	50394937	543	36	16	16	49	19	44	ENSCAFG00000011848	C18H11orf86	protein_coding	-	overlapEnd	156	DE	1.74792	1.50939	7.73129e-05	0.0133223	1.30311	0.427408	0.60394	2.89938	2.31311
28	29277838	29279287	1450	71	79	78	118	50	94	ENSCAFG00000040536	NA	lincRNA	-	downstream	4764	DE	1.14906	3.07632	7.79669e-05	0.0133879	2.27316	2.6959	2.85417	4.15876	3.39961
4	53677529	53677987	459	145	206	148	195	85	211	NA	NA	NA	NA	NA	NA	DE	1.00134	4.11759	7.88817e-05	0.0134506	3.29816	4.07301	3.77387	4.88105	4.56189
4	15087018	15088854	1837	226	217	215	53	25	83	NA	NA	NA	NA	NA	NA	DE	-1.00505	3.72564	8.01306e-05	0.0136161	3.93665	4.14789	4.31109	3.01149	3.22108
36	20985283	20986089	807	109	103	94	17	16	36	NA	NA	NA	NA	NA	NA	DE	-1.26849	2.50257	8.05071e-05	0.0136327	2.88807	3.0765	3.12179	1.3993	2.0272
1	35171288	35172638	1351	261	201	196	49	37	88	ENSCAFG00000040278	NA	lincRNA	-	inside	1244	DE	-1.00386	3.71278	8.21098e-05	0.0137606	4.14395	4.03765	4.17793	2.89938	3.30498
12	18540957	18541902	946	180	195	184	30	13	87	ENSCAFG00000002156	TFAP2B	protein_coding	+	upstream	2550	DE	-1.1028	3.43591	8.48077e-05	0.0137606	3.60914	3.99404	4.08702	2.20076	3.28858
13	36153989	36154637	649	39	36	36	65	18	58	NA	NA	NA	NA	NA	NA	DE	1.39478	2.15009	8.29011e-05	0.0137606	1.41706	1.57284	1.74937	3.30344	2.70774
14	36601965	36603188	1224	123	83	83	18	5	30	NA	NA	NA	NA	NA	NA	DE	-1.28559	2.40384	8.5512e-05	0.0137606	3.06165	2.76672	2.94325	1.47947	1.76811
24	39297186	39297678	493	38	28	37	61	11	56	NA	NA	NA	NA	NA	NA	DE	1.44691	2.05088	8.22373e-05	0.0137606	1.38007	1.2159	1.78836	3.21254	2.65755
27	16245038	16245546	509	72	109	124	158	60	119	NA	NA	NA	NA	NA	NA	DE	1.15355	3.45743	8.50298e-05	0.0137606	2.29319	3.1578	3.51955	4.57836	3.73824
28	32351074	32351871	798	25	38	37	50	14	63	ENSCAFG00000040653	NA	lincRNA	+	downstream	530	DE	1.50249	1.99563	8.60425e-05	0.0137606	0.785709	1.6498	1.78836	2.92823	2.82606
3	40499224	40500441	1218	161	161	171	31	16	67	NA	NA	NA	NA	NA	NA	DE	-1.09765	3.26204	8.41037e-05	0.0137606	3.44867	3.7184	3.98161	2.2473	2.91419
32	26492259	26493044	786	219	157	169	38	9	72	NA	NA	NA	NA	NA	NA	DE	-1.04935	3.41847	8.43276e-05	0.0137606	3.89136	3.68222	3.96469	2.53681	3.01728
37	24540319	24541254	936	44	70	54	63	30	100	NA	NA	NA	NA	NA	NA	DE	1.26313	2.63729	8.39536e-05	0.0137606	1.58902	2.52257	2.32773	3.25871	3.48842
4	76688040	76689675	1636	210	230	203	40	31	96	ENSCAFG00000040835	NA	lincRNA	+	downstream	4220	DE	-1.04481	3.66615	8.52637e-05	0.0137606	3.83096	4.23164	4.22843	2.60987	3.42983
X	1649851	1650997	1147	76	64	39	66	13	102	NA	NA	NA	NA	NA	NA	DE	1.20975	2.69408	8.33898e-05	0.0137606	2.37067	2.39424	1.86333	3.3253	3.51685
10	19131767	19132473	707	19	44	29	58	21	52	NA	NA	NA	NA	NA	NA	DE	1.61923	1.87833	8.74746e-05	0.0138574	0.398686	1.85875	1.44219	3.14039	2.55162
9	31591701	31592616	916	91	77	52	96	13	100	NA	NA	NA	NA	NA	NA	DE	1.12897	2.98256	8.7709e-05	0.0138574	2.62898	2.65914	2.27379	3.86248	3.48842
18	17643922	17645143	1222	154	174	152	28	15	68	NA	NA	NA	NA	NA	NA	DE	-1.11205	3.21307	8.91093e-05	0.013977	3.38475	3.8301	3.81221	2.10291	2.9354
17	63330722	63331184	463	31	60	38	68	20	67	NA	NA	NA	NA	NA	NA	DE	1.39795	2.3002	9.14713e-05	0.0142109	1.09056	2.30188	1.82633	3.36805	2.91419
15	1932264	1933720	1457	241	176	208	50	22	78	NA	NA	NA	NA	NA	NA	DE	-1.00675	3.63988	9.33601e-05	0.0143713	4.02916	3.84654	4.26345	2.92823	3.13199
17	58785394	58786828	1435	480	335	558	81	40	221	NA	NA	NA	NA	NA	NA	DE	-1.02714	4.74542	9.3385e-05	0.0143713	5.02168	4.77318	5.68496	3.61875	4.62853
23	44232860	44233631	772	41	58	32	48	14	88	ENSCAFG00000039044	NA	lincRNA	-	inside	2415	DE	1.34946	2.29971	9.49087e-05	0.0143797	1.48832	2.25338	1.58191	2.86993	3.30498
38	21098753	21099979	1227	72	43	25	74	32	68	NA	NA	NA	NA	NA	NA	DE	1.35711	2.35514	9.40094e-05	0.0143797	2.29319	1.82596	1.23197	3.48919	2.9354
12	13632345	13633093	749	112	126	131	23	4	44	NA	NA	NA	NA	NA	NA	DE	-1.18477	2.80585	9.55185e-05	0.014405	2.92706	3.36601	3.59847	1.82461	2.31311
26	26623508	26624278	771	59	53	63	70	41	94	ENSCAFG00000030777	NA	pseudogene	+	upstream	3086	DE	1.19116	2.698	9.90275e-05	0.014611	2.0081	2.12448	2.54823	3.40957	3.39961
6	40572053	40573008	956	81	112	59	99	56	119	NA	NA	NA	NA	NA	NA	DE	1.11183	3.15161	9.91222e-05	0.014611	2.46201	3.19679	2.45436	3.90665	3.73824
1	82514280	82515079	800	53	56	34	65	16	76	NA	NA	NA	NA	NA	NA	DE	1.27266	2.42484	0.00010096	0.0147486	1.85475	2.20319	1.66807	3.30344	3.09476
25	47601013	47602150	1138	126	133	88	104	12	189	NA	NA	NA	NA	NA	NA	DE	1.016	3.58959	0.000101517	0.0147859	3.09628	3.44371	3.02715	3.97738	4.40343
2	58136198	58137215	1018	127	101	129	22	11	43	ENSCAFG00000008461	SETD6	protein_coding	-	inside	1122	DE	-1.18327	2.75491	0.00010397	0.014965	3.10764	3.04835	3.57635	1.76187	2.28032
8	62827905	62828572	668	13	26	27	56	10	37	NA	NA	NA	NA	NA	NA	DE	1.80963	1.49528	0.000104846	0.0150469	-0.131829	1.11093	1.34091	3.0902	2.06619
16	1115939	1116853	915	93	127	127	133	40	158	NA	NA	NA	NA	NA	NA	DE	1.04481	3.61357	0.000105565	0.0151057	2.66018	3.37737	3.5539	4.33072	4.14571
29	11378757	11379716	960	131	62	81	12	9	31	NA	NA	NA	NA	NA	NA	DE	-1.38675	2.22756	0.00010605	0.0151308	3.1522	2.3488	2.90827	0.913877	1.81465
2	75600671	75601854	1184	223	208	183	40	24	91	ENSCAFG00000030375	NA	protein_coding	-	downstream	2575	DE	-1.01812	3.60929	0.00010787	0.0151694	3.91741	4.08692	4.07918	2.60987	3.35307
25	14160650	14161500	851	136	132	99	26	8	42	ENSCAFG00000007067	NUP58	protein_coding	-	upstream	2316	DE	-1.14228	2.81596	0.000107681	0.0151694	3.20604	3.43286	3.19617	1.99794	2.24676
29	28493829	28496457	2629	193	263	220	40	16	103	ENSCAFG00000031706	NA	protein_coding	+	overlapEnd	242	DE	-1.05231	3.72381	0.000109585	0.0153225	3.70947	4.42467	4.34418	2.60987	3.53086
X	122777609	122778301	693	147	85	78	21	14	31	NA	NA	NA	NA	NA	NA	DE	-1.24289	2.49677	0.000110846	0.0154108	3.31785	2.80087	2.85417	1.69629	1.81465
14	42776328	42776744	417	42	48	44	65	39	70	NA	NA	NA	NA	NA	NA	DE	1.28847	2.36425	0.000112607	0.0155233	1.52267	1.98293	2.03528	3.30344	2.97692
22	8511811	8513154	1344	311	260	241	44	26	142	NA	NA	NA	NA	NA	NA	DE	-1.02545	4.00358	0.00011249	0.0155233	4.39637	4.40815	4.47543	2.74575	3.99219
22	1365748	1366525	778	134	111	79	26	16	31	NA	NA	NA	NA	NA	NA	DE	-1.19328	2.61074	0.000115874	0.0157517	3.18475	3.18391	2.87243	1.99794	1.81465
12	5530513	5531695	1183	147	126	189	29	19	59	ENSCAFG00000029723	PXT1	protein_coding	-	upstream	246	DE	-1.11886	3.13886	0.00011711	0.0158318	3.31785	3.36601	4.1256	2.15266	2.73219
2	5677084	5677840	757	60	70	52	76	34	91	NA	NA	NA	NA	NA	NA	DE	1.16213	2.7418	0.000118423	0.0158815	2.03215	2.52257	2.27379	3.52741	3.35307
1	69543732	69546259	2528	534	1062	751	950	499	911	NA	NA	NA	NA	NA	NA	DE	1.00191	6.31136	0.000122664	0.0158848	5.17533	6.43626	6.11318	7.16256	6.66947
14	31636120	31639066	2947	349	272	228	48	34	145	NA	NA	NA	NA	NA	NA	DE	-1.00406	4.06467	0.000123669	0.0158848	4.56243	4.47313	4.3956	2.86993	4.02225
17	64113107	64113652	546	49	39	40	78	42	58	NA	NA	NA	NA	NA	NA	DE	1.30532	2.32024	0.000119911	0.0158848	1.74264	1.68679	1.8994	3.56464	2.70774
23	10092065	10093421	1357	42	76	47	68	34	88	ENSCAFG00000038381	NA	lincRNA	+	overlapEnd	50	DE	1.25546	2.5931	0.000123211	0.0158848	1.52267	2.6404	2.1294	3.36805	3.30498
24	4293165	4293637	473	25	45	47	60	38	64	NA	NA	NA	NA	NA	NA	DE	1.44183	2.16868	0.000123484	0.0158848	0.785709	1.89081	2.1294	3.18888	2.8486
32	36413042	36414042	1001	99	226	150	181	103	207	NA	NA	NA	NA	NA	NA	DE	1.07066	4.01153	0.000120517	0.0158848	2.74991	4.20638	3.79317	4.77385	4.53434
4	26192457	26193195	739	68	66	38	57	14	106	ENSCAFG00000039848	NA	lincRNA	-	inside	170	DE	1.20286	2.63271	0.000121831	0.0158848	2.21132	2.4383	1.82633	3.11551	3.57208
X	26231720	26232289	570	28	26	15	37	7	52	NA	NA	NA	NA	NA	NA	DE	1.65396	1.52426	0.000119166	0.0158848	0.946174	1.11093	0.513742	2.49884	2.55162
13	43494208	43495888	1681	52	76	63	70	23	105	NA	NA	NA	NA	NA	NA	DE	1.17327	2.79684	0.000127967	0.0159021	1.82753	2.6404	2.54823	3.40957	3.55847
15	2895908	2896580	673	176	139	99	28	19	51	ENSCAFG00000003012	NA	protein_coding	-	inside	2690	DE	-1.10131	2.98138	0.000126281	0.0159021	3.57681	3.50713	3.19617	2.10291	2.52387
15	3020541	3020957	417	213	137	128	41	12	52	ENSCAFG00000003048	TRIT1	protein_coding	+	upstream	3066	DE	-1.04576	3.21991	0.000127377	0.0159021	3.85138	3.4863	3.56517	2.64506	2.55162
15	57295190	57295550	361	23	25	21	33	8	56	NA	NA	NA	NA	NA	NA	DE	1.63397	1.54056	0.000126361	0.0159021	0.667873	1.05544	0.985811	2.33611	2.65755
2	83197523	83198015	493	22	46	47	52	28	70	NA	NA	NA	NA	NA	NA	DE	1.48571	2.12358	0.00012759	0.0159021	0.605137	1.92217	2.1294	2.98427	2.97692
37	18505828	18506489	662	44	48	37	53	9	77	NA	NA	NA	NA	NA	NA	DE	1.29073	2.29706	0.000124172	0.0159021	1.58902	1.98293	1.78836	3.01149	3.1135
8	63611157	63612112	956	98	109	77	125	21	116	NA	NA	NA	NA	NA	NA	DE	1.04221	3.33439	0.000127091	0.0159021	2.73534	3.1578	2.83567	4.24156	3.70156
17	21469506	21470285	780	89	129	89	136	70	124	NA	NA	NA	NA	NA	NA	DE	1.0517	3.44009	0.000131265	0.0160416	2.5971	3.39982	3.04336	4.36278	3.79737
24	35951809	35952574	766	154	138	156	35	25	53	ENSCAFG00000011408	ZNFX1	protein_coding	-	inside	1596	DE	-1.06137	3.14593	0.000133202	0.0161353	3.38475	3.49676	3.84956	2.41977	2.57884
25	47485154	47485980	827	50	43	43	61	15	73	ENSCAFG00000032883	NA	lincRNA	-	inside	3372	DE	1.25342	2.3699	0.000133886	0.0161781	1.7715	1.82596	2.00249	3.21254	3.03704
24	44343681	44344157	477	32	19	35	47	6	53	NA	NA	NA	NA	NA	NA	DE	1.53999	1.78642	0.000134935	0.0162247	1.13565	0.668416	1.70929	2.83988	2.57884
1	121312909	121313334	426	5	22	28	40	13	38	NA	NA	NA	NA	NA	NA	DE	2.19281	1.11081	0.000139417	0.0163093	-1.42728	0.874867	1.39244	2.60987	2.10416
14	300216	300565	350	24	43	48	66	21	58	NA	NA	NA	NA	NA	NA	DE	1.4538	2.14929	0.000138929	0.0163093	0.727994	1.82596	2.15946	3.3253	2.70774
2	5482730	5484134	1405	93	151	101	123	87	161	NA	NA	NA	NA	NA	NA	DE	1.03062	3.58048	0.000138131	0.0163093	2.66018	3.62619	3.22488	4.21839	4.17276
7	40206412	40207681	1270	147	124	127	30	5	47	ENSCAFG00000034347	NA	lincRNA	+	inside	1178	DE	-1.08552	2.96455	0.000139991	0.0163093	3.31785	3.34302	3.5539	2.20076	2.40723
7	26265036	26266433	1398	161	141	111	25	5	57	NA	NA	NA	NA	NA	NA	DE	-1.09884	2.99242	0.000140737	0.0163209	3.44867	3.52767	3.36045	1.94245	2.68286
22	8297435	8299756	2322	250	185	158	38	22	88	ENSCAFG00000032964	NA	lincRNA	+	upstream	3092	DE	-1.00976	3.54198	0.000141317	0.0163494	4.08195	3.91829	3.86789	2.53681	3.30498
2	78463965	78464833	869	51	34	44	52	18	77	NA	NA	NA	NA	NA	NA	DE	1.28833	2.28487	0.000143196	0.0164713	1.79978	1.49154	2.03528	2.98427	3.1135
8	32744170	32744624	455	28	40	32	48	12	61	NA	NA	NA	NA	NA	NA	DE	1.42865	1.98015	0.000147137	0.0168239	0.946174	1.72286	1.58191	2.86993	2.77989
13	30203258	30203744	487	63	37	29	56	25	72	NA	NA	NA	NA	NA	NA	DE	1.30683	2.25269	0.000148435	0.0168933	2.10197	1.61183	1.44219	3.0902	3.01728
13	49203115	49204091	977	33	54	37	51	18	75	ENSCAFG00000002330	IGFBP7	protein_coding	-	inside	3269	DE	1.34234	2.23025	0.000148351	0.0168933	1.17937	2.1512	1.78836	2.95652	3.07578
24	47695305	47697184	1880	77	85	98	129	49	101	NA	NA	NA	NA	NA	NA	DE	1.08543	3.23228	0.000150022	0.0169949	2.38941	2.80087	3.1816	4.28683	3.50271
8	63538929	63539390	462	50	39	35	47	18	79	NA	NA	NA	NA	NA	NA	DE	1.29208	2.23154	0.000150547	0.0169962	1.7715	1.68679	1.70929	2.83988	3.15025
1	29724033	29724966	934	166	123	146	20	13	71	NA	NA	NA	NA	NA	NA	DE	-1.14425	3.04063	0.000156417	0.0170638	3.49266	3.33138	3.7543	1.62757	2.99724
11	11334690	11335379	690	40	37	40	46	15	75	NA	NA	NA	NA	NA	NA	DE	1.32219	2.16986	0.000154349	0.0170638	1.45313	1.61183	1.8994	2.80918	3.07578
18	8125996	8126786	791	61	52	43	87	23	66	ENSCAFG00000038430	NA	lincRNA	+	upstream	4789	DE	1.20292	2.55389	0.000156249	0.0170638	2.0558	2.09726	2.00249	3.72123	2.89265
26	25073668	25074372	705	60	80	48	84	43	86	NA	NA	NA	NA	NA	NA	DE	1.15326	2.76969	0.000154957	0.0170638	2.03215	2.71393	2.15946	3.6709	3.272
31	17203509	17204089	581	37	34	30	70	28	47	NA	NA	NA	NA	NA	NA	DE	1.40044	2.02814	0.000154746	0.0170638	1.3421	1.49154	1.49028	3.40957	2.40723
8	71453317	71454124	808	41	49	51	58	8	79	ENSCAFG00000018292	ZFYVE21	protein_coding	+	inside	1384	DE	1.25474	2.40748	0.000156558	0.0170638	1.48832	2.01237	2.24605	3.14039	3.15025
16	1296051	1297676	1626	101	125	90	152	52	117	NA	NA	NA	NA	NA	NA	DE	1.02785	3.48583	0.000159288	0.0172451	2.77862	3.35456	3.05939	4.52269	3.71389
13	52314478	52315060	583	36	43	24	60	23	53	NA	NA	NA	NA	NA	NA	DE	1.40326	2.01421	0.000161124	0.0172989	1.30311	1.82596	1.17426	3.18888	2.57884
2	4622196	4622880	685	64	113	79	92	57	127	NA	NA	NA	NA	NA	NA	DE	1.09879	3.16793	0.000163272	0.0172989	2.12451	3.20956	2.87243	3.8014	3.83173
21	38339905	38340625	721	13	43	31	36	9	66	NA	NA	NA	NA	NA	NA	DE	1.71428	1.71669	0.000163664	0.0172989	-0.131829	1.82596	1.53683	2.45985	2.89265
6	27609500	27610715	1216	89	91	89	95	35	131	NA	NA	NA	NA	NA	NA	DE	1.02498	3.25258	0.000161785	0.0172989	2.5971	2.89871	3.04336	3.84745	3.87629
11	2279029	2279886	858	64	85	55	99	33	85	ENSCAFG00000000334	ADAMTS2	protein_coding	+	upstream	49	DE	1.12873	2.88824	0.000164037	0.0173009	2.12451	2.80087	2.35396	3.90665	3.25522
34	11721792	11723107	1316	96	163	122	162	59	151	NA	NA	NA	NA	NA	NA	DE	1.02483	3.72659	0.000166657	0.0175019	2.70574	3.73616	3.49618	4.61432	4.08055
27	3962365	3963841	1477	181	137	191	49	14	52	NA	NA	NA	NA	NA	NA	DE	-1.02835	3.33903	0.000167274	0.017529	3.61711	3.4863	4.14075	2.89938	2.55162
6	19508002	19508435	434	18	25	10	28	7	48	NA	NA	NA	NA	NA	NA	DE	1.83998	1.17405	0.000168252	0.0175938	0.322737	1.05544	-0.0481365	2.10291	2.43728
7	14510441	14511625	1185	170	143	173	35	31	64	ENSCAFG00000037488	NA	lincRNA	+	upstream	2661	DE	-1.03062	3.26831	0.000170211	0.0177608	3.52691	3.54792	3.99834	2.41977	2.8486
21	21458588	21460077	1490	228	177	155	36	16	84	NA	NA	NA	NA	NA	NA	DE	-1.00434	3.46849	0.000170688	0.0177726	3.94933	3.85469	3.84032	2.45985	3.23825
25	13512256	13512937	682	131	125	149	26	11	53	NA	NA	NA	NA	NA	NA	DE	-1.09895	2.97342	0.000172047	0.0178761	3.1522	3.35456	3.78355	1.99794	2.57884
18	13365395	13365965	571	149	124	151	29	16	55	ENSCAFG00000003939	HBP1	protein_coding	-	inside	1950	DE	-1.06999	3.05349	0.000173656	0.0179291	3.33729	3.34302	3.80272	2.15266	2.63179
27	13072911	13073548	638	97	164	105	151	59	147	ENSCAFG00000009888	NA	pseudogene	+	inside	94	DE	1.01904	3.66027	0.000176261	0.0180457	2.72061	3.74496	3.28065	4.51319	4.04194
34	40860046	40860687	642	105	70	59	18	8	19	ENSCAFG00000038539	NA	lincRNA	-	upstream	1825	DE	-1.34317	2.08271	0.000177885	0.0180701	2.83438	2.52257	2.45436	1.47947	1.12277
7	12053320	12053901	582	32	29	34	46	24	58	NA	NA	NA	NA	NA	NA	DE	1.41563	1.91726	0.000177894	0.0180701	1.13565	1.26566	1.66807	2.80918	2.70774
9	31448706	31449503	798	85	70	55	71	24	112	ENSCAFG00000029101	NOG	protein_coding	+	upstream	4450	DE	1.07844	2.89774	0.000181325	0.0182211	2.53114	2.52257	2.35396	3.42989	3.65115
23	4583245	4584250	1006	85	83	51	72	21	118	NA	NA	NA	NA	NA	NA	DE	1.08142	2.94399	0.000182141	0.0182277	2.53114	2.76672	2.24605	3.44993	3.72612
3	37644486	37644871	386	36	15	27	48	10	46	NA	NA	NA	NA	NA	NA	DE	1.58897	1.64554	0.000182508	0.0182277	1.30311	0.33721	1.34091	2.86993	2.37653
1	16491604	16492061	458	173	109	116	22	13	57	NA	NA	NA	NA	NA	NA	DE	-1.11317	2.91567	0.000184093	0.0182837	3.55208	3.1578	3.42373	1.76187	2.68286
19	44613338	44613976	639	104	151	79	146	52	128	NA	NA	NA	NA	NA	NA	DE	1.02576	3.52541	0.00018419	0.0182837	2.82064	3.62619	2.87243	4.46478	3.843
2	61224599	61225095	497	18	23	23	34	13	48	NA	NA	NA	NA	NA	NA	DE	1.66206	1.43806	0.000185503	0.0183768	0.322737	0.937603	1.11413	2.37855	2.43728
13	54341886	54342272	387	29	37	32	48	9	58	NA	NA	NA	NA	NA	NA	DE	1.40558	1.95347	0.000186353	0.0183984	0.995927	1.61183	1.58191	2.86993	2.70774
13	33594023	33594541	519	47	60	49	88	11	65	NA	NA	NA	NA	NA	NA	DE	1.20916	2.55647	0.000192408	0.0186371	1.68314	2.30188	2.1889	3.73763	2.87079
6	30521919	30523052	1134	68	91	40	75	30	99	NA	NA	NA	NA	NA	NA	DE	1.14769	2.79837	0.000191917	0.0186371	2.21132	2.89871	1.8994	3.50843	3.474
27	33543675	33545293	1619	226	135	133	31	29	70	ENSCAFG00000013241	APOLD1	protein_coding	-	downstream	409	DE	-1.03712	3.24926	0.00019383	0.0186725	3.93665	3.46516	3.62024	2.2473	2.97692
1	84765069	84765432	364	250	155	151	36	13	81	ENSCAFG00000001778	ANXA1	protein_coding	-	upstream	1948	DE	-1.00269	3.43888	0.000199855	0.0189328	4.08195	3.66378	3.80272	2.45985	3.1861
11	40862562	40863487	926	47	87	53	83	30	85	NA	NA	NA	NA	NA	NA	DE	1.17895	2.74547	0.000205735	0.0192142	1.68314	2.83422	2.30101	3.65373	3.25522
9	2289339	2290234	896	72	49	60	72	17	89	NA	NA	NA	NA	NA	NA	DE	1.12068	2.71102	0.000207022	0.0192976	2.29319	2.01237	2.47841	3.44993	3.32119
17	20486644	20487754	1111	187	142	127	35	37	58	NA	NA	NA	NA	NA	NA	DE	-1.01117	3.17665	0.000210266	0.0195256	3.66403	3.53783	3.5539	2.41977	2.70774
3	56596560	56597378	819	79	93	67	90	33	111	NA	NA	NA	NA	NA	NA	DE	1.03923	3.08012	0.000211795	0.0196019	2.42617	2.92991	2.63636	3.76987	3.63827
5	58234931	58235519	589	59	52	25	62	25	69	NA	NA	NA	NA	NA	NA	DE	1.27412	2.30589	0.000213491	0.0196019	2.0081	2.09726	1.23197	3.23581	2.95631
8	33213077	33213394	318	16	15	14	34	12	34	NA	NA	NA	NA	NA	NA	DE	1.84186	1.04737	0.000213451	0.0196019	0.157678	0.33721	0.417527	2.37855	1.9459
13	34228724	34229481	758	89	81	98	98	17	124	NA	NA	NA	NA	NA	NA	DE	1.01449	3.23998	0.00021587	0.0196964	2.5971	2.73174	3.1816	3.89207	3.79737
28	3159535	3160080	546	18	29	20	27	14	60	NA	NA	NA	NA	NA	NA	DE	1.6534	1.46262	0.000215339	0.0196964	0.322737	1.26566	0.917098	2.05138	2.75624
31	38298086	38298413	328	29	37	22	57	7	45	NA	NA	NA	NA	NA	NA	DE	1.46074	1.82397	0.00021613	0.0196964	0.995927	1.61183	1.0514	3.11551	2.34517
3	69255967	69256380	414	34	63	17	52	15	64	NA	NA	NA	NA	NA	NA	DE	1.46613	2.02304	0.000217529	0.0197504	1.22181	2.3717	0.688829	2.98427	2.8486
33	30905736	30906559	824	56	70	49	95	35	70	NA	NA	NA	NA	NA	NA	DE	1.15651	2.69386	0.000218788	0.0197789	1.93346	2.52257	2.1889	3.84745	2.97692
7	23643606	23644546	941	94	80	65	79	20	122	ENSCAFG00000014272	NA	pseudogene	-	upstream	3190	DE	1.02493	3.06787	0.000221878	0.0199117	2.67553	2.71393	2.59297	3.5829	3.77401
2	497684	498313	630	21	30	16	26	10	62	NA	NA	NA	NA	NA	NA	DE	1.64778	1.45167	0.000224724	0.0199592	0.539548	1.31375	0.60394	1.99794	2.80316
3	62124449	62125814	1366	37	56	50	68	31	69	ENSCAFG00000032611	NA	protein_coding	-	upstream	2997	DE	1.24293	2.41748	0.000230892	0.0201508	1.3421	2.20319	2.21776	3.36805	2.95631
30	35190377	35191088	712	41	33	21	41	11	62	NA	NA	NA	NA	NA	NA	DE	1.40798	1.87429	0.000229009	0.0201508	1.48832	1.4491	0.985811	2.64506	2.80316
34	12160507	12162501	1995	94	160	96	143	62	139	NA	NA	NA	NA	NA	NA	DE	1.00822	3.58668	0.000230878	0.0201508	2.67553	3.70944	3.152	4.43493	3.96149
36	22478771	22479409	639	43	57	44	71	15	67	NA	NA	NA	NA	NA	NA	DE	1.21461	2.43282	0.000229882	0.0201508	1.55623	2.2285	2.03528	3.42989	2.91419
12	7886646	7887368	723	52	48	49	51	13	90	NA	NA	NA	NA	NA	NA	DE	1.18277	2.45862	0.000231456	0.0201548	1.82753	1.98293	2.1889	2.95652	3.33722
11	69988309	69989016	708	63	49	54	69	21	81	ENSCAFG00000039514	NA	lincRNA	-	downstream	3980	DE	1.13363	2.60343	0.000234884	0.020174	2.10197	2.01237	2.32773	3.38896	3.1861
38	23909922	23911387	1466	74	124	88	128	52	112	ENSCAFG00000024444	NA	protein_coding	-	inside	472	DE	1.0497	3.32588	0.000236957	0.0202516	2.33245	3.34302	3.02715	4.27565	3.65115
6	3234214	3234882	669	17	22	27	48	18	37	NA	NA	NA	NA	NA	NA	DE	1.64713	1.47889	0.00023679	0.0202516	0.242567	0.874867	1.34091	2.86993	2.06619
24	1749907	1750649	743	56	43	31	54	12	71	ENSCAFG00000005170	PAX1	protein_coding	-	inside	1929	DE	1.2365	2.26634	0.000248129	0.0207431	1.93346	1.82596	1.53683	3.03821	2.99724
1	5629592	5630442	851	51	24	20	31	18	78	NA	NA	NA	NA	NA	NA	DE	1.47521	1.81878	0.000251186	0.0209413	1.79978	0.997724	0.917098	2.2473	3.13199
10	8528833	8529845	1013	44	56	45	68	8	69	NA	NA	NA	NA	NA	NA	DE	1.19816	2.43678	0.000251964	0.0209705	1.58902	2.20319	2.06734	3.36805	2.95631
1	97722123	97722678	556	42	62	35	79	30	59	ENSCAFG00000002218	NA	protein_coding	+	downstream	769	DE	1.24923	2.37917	0.000256963	0.0212359	1.52267	2.3488	1.70929	3.5829	2.73219
11	69966277	69967013	737	40	47	41	40	19	90	NA	NA	NA	NA	NA	NA	DE	1.26199	2.25754	0.000257389	0.0212359	1.45313	1.95287	1.93459	2.60987	3.33722
27	20153435	20154129	695	56	114	81	114	41	101	NA	NA	NA	NA	NA	NA	DE	1.11223	3.13518	0.000257757	0.0212359	1.93346	3.22222	2.90827	4.10922	3.50271
6	27620704	27621792	1089	61	68	65	77	21	92	NA	NA	NA	NA	NA	NA	DE	1.0856	2.80894	0.000256247	0.0212359	2.0558	2.48105	2.59297	3.54615	3.36875
36	25056990	25057985	996	81	89	68	12	14	28	NA	NA	NA	NA	NA	NA	DE	-1.30674	2.11411	0.000259357	0.0213318	2.46201	2.86683	2.65758	0.913877	1.67026
11	71567732	71568189	458	30	29	28	43	15	53	NA	NA	NA	NA	NA	NA	DE	1.41767	1.79878	0.000265678	0.0215654	1.04402	1.26566	1.39244	2.71296	2.57884
12	51492663	51493396	734	46	38	44	63	24	62	NA	NA	NA	NA	NA	NA	DE	1.23173	2.27988	0.000269522	0.0215654	1.65244	1.6498	2.03528	3.25871	2.80316
14	40145140	40145972	833	53	62	60	1	5	33	NA	NA	NA	NA	NA	NA	DE	-2.03314	1.28808	0.000271231	0.0215654	1.85475	2.3488	2.47841	-2.14502	1.90346
17	45877153	45877628	476	28	15	27	50	15	38	NA	NA	NA	NA	NA	NA	DE	1.59585	1.53134	0.000266762	0.0215654	0.946174	0.33721	1.34091	2.92823	2.10416
17	56543196	56543683	488	32	36	33	41	17	65	NA	NA	NA	NA	NA	NA	DE	1.34997	1.97	0.000271279	0.0215654	1.13565	1.57284	1.62564	2.64506	2.87079
8	67085874	67087045	1172	41	72	54	57	18	96	NA	NA	NA	NA	NA	NA	DE	1.19179	2.58486	0.000268141	0.0215654	1.48832	2.56292	2.32773	3.11551	3.42983
32	15446101	15446630	530	31	34	20	49	11	47	NA	NA	NA	NA	NA	NA	DE	1.44692	1.76116	0.000273311	0.0215961	1.09056	1.49154	0.917098	2.89938	2.40723
38	649971	650963	993	77	55	49	71	5	87	NA	NA	NA	NA	NA	NA	DE	1.09349	2.69484	0.0002725	0.0215961	2.38941	2.17743	2.1889	3.42989	3.28858
13	37753228	37753718	491	29	15	23	53	12	35	ENSCAFG00000024926	DGAT1	protein_coding	-	inside	2865	DE	1.61109	1.48918	0.000274506	0.0216325	0.995927	0.33721	1.11413	3.01149	1.98712
6	43061814	43062158	345	91	171	150	172	94	159	ENSCAFG00000035260	NA	lincRNA	+	upstream	535	DE	1.01158	3.8165	0.000279193	0.021722	2.62898	3.80508	3.79317	4.70047	4.15478
6	48797308	48798227	920	90	66	48	73	24	100	NA	NA	NA	NA	NA	NA	DE	1.06513	2.8338	0.000278419	0.021722	2.61313	2.4383	2.15946	3.46969	3.48842
9	41527016	41527516	501	137	108	110	21	16	50	ENSCAFG00000029405	NA	protein_coding	+	downstream	3075	DE	-1.09401	2.78009	0.000277039	0.021722	3.21657	3.14456	3.34745	1.69629	2.49558
23	18151803	18152651	849	166	198	162	30	10	86	ENSCAFG00000032549	NA	miRNA	+	downstream	4866	DE	-1.01837	3.37705	0.000283488	0.0218898	3.49266	4.01601	3.90384	2.20076	3.272
3	75150909	75151812	904	41	82	55	55	26	108	NA	NA	NA	NA	NA	NA	DE	1.19246	2.651	0.000292726	0.0221756	1.48832	2.74934	2.35396	3.06444	3.59892
26	25600637	25601063	427	97	80	49	96	23	93	NA	NA	NA	NA	NA	NA	DE	1.0472	2.97404	0.000295707	0.0222294	2.72061	2.71393	2.1889	3.86248	3.38427
27	35262844	35263370	527	69	121	99	110	69	126	ENSCAFG00000033152	NA	lincRNA	+	overlapEnd	110	DE	1.03452	3.3229	0.000300635	0.0222818	2.23222	3.30783	3.19617	4.05792	3.82037
28	24826888	24827793	906	51	39	46	58	12	70	NA	NA	NA	NA	NA	NA	DE	1.19422	2.34052	0.000300735	0.0222818	1.79978	1.68679	2.0987	3.14039	2.97692
4	27655589	27657020	1432	88	97	59	76	24	127	NA	NA	NA	NA	NA	NA	DE	1.01681	3.07695	0.000303438	0.0224158	2.58089	2.99034	2.45436	3.52741	3.83173
8	50801576	50802172	597	38	53	36	51	9	71	NA	NA	NA	NA	NA	NA	DE	1.24367	2.24154	0.000310981	0.0226808	1.38007	2.12448	1.74937	2.95652	2.99724
29	30962069	30962890	822	50	45	65	51	7	97	NA	NA	NA	NA	NA	NA	DE	1.16897	2.5313	0.000312293	0.0227088	1.7715	1.89081	2.59297	2.95652	3.4447
15	58624663	58625082	420	8	20	20	39	10	30	NA	NA	NA	NA	NA	NA	DE	1.92202	1.04006	0.000322405	0.0231686	-0.799253	0.740566	0.917098	2.5738	1.76811
4	847488	848326	839	80	73	65	82	20	100	NA	NA	NA	NA	NA	NA	DE	1.01878	2.94892	0.000323921	0.0232435	2.4442	2.58269	2.59297	3.63634	3.48842
33	6002754	6003105	352	58	107	67	143	23	76	NA	NA	NA	NA	NA	NA	DE	1.13476	3.05618	0.000324914	0.0232528	1.98365	3.13121	2.63636	4.43493	3.09476
6	19954359	19955034	676	49	47	44	56	16	74	NA	NA	NA	NA	NA	NA	DE	1.17045	2.37551	0.000326427	0.0232528	1.74264	1.95287	2.03528	3.0902	3.05654
20	25434758	25435471	714	42	41	56	47	9	85	NA	NA	NA	NA	NA	NA	DE	1.21576	2.35111	0.000329689	0.0233493	1.52267	1.75805	2.37973	2.83988	3.25522
13	29104848	29105468	621	40	57	60	57	15	86	NA	NA	NA	NA	NA	NA	DE	1.18173	2.50951	0.000334074	0.0235915	1.45313	2.2285	2.47841	3.11551	3.272
10	55314904	55315349	446	39	29	14	39	11	53	NA	NA	NA	NA	NA	NA	DE	1.49886	1.65058	0.000338383	0.0236654	1.41706	1.26566	0.417527	2.5738	2.57884
X	9421304	9422209	906	211	131	118	27	15	70	NA	NA	NA	NA	NA	NA	DE	-1.02215	3.14726	0.000339888	0.0237282	3.8378	3.42193	3.44829	2.05138	2.97692
27	6007527	6008169	643	40	46	43	72	22	56	NA	NA	NA	NA	NA	NA	DE	1.22495	2.29706	0.000342787	0.0237532	1.45313	1.92217	2.00249	3.44993	2.65755
1	2068989	2069599	611	44	38	27	49	11	60	NA	NA	NA	NA	NA	NA	DE	1.28242	2.04707	0.000348196	0.0237671	1.58902	1.6498	1.34091	2.89938	2.75624
24	1121696	1122130	435	31	87	34	70	28	69	NA	NA	NA	NA	NA	NA	DE	1.31282	2.39175	0.000346839	0.0237671	1.09056	2.83422	1.66807	3.40957	2.95631
4	12872568	12873643	1076	77	111	92	24	13	25	NA	NA	NA	NA	NA	NA	DE	-1.19192	2.41176	0.000347858	0.0237671	2.38941	3.18391	3.09093	1.88473	1.5098
X	55556979	55557672	694	105	95	86	12	4	44	NA	NA	NA	NA	NA	NA	DE	-1.21787	2.4032	0.000347315	0.0237671	2.83438	2.96044	2.99417	0.913877	2.31311
11	15840344	15841529	1186	100	124	117	33	14	32	NA	NA	NA	NA	NA	NA	DE	-1.09089	2.74785	0.000353243	0.0239332	2.76434	3.34302	3.43606	2.33611	1.85974
11	16175413	16176159	747	19	34	35	54	20	44	NA	NA	NA	NA	NA	NA	DE	1.48369	1.79017	0.000359573	0.024153	0.398686	1.49154	1.70929	3.03821	2.31311
12	56968963	56969754	792	71	72	68	62	26	121	NA	NA	NA	NA	NA	NA	DE	1.03745	2.89833	0.000362181	0.0241806	2.27316	2.56292	2.65758	3.23581	3.76218
19	53264263	53264838	576	97	77	72	12	2	32	NA	NA	NA	NA	NA	NA	DE	-1.25166	2.17856	0.000361418	0.0241806	2.72061	2.65914	2.73946	0.913877	1.85974
30	16583589	16584394	806	164	122	99	27	4	51	ENSCAFG00000015230	TRPM7	protein_coding	-	upstream	3721	DE	-1.02569	2.91326	0.000371193	0.0244488	3.47523	3.31965	3.19617	2.05138	2.52387
31	38695428	38695981	554	31	50	30	50	16	60	NA	NA	NA	NA	NA	NA	DE	1.30795	2.06131	0.000376996	0.0245636	1.09056	2.04123	1.49028	2.92823	2.75624
10	32485611	32486242	632	36	45	51	48	11	77	NA	NA	NA	NA	NA	NA	DE	1.22737	2.28468	0.000378288	0.0245852	1.30311	1.89081	2.24605	2.86993	3.1135
1	85420721	85421707	987	175	132	168	21	20	88	ENSCAFG00000001811	ZFAND5	protein_coding	+	upstream	1556	DE	-1.07482	3.19178	0.000388692	0.0249286	3.56861	3.43286	3.95615	1.69629	3.30498
3	24116699	24118233	1535	40	57	28	41	34	81	NA	NA	NA	NA	NA	NA	DE	1.26464	2.18105	0.000387828	0.0249286	1.45313	2.2285	1.39244	2.64506	3.1861
30	27390145	27390560	416	14	26	24	42	14	37	NA	NA	NA	NA	NA	NA	DE	1.64327	1.40041	0.000386362	0.0249286	-0.0287353	1.11093	1.17426	2.67941	2.06619
7	74509451	74510144	694	74	63	54	74	16	88	NA	NA	NA	NA	NA	NA	DE	1.04307	2.76521	0.000389963	0.0249464	2.33245	2.3717	2.32773	3.48919	3.30498
11	14509175	14509879	705	145	87	89	18	11	44	NA	NA	NA	NA	NA	NA	DE	-1.12045	2.59367	0.000392626	0.0249798	3.29816	2.83422	3.04336	1.47947	2.31311
31	22213135	22213644	510	66	56	45	57	26	90	NA	NA	NA	NA	NA	NA	DE	1.09088	2.57837	0.000394813	0.0250277	2.16857	2.20319	2.06734	3.11551	3.33722
8	42678100	42678777	678	148	89	77	16	15	44	ENSCAFG00000016497	ZFP36L1	protein_coding	-	upstream	4766	DE	-1.14937	2.53152	0.000403202	0.0254605	3.3276	2.86683	2.83567	1.31442	2.31311
24	45151061	45151929	869	32	47	44	44	6	75	NA	NA	NA	NA	NA	NA	DE	1.25964	2.18907	0.000406219	0.025469	1.13565	1.95287	2.03528	2.74575	3.07578
31	33032652	33033191	540	47	61	51	75	15	69	NA	NA	NA	NA	NA	NA	DE	1.13117	2.54389	0.000406416	0.025469	1.68314	2.32553	2.24605	3.50843	2.95631
4	100109	100717	609	66	94	52	79	63	97	ENSCAFG00000031614	IFIT3	protein_coding	+	upstream	3538	DE	1.04908	2.88304	0.000406745	0.025469	2.16857	2.94526	2.27379	3.5829	3.4447
8	63838524	63839298	775	36	34	35	71	22	44	NA	NA	NA	NA	NA	NA	DE	1.30455	2.04939	0.000405651	0.025469	1.30311	1.49154	1.70929	3.42989	2.31311
20	42329566	42330126	561	107	76	74	20	12	26	NA	NA	NA	NA	NA	NA	DE	-1.17165	2.29469	0.000415896	0.0255728	2.86148	2.6404	2.77871	1.62757	1.56529
31	28846588	28848583	1996	114	114	140	32	27	40	ENSCAFG00000009080	NA	protein_coding	+	downstream	1572	DE	-1.04258	2.86766	0.00041428	0.0255728	2.95249	3.22222	3.69397	2.29239	2.17722
X	14257910	14258900	991	53	76	66	75	15	91	ENSCAFG00000038320	NA	lincRNA	-	inside	1130	DE	1.07326	2.7943	0.000412156	0.0255728	1.85475	2.6404	2.61483	3.50843	3.35307
18	1488250	1490229	1980	54	69	38	59	21	83	ENSCAFG00000037073	NA	lincRNA	-	upstream	653	DE	1.12745	2.51913	0.000416733	0.0255885	1.88147	2.50195	1.82633	3.16484	3.22108
13	59711337	59711862	526	56	60	40	50	16	91	NA	NA	NA	NA	NA	NA	DE	1.12346	2.48321	0.000428839	0.026078	1.93346	2.30188	1.8994	2.92823	3.35307
3	73695345	73696241	897	20	42	51	38	29	76	NA	NA	NA	NA	NA	NA	DE	1.42316	2.02817	0.000430585	0.026078	0.470836	1.7924	2.24605	2.53681	3.09476
17	55815519	55815844	326	32	32	35	46	18	55	NA	NA	NA	NA	NA	NA	DE	1.31385	1.93826	0.000431802	0.0260883	1.13565	1.40538	1.70929	2.80918	2.63179
11	69857761	69858262	502	47	56	56	63	18	78	NA	NA	NA	NA	NA	NA	DE	1.11993	2.53135	0.000433715	0.0261716	1.68314	2.20319	2.37973	3.25871	3.13199
24	19307923	19309341	1419	32	72	66	85	47	70	ENSCAFG00000030306	RF00026	snRNA	-	upstream	1597	DE	1.22959	2.59564	0.000434648	0.0261956	1.13565	2.56292	2.61483	3.68787	2.97692
36	25922273	25923161	889	61	90	62	76	13	101	NA	NA	NA	NA	NA	NA	DE	1.03905	2.89882	0.000436111	0.0261981	2.0558	2.88286	2.52533	3.52741	3.50271
34	18938471	18938976	506	196	101	114	29	8	53	NA	NA	NA	NA	NA	NA	DE	-1.01555	2.98205	0.000447169	0.0265255	3.73167	3.04835	3.39875	2.15266	2.57884
25	26865508	26865966	459	11	18	30	33	10	39	NA	NA	NA	NA	NA	NA	DE	1.74616	1.23937	0.000450267	0.0265511	-0.363154	0.592467	1.49028	2.33611	2.14115
34	5396868	5397332	465	38	40	34	38	22	74	NA	NA	NA	NA	NA	NA	DE	1.25571	2.07287	0.000448187	0.0265511	1.38007	1.72286	1.66807	2.53681	3.05654
1	109162919	109164517	1599	163	103	150	27	12	59	ENSCAFG00000004208	FKRP	protein_coding	-	downstream	4127	DE	-1.01533	3.02393	0.000468823	0.0271737	3.46643	3.0765	3.79317	2.05138	2.73219
23	34002333	34002717	385	30	44	28	50	8	53	NA	NA	NA	NA	NA	NA	DE	1.3136	1.96046	0.000474005	0.0272466	1.04402	1.85875	1.39244	2.92823	2.57884
36	1531067	1531706	640	53	46	44	67	18	64	NA	NA	NA	NA	NA	NA	DE	1.13273	2.40153	0.00047271	0.0272466	1.85475	1.92217	2.03528	3.34684	2.8486
27	30051719	30052608	890	56	73	50	52	17	107	NA	NA	NA	NA	NA	NA	DE	1.08475	2.66075	0.000475602	0.027286	1.93346	2.58269	2.21776	2.98427	3.58556
20	26106379	26107741	1363	70	90	80	58	35	158	NA	NA	NA	NA	NA	NA	DE	1.02922	3.06245	0.000485356	0.0275375	2.25284	2.88286	2.89046	3.14039	4.14571
6	31826690	31827263	574	226	115	111	25	14	69	NA	NA	NA	NA	NA	NA	DE	-1.02757	3.08612	0.000483052	0.0275375	3.93665	3.23476	3.36045	1.94245	2.95631
X	120049510	120050572	1063	65	58	24	49	22	84	NA	NA	NA	NA	NA	NA	DE	1.20506	2.34239	0.000485611	0.0275375	2.14671	2.25338	1.17426	2.89938	3.23825
17	40220822	40221346	525	24	17	14	35	10	36	NA	NA	NA	NA	NA	NA	DE	1.62735	1.22096	0.000498843	0.0279988	0.727994	0.512297	0.417527	2.41977	2.0272
14	42106966	42107384	419	39	81	47	78	33	70	NA	NA	NA	NA	NA	NA	DE	1.16632	2.56395	0.000508773	0.0282397	1.41706	2.73174	2.1294	3.56464	2.97692
33	19118298	19119806	1509	42	71	38	49	40	87	NA	NA	NA	NA	NA	NA	DE	1.16886	2.41597	0.000512635	0.0283473	1.52267	2.54289	1.82633	2.89938	3.28858
13	63237650	63239317	1668	8380	6109	5486	7213	1559	8944	ENSCAFG00000028442	RF00002	rRNA	+	upstream	1727	DE	1.00149	9.42757	0.000516505	0.0283805	9.1461	8.95985	8.98122	10.0865	9.96416
15	36764029	36764471	443	37	52	34	55	10	61	NA	NA	NA	NA	NA	NA	DE	1.21367	2.19035	0.000516377	0.0283805	1.3421	2.09726	1.66807	3.06444	2.77989
20	1666220	1666784	565	42	32	35	52	12	55	ENSCAFG00000028970	RF01699	misc_RNA	+	downstream	113	DE	1.24267	2.05068	0.000515212	0.0283805	1.52267	1.40538	1.70929	2.98427	2.63179
4	78712176	78713124	949	28	40	42	56	28	53	NA	NA	NA	NA	NA	NA	DE	1.29128	2.0614	0.000513861	0.0283805	0.946174	1.72286	1.96894	3.0902	2.57884
2	16475126	16476615	1490	32	51	31	52	9	58	NA	NA	NA	NA	NA	NA	DE	1.26385	2.0868	0.00052002	0.0284026	1.13565	2.06951	1.53683	2.98427	2.70774
10	18828247	18829170	924	87	56	63	79	8	90	NA	NA	NA	NA	NA	NA	DE	1.00705	2.84721	0.000534966	0.0284404	2.56449	2.20319	2.54823	3.5829	3.33722
11	8781931	8782666	736	82	94	77	15	7	31	NA	NA	NA	NA	NA	NA	DE	-1.17921	2.25988	0.000532632	0.0284404	2.47961	2.94526	2.83567	1.22422	1.81465
12	9180615	9181333	719	62	75	57	74	26	88	NA	NA	NA	NA	NA	NA	DE	1.0283	2.77994	0.000533497	0.0284404	2.07907	2.62142	2.40504	3.48919	3.30498
18	10488129	10488999	871	66	65	56	77	24	81	NA	NA	NA	NA	NA	NA	DE	1.03075	2.73939	0.000524802	0.0284404	2.16857	2.41644	2.37973	3.54615	3.1861
21	3094272	3094617	346	16	22	20	35	11	37	NA	NA	NA	NA	NA	NA	DE	1.61011	1.28712	0.000522711	0.0284404	0.157678	0.874867	0.917098	2.41977	2.06619
21	22908711	22909081	371	55	48	47	11	12	10	NA	NA	NA	NA	NA	NA	DE	-1.52372	1.40866	0.000534859	0.0284404	1.9077	1.98293	2.1294	0.793583	0.229689
3	65083519	65083988	470	45	70	44	75	20	67	NA	NA	NA	NA	NA	NA	DE	1.12933	2.52031	0.000533479	0.0284404	1.62108	2.52257	2.03528	3.50843	2.91419
4	5253742	5254481	740	134	126	86	34	9	35	NA	NA	NA	NA	NA	NA	DE	-1.02401	2.78212	0.000529378	0.0284404	3.18475	3.36601	2.99417	2.37855	1.98712
X	104100812	104101269	458	15	21	9	22	6	42	NA	NA	NA	NA	NA	NA	DE	1.80472	0.938574	0.000528423	0.0284404	0.0674801	0.809278	-0.192526	1.76187	2.24676
18	25553637	25554501	865	72	55	50	63	18	87	ENSCAFG00000006505	SIGIRR	protein_coding	-	upstream	1054	DE	1.04357	2.64713	0.000536648	0.0284712	2.29319	2.17743	2.21776	3.25871	3.28858
2	60935734	60936398	665	51	59	38	49	10	84	NA	NA	NA	NA	NA	NA	DE	1.12611	2.40832	0.000538443	0.0284869	1.79978	2.27783	1.82633	2.89938	3.23825
4	44121082	44121480	399	40	44	34	52	11	60	NA	NA	NA	NA	NA	NA	DE	1.20295	2.14409	0.000550643	0.0288516	1.45313	1.85875	1.66807	2.98427	2.75624
20	29641061	29641832	772	64	57	46	70	18	74	ENSCAFG00000007791	NA	protein_coding	+	inside	195	DE	1.06078	2.58357	0.000559187	0.0291432	2.12451	2.2285	2.0987	3.40957	3.05654
18	33251453	33251851	399	16	18	21	45	8	29	NA	NA	NA	NA	NA	NA	DE	1.63901	1.24676	0.000562422	0.0291741	0.157678	0.592467	0.985811	2.77782	1.72001
11	70528442	70529241	800	51	65	44	59	6	80	NA	NA	NA	NA	NA	NA	DE	1.09185	2.51693	0.000565878	0.0291929	1.79978	2.41644	2.03528	3.16484	3.16829
20	4052723	4053271	549	45	34	30	42	11	64	NA	NA	NA	NA	NA	NA	DE	1.23665	2.02618	0.000564681	0.0291929	1.62108	1.49154	1.49028	2.67941	2.8486
6	70603583	70603952	370	20	20	19	37	14	36	NA	NA	NA	NA	NA	NA	DE	1.56435	1.31648	0.000565151	0.0291929	0.470836	0.740566	0.844948	2.49884	2.0272
27	16502591	16503076	486	80	125	57	113	83	97	NA	NA	NA	NA	NA	NA	DE	1.00794	3.14901	0.00056994	0.0293289	2.4442	3.35456	2.40504	4.09657	3.4447
15	57401972	57402985	1014	45	45	38	41	18	80	NA	NA	NA	NA	NA	NA	DE	1.17209	2.23031	0.000571223	0.0293303	1.62108	1.89081	1.82633	2.64506	3.16829
34	32335073	32335454	382	18	28	31	35	12	49	NA	NA	NA	NA	NA	NA	DE	1.48211	1.59239	0.000572694	0.0293471	0.322737	1.2159	1.53683	2.41977	2.46673
34	23174631	23175552	922	103	113	117	25	15	41	NA	NA	NA	NA	NA	NA	DE	-1.04123	2.72145	0.000576629	0.0294255	2.80677	3.20956	3.43606	1.94245	2.21241
15	7887054	7888277	1224	74	56	47	91	26	66	NA	NA	NA	NA	NA	NA	DE	1.06039	2.66868	0.000583036	0.0294294	2.33245	2.20319	2.1294	3.78572	2.89265
21	7717112	7718516	1405	64	91	68	68	17	116	NA	NA	NA	NA	NA	NA	DE	1.00503	2.95008	0.000581964	0.0294294	2.12451	2.89871	2.65758	3.36805	3.70156
9	49587000	49587430	431	43	20	14	36	8	49	NA	NA	NA	NA	NA	NA	DE	1.50112	1.52818	0.000580191	0.0294294	1.55623	0.740566	0.417527	2.45985	2.46673
1	14643346	14644306	961	115	67	87	22	8	27	NA	NA	NA	NA	NA	NA	DE	-1.13212	2.36324	0.000587043	0.0295563	2.96503	2.45983	3.01076	1.76187	1.61873
27	18572764	18573230	467	64	112	72	84	56	114	ENSCAFG00000010841	NA	protein_coding	+	inside	4915	DE	1.00198	3.08165	0.000592472	0.0296769	2.12451	3.19679	2.73946	3.6709	3.67658
17	26197924	26198284	361	10	17	6	36	4	21	NA	NA	NA	NA	NA	NA	DE	2.02099	0.600273	0.000595828	0.029754	-0.494399	0.512297	-0.740014	2.45985	1.26364
2	66306023	66306503	481	33	49	25	39	2	66	NA	NA	NA	NA	NA	NA	DE	1.28807	1.97803	0.000597267	0.0297648	1.17937	2.01237	1.23197	2.5738	2.89265
21	22662531	22663595	1065	126	82	101	8	13	62	NA	NA	NA	NA	NA	NA	DE	-1.2805	2.44623	0.00059789	0.0297656	3.09628	2.74934	3.22488	0.357484	2.80316
6	25069031	25069703	673	13	31	14	47	15	29	NA	NA	NA	NA	NA	NA	DE	1.69315	1.24118	0.000599054	0.0297932	-0.131829	1.36029	0.417527	2.83988	1.72001
32	7025715	7027161	1447	164	116	118	20	8	69	NA	NA	NA	NA	NA	NA	DE	-1.0337	2.95092	0.000604603	0.0299436	3.47523	3.2472	3.44829	1.62757	2.95631
29	9828099	9829300	1202	118	92	87	14	11	47	NA	NA	NA	NA	NA	NA	DE	-1.1266	2.49248	0.000611187	0.0301515	3.00203	2.9144	3.01076	1.128	2.40723
21	23043425	23044117	693	50	56	38	52	13	76	ENSCAFG00000005386	SERPINH1	protein_coding	-	upstream	979	DE	1.11678	2.37601	0.000613826	0.0302207	1.7715	2.20319	1.82633	2.98427	3.09476
1	108185512	108186000	489	60	30	36	2	8	15	ENSCAFG00000004061	ELSPBP1	protein_coding	-	inside	1310	DE	-1.8763	0.895757	0.000620746	0.0303517	2.03215	1.31375	1.74937	-1.40805	0.791568
2	61658833	61659183	351	24	40	31	44	13	52	ENSCAFG00000036641	NA	lincRNA	+	inside	1075	DE	1.34294	1.85701	0.000621499	0.0303517	0.727994	1.72286	1.53683	2.74575	2.55162
26	6785353	6786316	964	114	86	93	22	8	35	NA	NA	NA	NA	NA	NA	DE	-1.06655	2.52511	0.000625939	0.0303891	2.95249	2.81764	3.10644	1.76187	1.98712
31	25151717	25152484	768	38	84	56	88	12	69	ENSCAFG00000031228	KRTAP25-1	protein_coding	-	overlapStart	150	DE	1.1509	2.64753	0.000625381	0.0303891	1.38007	2.78389	2.37973	3.73763	2.95631
27	19999398	19999865	468	62	67	58	61	54	96	NA	NA	NA	NA	NA	NA	DE	1.02042	2.72223	0.000635282	0.0305415	2.07907	2.45983	2.42991	3.21254	3.42983
23	45783809	45784391	583	105	94	62	18	16	30	ENSCAFG00000008520	GPR171	protein_coding	-	upstream	220	DE	-1.13351	2.31051	0.000636806	0.0305669	2.83438	2.94526	2.52533	1.47947	1.76811
28	40761860	40762411	552	22	20	11	39	8	31	NA	NA	NA	NA	NA	NA	DE	1.6429	1.16345	0.000641128	0.0306101	0.605137	0.740566	0.083108	2.5738	1.81465
4	79380780	79381517	738	29	50	30	39	19	67	NA	NA	NA	NA	NA	NA	DE	1.28276	2.00308	0.00064203	0.0306101	0.995927	2.04123	1.49028	2.5738	2.91419
31	398489	398902	414	12	40	19	51	11	33	NA	NA	NA	NA	NA	NA	DE	1.64817	1.43699	0.000647557	0.0307585	-0.24286	1.72286	0.844948	2.95652	1.90346
7	53013326	53014100	775	43	78	64	58	27	100	NA	NA	NA	NA	NA	NA	DE	1.09586	2.68669	0.000650748	0.0307991	1.55623	2.67763	2.57077	3.14039	3.48842
19	2133263	2133804	542	53	57	108	7	8	26	ENSCAFG00000038574	NA	lincRNA	+	upstream	3193	DE	-1.43597	1.82931	0.00065282	0.0308078	1.85475	2.2285	3.3211	0.176912	1.56529
16	22293130	22293802	673	57	82	61	64	9	102	NA	NA	NA	NA	NA	NA	DE	1.02388	2.80165	0.000658656	0.0309794	1.95877	2.74934	2.50206	3.28125	3.51685
28	4922821	4923336	516	139	60	105	17	4	38	NA	NA	NA	NA	NA	NA	DE	-1.14491	2.46468	0.000658988	0.0309794	3.23741	2.30188	3.28065	1.3993	2.10416
27	1623302	1623837	536	61	62	38	6	14	18	NA	NA	NA	NA	NA	NA	DE	-1.50056	1.44964	0.000674918	0.031288	2.0558	2.3488	1.82633	-0.0295393	1.04683
7	6407718	6408894	1177	122	119	96	36	14	33	NA	NA	NA	NA	NA	NA	DE	-1.00735	2.76982	0.000674851	0.031288	3.04992	3.28388	3.152	2.45985	1.90346
38	21105731	21106995	1265	74	68	50	100	67	68	NA	NA	NA	NA	NA	NA	DE	1.0287	2.77755	0.000682863	0.0314967	2.33245	2.48105	2.21776	3.92107	2.9354
14	37555491	37555964	474	13	22	13	26	13	37	NA	NA	NA	NA	NA	NA	DE	1.7141	1.02432	0.00069155	0.0316883	-0.131829	0.874867	0.314434	1.99794	2.06619
4	85840344	85841175	832	57	124	126	117	41	124	NA	NA	NA	NA	NA	NA	DE	1.0364	3.35765	0.0006959	0.031739	1.95877	3.34302	3.54254	4.14654	3.79737
3	48479695	48480472	778	71	79	45	64	17	96	NA	NA	NA	NA	NA	NA	DE	1.01464	2.74949	0.000702504	0.0319212	2.27316	2.6959	2.06734	3.28125	3.42983
22	48235636	48236311	676	60	49	53	55	21	84	NA	NA	NA	NA	NA	NA	DE	1.05433	2.52964	0.000706404	0.0320687	2.03215	2.01237	2.30101	3.06444	3.23825
25	29886725	29887327	603	18	46	38	54	7	48	NA	NA	NA	NA	NA	NA	DE	1.40359	1.90935	0.000708544	0.0320943	0.322737	1.92217	1.82633	3.03821	2.43728
2	80950191	80951184	994	69	52	39	66	14	71	ENSCAFG00000015774	NA	protein_coding	-	downstream	2632	DE	1.06543	2.50307	0.000710181	0.0321209	2.23222	2.09726	1.86333	3.3253	2.99724
26	15325850	15326475	626	69	41	28	52	16	70	NA	NA	NA	NA	NA	NA	DE	1.15737	2.26878	0.000712287	0.0321824	2.23222	1.75805	1.39244	2.98427	2.97692
26	38806426	38807268	843	57	46	66	63	44	80	NA	NA	NA	NA	NA	NA	DE	1.06017	2.58455	0.000719566	0.0323362	1.95877	1.92217	2.61483	3.25871	3.16829
8	67469376	67469846	471	23	26	25	28	10	55	NA	NA	NA	NA	NA	NA	DE	1.43007	1.5491	0.000720601	0.032353	0.667873	1.11093	1.23197	2.10291	2.63179
22	3108604	3109237	634	84	103	91	18	13	35	ENSCAFG00000029700	LPAR6	protein_coding	+	upstream	2225	DE	-1.10329	2.4265	0.000727234	0.032591	2.51416	3.0765	3.07525	1.47947	1.98712
17	34607996	34608393	398	18	16	14	40	6	27	NA	NA	NA	NA	NA	NA	DE	1.66221	1.07925	0.000730665	0.0326252	0.322737	0.427408	0.417527	2.60987	1.61873
21	30496145	30496976	832	59	63	42	62	32	77	NA	NA	NA	NA	NA	NA	DE	1.05115	2.53961	0.00074144	0.0328897	2.0081	2.3717	1.96894	3.23581	3.1135
7	69872557	69873243	687	92	110	96	16	15	44	NA	NA	NA	NA	NA	NA	DE	-1.09669	2.51902	0.000742962	0.0328897	2.64467	3.17092	3.152	1.31442	2.31311
8	3586981	3588049	1069	86	101	82	35	6	19	ENSCAFG00000011482	PABPN1	protein_coding	+	overlapEnd	393	DE	-1.14235	2.41293	0.000742184	0.0328897	2.54791	3.04835	2.92587	2.41977	1.12277
2	21924558	21925088	531	12	22	12	22	5	40	NA	NA	NA	NA	NA	NA	DE	1.75021	0.954901	0.000748726	0.0329841	-0.24286	0.874867	0.203402	1.76187	2.17722
12	33039816	33040394	579	18	31	21	46	31	35	NA	NA	NA	NA	NA	NA	DE	1.4893	1.49303	0.00075353	0.0331547	0.322737	1.36029	0.985811	2.80918	1.98712
32	18274550	18275258	709	30	35	39	39	9	62	NA	NA	NA	NA	NA	NA	DE	1.25801	1.96341	0.000757361	0.0332577	1.04402	1.53276	1.86333	2.5738	2.80316
13	51062401	51062989	589	24	46	20	42	13	49	NA	NA	NA	NA	NA	NA	DE	1.38453	1.74268	0.000759261	0.0332946	0.727994	1.92217	0.917098	2.67941	2.46673
7	8170414	8171367	954	44	77	52	59	34	87	NA	NA	NA	NA	NA	NA	DE	1.08231	2.59507	0.000760955	0.0333124	1.58902	2.65914	2.27379	3.16484	3.28858
21	48247604	48248338	735	64	47	61	45	14	109	NA	NA	NA	NA	NA	NA	DE	1.06161	2.59388	0.000766569	0.0334334	2.12451	1.95287	2.50206	2.77782	3.61216
7	16342139	16343018	880	24	19	28	49	11	34	ENSCAFG00000013227	SHCBP1L	protein_coding	-	inside	2484	DE	1.45499	1.52682	0.000768402	0.0334334	0.727994	0.668416	1.39244	2.89938	1.9459
15	51117849	51118433	585	26	30	21	26	15	61	NA	NA	NA	NA	NA	NA	DE	1.40761	1.58372	0.000779148	0.0334818	0.841204	1.31375	0.985811	1.99794	2.77989
29	15686003	15686976	974	134	94	91	19	12	47	NA	NA	NA	NA	NA	NA	DE	-1.04054	2.63358	0.000777008	0.0334818	3.18475	2.94526	3.07525	1.55542	2.40723
5	38166947	38167561	615	61	35	15	46	8	59	NA	NA	NA	NA	NA	NA	DE	1.3365	1.92873	0.000778129	0.0334818	2.0558	1.53276	0.513742	2.80918	2.73219
8	74093852	74094409	558	46	83	57	80	30	76	NA	NA	NA	NA	NA	NA	DE	1.06761	2.70398	0.00078029	0.0334818	1.65244	2.76672	2.40504	3.60094	3.09476
29	2535129	2535834	706	78	79	59	10	10	29	NA	NA	NA	NA	NA	NA	DE	-1.24819	1.9881	0.00078666	0.0336517	2.4079	2.6959	2.45436	0.662338	1.72001
21	19798762	19799437	676	30	61	37	76	7	49	NA	NA	NA	NA	NA	NA	DE	1.23267	2.23041	0.000805295	0.0340618	1.04402	2.32553	1.78836	3.52741	2.46673
12	19667633	19669294	1662	114	110	92	19	15	47	NA	NA	NA	NA	NA	NA	DE	-1.03556	2.6354	0.000812347	0.0342123	2.95249	3.17092	3.09093	1.55542	2.40723
4	75177063	75177526	464	97	114	86	17	14	43	ENSCAFG00000018909	MTMR12	protein_coding	+	inside	68	DE	-1.07455	2.52333	0.00081473	0.0342243	2.72061	3.22222	2.99417	1.3993	2.28032
34	41187271	41188494	1224	102	130	129	19	11	58	NA	NA	NA	NA	NA	NA	DE	-1.04631	2.80864	0.000827213	0.0346001	2.79276	3.41092	3.57635	1.55542	2.70774
5	13913216	13913957	742	59	64	44	73	9	69	NA	NA	NA	NA	NA	NA	DE	1.03804	2.57273	0.000845803	0.0349525	2.0081	2.39424	2.03528	3.46969	2.95631
30	37393077	37393447	371	38	18	9	40	8	36	NA	NA	NA	NA	NA	NA	DE	1.60508	1.28342	0.000856596	0.035227	1.38007	0.592467	-0.192526	2.60987	2.0272
10	18147084	18147785	702	36	45	25	68	29	42	NA	NA	NA	NA	NA	NA	DE	1.25121	2.00814	0.000865143	0.0353741	1.30311	1.89081	1.23197	3.36805	2.24676
17	56819381	56819798	418	47	48	52	79	27	56	NA	NA	NA	NA	NA	NA	DE	1.09762	2.43606	0.000868847	0.0353741	1.68314	1.98293	2.27379	3.5829	2.65755
5	19804266	19804719	454	50	36	24	54	6	51	ENSCAFG00000013898	ANKK1	protein_coding	-	inside	2188	DE	1.21514	2.01613	0.000867787	0.0353741	1.7715	1.57284	1.17426	3.03821	2.52387
6	74330446	74331451	1006	53	59	38	49	32	81	NA	NA	NA	NA	NA	NA	DE	1.07641	2.40888	0.000872688	0.0354535	1.85475	2.27783	1.82633	2.89938	3.1861
22	42782218	42782686	469	20	29	15	27	11	47	NA	NA	NA	NA	NA	NA	DE	1.5134	1.34177	0.000873806	0.035458	0.470836	1.26566	0.513742	2.05138	2.40723
14	38979024	38979454	431	43	41	24	59	10	47	NA	NA	NA	NA	NA	NA	DE	1.22224	2.01212	0.000877989	0.0354772	1.55623	1.75805	1.17426	3.16484	2.40723
17	1845505	1846362	858	54	52	48	77	18	60	NA	NA	NA	NA	NA	NA	DE	1.06322	2.48811	0.000881529	0.0354772	1.88147	2.09726	2.15946	3.54615	2.75624
18	2998626	2999442	817	27	50	37	72	17	44	NA	NA	NA	NA	NA	NA	DE	1.26088	2.09745	0.000882844	0.0354957	0.894643	2.04123	1.78836	3.44993	2.31311
3	34171196	34172004	809	50	104	89	95	16	98	NA	NA	NA	NA	NA	NA	DE	1.03011	3.04242	0.000883439	0.0354957	1.7715	3.09037	3.04336	3.84745	3.45942
8	73242677	73243178	502	21	42	37	61	12	42	NA	NA	NA	NA	NA	NA	DE	1.34073	1.91592	0.000888013	0.0355918	0.539548	1.7924	1.78836	3.21254	2.24676
24	32197234	32197970	737	75	29	23	53	1	60	ENSCAFG00000031498	NA	protein_coding	-	overlapEnd	280	DE	1.24047	2.09984	0.000899677	0.0359709	2.35169	1.26566	1.11413	3.01149	2.75624
25	44531740	44532429	690	65	52	54	3	10	30	NA	NA	NA	NA	NA	NA	DE	-1.57045	1.48344	0.000900799	0.0359845	2.14671	2.09726	2.32773	-0.922624	1.76811
27	35500782	35501108	327	57	80	56	85	29	75	NA	NA	NA	NA	NA	NA	DE	1.01039	2.76322	0.000902491	0.0359845	1.95877	2.71393	2.37973	3.68787	3.07578
26	6973513	6974555	1043	128	94	90	22	18	42	NA	NA	NA	NA	NA	NA	DE	-1.0103	2.62644	0.000904717	0.0360253	3.11891	2.94526	3.05939	1.76187	2.24676
13	24090356	24091036	681	42	46	39	69	14	51	ENSCAFG00000038475	NA	lincRNA	-	downstream	221	DE	1.13872	2.2442	0.000912886	0.0360863	1.52267	1.92217	1.86333	3.38896	2.52387
28	40799800	40800521	722	26	27	34	48	25	42	ENSCAFG00000013695	NA	protein_coding	+	downstream	771	DE	1.3254	1.75807	0.000912497	0.0360863	0.841204	1.16437	1.66807	2.86993	2.24676
X	88543241	88543969	729	46	69	47	75	36	65	ENSCAFG00000033699	NA	lincRNA	-	downstream	3790	DE	1.0717	2.5326	0.000911947	0.0360863	1.65244	2.50195	2.1294	3.50843	2.87079
14	36188429	36189419	991	109	95	73	15	13	41	NA	NA	NA	NA	NA	NA	DE	-1.08877	2.40887	0.0009249	0.0363265	2.88807	2.96044	2.75922	1.22422	2.21241
29	11472641	11473275	635	98	47	37	8	0	19	NA	NA	NA	NA	NA	NA	DE	-1.41248	1.59137	0.000929299	0.0363364	2.73534	1.95287	1.78836	0.357484	1.12277
38	22064675	22065100	426	26	15	10	57	5	22	NA	NA	NA	NA	NA	NA	DE	1.67713	1.115	0.000926242	0.0363364	0.841204	0.33721	-0.0481365	3.11551	1.32922
6	76638185	76638649	465	47	49	34	43	17	74	NA	NA	NA	NA	NA	NA	DE	1.12228	2.22662	0.00092724	0.0363364	1.68314	2.01237	1.66807	2.71296	3.05654
2	10211303	10212719	1417	22	45	33	37	22	60	NA	NA	NA	NA	NA	NA	DE	1.31952	1.87533	0.000930595	0.0363369	0.605137	1.89081	1.62564	2.49884	2.75624
34	2097404	2097904	501	57	54	50	72	21	66	NA	NA	NA	NA	NA	NA	DE	1.03525	2.53406	0.000931106	0.0363369	1.95877	2.1512	2.21776	3.44993	2.89265
8	113820	114136	317	38	48	30	62	22	49	NA	NA	NA	NA	NA	NA	DE	1.18459	2.11116	0.000935911	0.0363885	1.38007	1.98293	1.49028	3.23581	2.46673
1	118877303	118877870	568	56	22	23	39	7	58	NA	NA	NA	NA	NA	NA	DE	1.30441	1.8408	0.000943034	0.0365691	1.93346	0.874867	1.11413	2.5738	2.70774
24	30748064	30748729	666	35	57	46	44	15	79	NA	NA	NA	NA	NA	NA	DE	1.14283	2.29725	0.000948785	0.036725	1.26303	2.2285	2.0987	2.74575	3.15025
26	11178300	11178900	601	49	33	47	53	8	62	NA	NA	NA	NA	NA	NA	DE	1.12987	2.22716	0.000952019	0.036725	1.74264	1.4491	2.1294	3.01149	2.80316
3	80526201	80526505	305	11	42	14	37	9	36	NA	NA	NA	NA	NA	NA	DE	1.67095	1.27456	0.000953057	0.036725	-0.363154	1.7924	0.417527	2.49884	2.0272
16	26916491	26917131	641	33	61	52	47	16	81	NA	NA	NA	NA	NA	NA	DE	1.148	2.36093	0.000955675	0.0367679	1.17937	2.32553	2.27379	2.83988	3.1861
12	2149212	2149821	610	49	40	49	9	2	10	ENSCAFG00000000806	HLA-DRB1	protein_coding	-	downstream	1588	DE	-1.51075	1.28041	0.000957179	0.0367687	1.74264	1.72286	2.1889	0.517948	0.229689
6	46844659	46844995	337	9	20	21	31	13	31	NA	NA	NA	NA	NA	NA	DE	1.72551	1.02991	0.000991412	0.0373191	-0.638789	0.740566	0.985811	2.2473	1.81465
37	5603774	5604283	510	22	25	17	51	22	29	NA	NA	NA	NA	NA	NA	DE	1.47647	1.40519	0.000994924	0.0373387	0.605137	1.05544	0.688829	2.95652	1.72001
13	245068	246276	1209	33	64	53	81	28	56	NA	NA	NA	NA	NA	NA	DE	1.15392	2.43019	0.000999568	0.0373703	1.17937	2.39424	2.30101	3.61875	2.65755
5	8066480	8067029	550	55	42	41	42	13	81	NA	NA	NA	NA	NA	NA	DE	1.09011	2.30004	0.000997169	0.0373703	1.9077	1.7924	1.93459	2.67941	3.1861
18	35857892	35858471	580	45	38	26	41	14	61	NA	NA	NA	NA	NA	NA	DE	1.19089	1.99666	0.00100157	0.0373874	1.62108	1.6498	1.28747	2.64506	2.77989
19	20921919	20922691	773	59	67	41	67	21	72	NA	NA	NA	NA	NA	NA	DE	1.02736	2.55333	0.00100758	0.0374973	2.0081	2.45983	1.93459	3.34684	3.01728
9	2280894	2281305	412	25	17	7	49	10	23	NA	NA	NA	NA	NA	NA	DE	1.72517	1.01116	0.00103219	0.038152	0.785709	0.512297	-0.533563	2.89938	1.39196
3	50754981	50755270	290	7	37	22	42	3	32	NA	NA	NA	NA	NA	NA	DE	1.76968	1.24451	0.00103776	0.0382491	-0.979826	1.61183	1.0514	2.67941	1.85974
19	7560358	7561153	796	59	45	34	61	15	60	NA	NA	NA	NA	NA	NA	DE	1.08612	2.30715	0.0010436	0.0383234	2.0081	1.89081	1.66807	3.21254	2.75624
35	8229488	8230619	1132	44	79	48	46	26	102	NA	NA	NA	NA	NA	NA	DE	1.07803	2.55408	0.00104936	0.0383234	1.58902	2.6959	2.15946	2.80918	3.51685
3	85115385	85116245	861	57	45	71	89	29	62	NA	NA	NA	NA	NA	NA	DE	1.0521	2.6252	0.00106366	0.0384693	1.95877	1.89081	2.71942	3.75384	2.80316
32	503715	504641	927	130	78	81	21	11	36	NA	NA	NA	NA	NA	NA	DE	-1.03446	2.49012	0.0010622	0.0384693	3.14119	2.67763	2.90827	1.69629	2.0272
34	6434399	6434905	507	59	56	56	48	21	98	NA	NA	NA	NA	NA	NA	DE	1.01406	2.58408	0.00106433	0.0384693	2.0081	2.20319	2.37973	2.86993	3.45942
2	81257634	81258194	561	22	41	24	56	21	37	NA	NA	NA	NA	NA	NA	DE	1.35709	1.73877	0.00106767	0.0385038	0.605137	1.75805	1.17426	3.0902	2.06619
2	84465052	84465596	545	63	40	61	60	12	76	ENSCAFG00000016569	NA	protein_coding	-	upstream	1033	DE	1.03654	2.52211	0.00108862	0.0389381	2.10197	1.72286	2.50206	3.18888	3.09476
27	42027773	42028399	627	62	56	42	8	9	17	NA	NA	NA	NA	NA	NA	DE	-1.38258	1.51507	0.00108926	0.0389381	2.07907	2.20319	1.96894	0.357484	0.966655
1	106618706	106619304	599	164	102	71	36	12	31	ENSCAFG00000003423	NA	protein_coding	-	upstream	3010	DE	-1.00518	2.70633	0.00109471	0.0390187	3.47523	3.06249	2.71942	2.45985	1.81465
33	16893553	16894608	1056	101	98	82	16	13	42	ENSCAFG00000010469	CD200	protein_coding	+	downstream	2720	DE	-1.05665	2.45415	0.00109922	0.0390469	2.77862	3.00507	2.92587	1.31442	2.24676
1	102704009	102705091	1083	10	28	25	40	24	32	NA	NA	NA	NA	NA	NA	DE	1.62684	1.28462	0.00110263	0.0391177	-0.494399	1.2159	1.23197	2.60987	1.85974
28	19382976	19383711	736	22	26	37	28	13	60	NA	NA	NA	NA	NA	NA	DE	1.36247	1.67272	0.00111877	0.0394741	0.605137	1.11093	1.78836	2.10291	2.75624
2	78290414	78291012	599	26	22	33	56	4	34	ENSCAFG00000015045	PINK1	protein_coding	-	upstream	3947	DE	1.35629	1.67556	0.00112721	0.0396859	0.841204	0.874867	1.62564	3.0902	1.9459
2	76495377	76495819	443	18	25	27	48	6	32	NA	NA	NA	NA	NA	NA	DE	1.43949	1.48975	0.00115385	0.0401901	0.322737	1.05544	1.34091	2.86993	1.85974
37	1325425	1325838	414	76	59	60	9	8	26	NA	NA	NA	NA	NA	NA	DE	-1.25457	1.84203	0.00116769	0.0403849	2.37067	2.27783	2.47841	0.517948	1.56529
9	50976094	50976670	577	13	34	14	51	9	26	ENSCAFG00000032227	OLFM1	protein_coding	+	upstream	3385	DE	1.6126	1.25981	0.00116921	0.0404087	-0.131829	1.49154	0.417527	2.95652	1.56529
5	28030165	28030597	433	17	14	14	22	10	37	NA	NA	NA	NA	NA	NA	DE	1.64231	0.945831	0.00118631	0.0408377	0.242567	0.240995	0.417527	1.76187	2.06619
27	25802729	25803154	426	13	22	22	22	11	46	NA	NA	NA	NA	NA	NA	DE	1.57738	1.18657	0.00119972	0.0409214	-0.131829	0.874867	1.0514	1.76187	2.37653
5	11103892	11104502	611	120	77	91	17	9	42	NA	NA	NA	NA	NA	NA	DE	-1.04275	2.48132	0.00120077	0.0409214	3.02617	2.65914	3.07525	1.3993	2.24676
35	5988838	5989428	591	55	51	43	59	5	67	NA	NA	NA	NA	NA	NA	DE	1.03309	2.41175	0.00120533	0.0409756	1.9077	2.06951	2.00249	3.16484	2.91419
10	9180026	9180482	457	7	18	18	36	4	23	NA	NA	NA	NA	NA	NA	DE	1.819	0.846689	0.0012149	0.0410936	-0.979826	0.592467	0.768999	2.45985	1.39196
16	8197541	8197872	332	31	41	36	3	6	10	NA	NA	NA	NA	NA	NA	DE	-1.76566	0.781011	0.0012145	0.0410936	1.09056	1.75805	1.74937	-0.922624	0.229689
32	5838687	5839636	950	109	100	75	19	9	39	NA	NA	NA	NA	NA	NA	DE	-1.0228	2.48333	0.00121587	0.0410936	2.88807	3.03407	2.79795	1.55542	2.14115
8	52623793	52624393	601	40	37	42	35	6	76	NA	NA	NA	NA	NA	NA	DE	1.14647	2.10969	0.0012176	0.0411038	1.45313	1.61183	1.96894	2.41977	3.09476
20	27229555	27230387	833	59	119	93	12	6	37	NA	NA	NA	NA	NA	NA	DE	-1.18856	2.2757	0.00122315	0.0411965	2.0081	3.28388	3.10644	0.913877	2.06619
31	37303446	37303954	509	32	50	25	67	14	41	ENSCAFG00000010584	CRYAA	protein_coding	+	upstream	3116	DE	1.2357	1.99362	0.00122891	0.0412606	1.13565	2.04123	1.23197	3.34684	2.21241
14	12983162	12984012	851	48	54	40	63	21	60	ENSCAFG00000001790	GRM3	protein_coding	+	inside	2982	DE	1.05959	2.35575	0.00123845	0.0413139	1.7132	2.1512	1.8994	3.25871	2.75624
23	36793001	36793530	530	20	35	20	35	9	43	NA	NA	NA	NA	NA	NA	DE	1.39549	1.52416	0.00123603	0.0413139	0.470836	1.53276	0.917098	2.41977	2.28032
26	2658255	2658709	455	46	42	22	33	7	72	NA	NA	NA	NA	NA	NA	DE	1.20607	1.96993	0.00123489	0.0413139	1.65244	1.7924	1.0514	2.33611	3.01728
38	16675061	16675904	844	27	52	33	59	11	47	NA	NA	NA	NA	NA	NA	DE	1.22408	2.03792	0.00123491	0.0413139	0.894643	2.09726	1.62564	3.16484	2.40723
29	34579845	34580991	1147	18	66	34	47	22	58	NA	NA	NA	NA	NA	NA	DE	1.34737	1.99534	0.00124892	0.0414369	0.322737	2.4383	1.66807	2.83988	2.70774
X	122142169	122142986	818	99	53	67	19	14	20	ENSCAFG00000019587	PLXNA3	protein_coding	+	inside	1006	DE	-1.16176	2.05222	0.00125219	0.0415173	2.74991	2.12448	2.63636	1.55542	1.19492
18	52923767	52924648	882	69	38	42	63	14	63	ENSCAFG00000014724	FLRT1	protein_coding	-	downstream	2924	DE	1.05281	2.38714	0.00127086	0.0418016	2.23222	1.6498	1.96894	3.25871	2.82606
27	31006783	31007126	344	51	59	39	70	37	59	NA	NA	NA	NA	NA	NA	DE	1.04952	2.41654	0.00126765	0.0418016	1.79978	2.27783	1.86333	3.40957	2.73219
30	18722463	18723064	602	27	30	22	28	6	55	NA	NA	NA	NA	NA	NA	DE	1.32847	1.5989	0.00127691	0.0418016	0.894643	1.31375	1.0514	2.10291	2.63179
3	43730941	43732004	1064	63	109	44	85	27	83	NA	NA	NA	NA	NA	NA	DE	1.00034	2.8408	0.00128158	0.0418368	2.10197	3.1578	2.03528	3.68787	3.22108
5	53956302	53956956	655	33	58	40	49	11	65	NA	NA	NA	NA	NA	NA	DE	1.13395	2.22046	0.00128341	0.0418368	1.17937	2.25338	1.8994	2.89938	2.87079
23	16452833	16454199	1367	28	49	33	70	30	41	NA	NA	NA	NA	NA	NA	DE	1.22574	2.04123	0.00130286	0.0421864	0.946174	2.01237	1.62564	3.40957	2.21241
7	2678439	2679052	614	105	62	62	16	11	26	NA	NA	NA	NA	NA	NA	DE	-1.12435	2.11764	0.00131066	0.0423094	2.83438	2.3488	2.52533	1.31442	1.56529
20	18731299	18731853	555	11	27	13	49	12	22	NA	NA	NA	NA	NA	NA	DE	1.67996	1.06885	0.00131784	0.0423942	-0.363154	1.16437	0.314434	2.89938	1.32922
25	26308379	26308701	323	13	9	6	31	1	18	NA	NA	NA	NA	NA	NA	DE	1.95308	0.410645	0.00132846	0.0426029	-0.131829	-0.369059	-0.740014	2.2473	1.04683
2	64528646	64529185	540	39	27	33	36	5	58	NA	NA	NA	NA	NA	NA	DE	1.20605	1.87493	0.00134503	0.0429375	1.41706	1.16437	1.62564	2.45985	2.70774
2	80534791	80535285	495	22	19	11	47	10	24	NA	NA	NA	NA	NA	NA	DE	1.57482	1.12972	0.00134856	0.0429465	0.605137	0.668416	0.083108	2.83988	1.45208
6	18321980	18322608	629	73	60	48	3	8	36	NA	NA	NA	NA	NA	NA	DE	-1.50368	1.57577	0.00135255	0.043037	2.31296	2.30188	2.15946	-0.922624	2.0272
32	11881328	11882211	884	76	79	61	19	9	21	ENSCAFG00000023804	HERC3	protein_coding	+	inside	4056	DE	-1.12826	2.07754	0.00136463	0.0432527	2.37067	2.6959	2.50206	1.55542	1.26364
11	14286417	14286982	566	103	71	57	19	9	24	NA	NA	NA	NA	NA	NA	DE	-1.10316	2.15244	0.0013689	0.0432832	2.80677	2.54289	2.40504	1.55542	1.45208
5	34917000	34917436	437	34	36	30	35	5	60	NA	NA	NA	NA	NA	NA	DE	1.19645	1.89219	0.0013702	0.0432832	1.22181	1.57284	1.49028	2.41977	2.75624
30	36918965	36919774	810	101	83	89	10	13	51	NA	NA	NA	NA	NA	NA	DE	-1.13543	2.35498	0.00137508	0.0433528	2.77862	2.76672	3.04336	0.662338	2.52387
13	61210537	61211093	557	33	41	36	67	23	42	NA	NA	NA	NA	NA	NA	DE	1.17784	2.05608	0.0013841	0.0434755	1.17937	1.75805	1.74937	3.34684	2.24676
31	25553960	25554250	291	12	36	25	34	10	41	NA	NA	NA	NA	NA	NA	DE	1.51335	1.43058	0.00138966	0.0435371	-0.24286	1.57284	1.23197	2.37855	2.21241
19	93456	93745	290	126	92	76	17	11	45	NA	NA	NA	NA	NA	NA	DE	-1.0192	2.51442	0.0014011	0.0436732	3.09628	2.9144	2.81693	1.3993	2.34517
3	73793224	73793588	365	38	62	35	55	12	61	NA	NA	NA	NA	NA	NA	DE	1.10427	2.2565	0.00140673	0.0437191	1.38007	2.3488	1.70929	3.06444	2.77989
31	34977403	34977777	375	22	47	24	59	17	37	ENSCAFG00000010139	DSCAM	protein_coding	-	upstream	3086	DE	1.3236	1.79266	0.00140793	0.0437191	0.605137	1.95287	1.17426	3.16484	2.06619
4	49920441	49920791	351	16	12	20	17	4	47	NA	NA	NA	NA	NA	NA	DE	1.63808	0.981635	0.00140588	0.0437191	0.157678	0.0268699	0.917098	1.3993	2.40723
3	46489293	46489602	310	34	55	29	63	4	47	NA	NA	NA	NA	NA	NA	DE	1.16983	2.10147	0.00141752	0.0437879	1.22181	2.17743	1.44219	3.25871	2.40723
3	51523294	51523733	440	45	72	47	59	9	75	NA	NA	NA	NA	NA	NA	DE	1.02797	2.5108	0.00142578	0.0437879	1.62108	2.56292	2.1294	3.16484	3.07578
4	59820415	59821116	702	24	42	27	53	12	40	NA	NA	NA	NA	NA	NA	DE	1.27805	1.81	0.00142319	0.0437879	0.727994	1.7924	1.34091	3.01149	2.17722
8	69077011	69077538	528	40	46	25	48	11	53	ENSCAFG00000027938	RF01169	snoRNA	+	downstream	1403	DE	1.16202	2.01121	0.00141496	0.0437879	1.45313	1.92217	1.23197	2.86993	2.57884
16	25776836	25777547	712	44	29	49	37	14	73	NA	NA	NA	NA	NA	NA	DE	1.14446	2.11589	0.00143261	0.0438456	1.58902	1.26566	2.1889	2.49884	3.03704
1	79930102	79930635	534	24	39	25	31	13	56	NA	NA	NA	NA	NA	NA	DE	1.29417	1.71032	0.00143828	0.0439433	0.727994	1.68679	1.23197	2.2473	2.65755
2	19157150	19157734	585	59	66	42	13	4	14	NA	NA	NA	NA	NA	NA	DE	-1.30028	1.62712	0.0014389	0.0439433	2.0081	2.4383	1.96894	1.02491	0.695353
35	26229901	26230374	474	13	17	13	45	19	20	NA	NA	NA	NA	NA	NA	DE	1.67291	0.933528	0.00145258	0.0439931	-0.131829	0.512297	0.314434	2.77782	1.19492
37	10553270	10553863	594	84	85	94	25	10	27	ENSCAFG00000012286	STRADB	protein_coding	+	inside	3072	DE	-1.0342	2.3996	0.00144972	0.0439931	2.51416	2.80087	3.12179	1.94245	1.61873
14	44211298	44211593	296	34	59	33	59	24	53	NA	NA	NA	NA	NA	NA	DE	1.13981	2.17379	0.00145977	0.0441523	1.22181	2.27783	1.62564	3.16484	2.57884
26	18786566	18786861	296	25	19	14	33	4	34	NA	NA	NA	NA	NA	NA	DE	1.47204	1.23073	0.0014618	0.0441862	0.785709	0.668416	0.417527	2.33611	1.9459
1	68023852	68024378	527	32	43	33	34	15	67	NA	NA	NA	NA	NA	NA	DE	1.17779	1.976	0.00146809	0.0442398	1.13565	1.82596	1.62564	2.37855	2.91419
17	49182752	49183358	607	89	80	54	13	5	29	NA	NA	NA	NA	NA	NA	DE	-1.13225	2.07674	0.00147147	0.04426	2.5971	2.71393	2.32773	1.02491	1.72001
26	24850305	24850602	298	19	43	25	42	6	43	NA	NA	NA	NA	NA	NA	DE	1.34467	1.68327	0.00148271	0.0444658	0.398686	1.82596	1.23197	2.67941	2.28032
22	36280944	36281567	624	41	46	33	44	16	62	NA	NA	NA	NA	NA	NA	DE	1.10667	2.11701	0.00149154	0.0445624	1.48832	1.92217	1.62564	2.74575	2.80316
17	24494747	24495275	529	51	59	42	66	8	62	NA	NA	NA	NA	NA	NA	DE	1.02114	2.435	0.00149319	0.0445651	1.79978	2.27783	1.96894	3.3253	2.80316
20	3575193	3575804	612	41	27	25	38	14	51	NA	NA	NA	NA	NA	NA	DE	1.22207	1.78907	0.00149615	0.0445912	1.48832	1.16437	1.23197	2.53681	2.52387
14	54314411	54315182	772	44	35	33	34	14	70	NA	NA	NA	NA	NA	NA	DE	1.13969	2.02058	0.00150903	0.0446562	1.58902	1.53276	1.62564	2.37855	2.97692
21	7466236	7466875	640	48	49	36	65	22	53	ENSCAFG00000004243	SLC36A4	protein_coding	+	upstream	4607	DE	1.0678	2.27144	0.00150327	0.0446562	1.7132	2.01237	1.74937	3.30344	2.57884
7	45530591	45531015	425	34	27	22	27	10	59	NA	NA	NA	NA	NA	NA	DE	1.28665	1.64423	0.0015071	0.0446562	1.22181	1.16437	1.0514	2.05138	2.73219
24	29698870	29699544	675	40	45	37	53	14	55	NA	NA	NA	NA	NA	NA	DE	1.09677	2.15512	0.00152058	0.0449088	1.45313	1.89081	1.78836	3.01149	2.63179
28	37439475	37439773	299	34	35	42	62	21	44	NA	NA	NA	NA	NA	NA	DE	1.16097	2.05448	0.00153504	0.0451495	1.22181	1.53276	1.96894	3.23581	2.31311
31	6173807	6174377	571	37	55	36	39	5	74	NA	NA	NA	NA	NA	NA	DE	1.11072	2.17985	0.00154322	0.0453314	1.3421	2.17743	1.74937	2.5738	3.05654
9	7405231	7405704	474	34	37	41	40	13	61	NA	NA	NA	NA	NA	NA	DE	1.14514	2.0316	0.00154464	0.0453458	1.22181	1.61183	1.93459	2.60987	2.77989
15	60435127	60435583	457	15	32	31	32	5	46	NA	NA	NA	NA	NA	NA	DE	1.41414	1.53572	0.0015576	0.0455365	0.0674801	1.40538	1.53683	2.29239	2.37653
5	61771960	61772259	300	33	7	15	32	2	32	NA	NA	NA	NA	NA	NA	DE	1.67046	1.02703	0.00155638	0.0455365	1.17937	-0.710096	0.513742	2.29239	1.85974
12	9314890	9315288	399	38	45	39	38	10	71	NA	NA	NA	NA	NA	NA	DE	1.10754	2.13365	0.00156506	0.0455897	1.38007	1.89081	1.86333	2.53681	2.99724
25	19857272	19857619	348	12	6	2	34	7	12	NA	NA	NA	NA	NA	NA	DE	2.31755	-0.0836318	0.00156468	0.0455897	-0.24286	-0.916547	-2.11853	2.37855	0.481228
31	30016174	30016945	772	18	44	30	29	12	61	NA	NA	NA	NA	NA	NA	DE	1.34714	1.72086	0.00157586	0.0457738	0.322737	1.85875	1.49028	2.15266	2.77989
27	21764314	21764727	414	72	76	36	90	27	63	ENSCAFG00000014182	NA	protein_coding	+	upstream	2290	DE	1.00273	2.65578	0.00159975	0.0461351	2.29319	2.6404	1.74937	3.76987	2.82606
27	35269931	35270214	284	43	63	51	77	29	58	NA	NA	NA	NA	NA	NA	DE	1.03772	2.48557	0.00160439	0.0461856	1.55623	2.3717	2.24605	3.54615	2.70774
29	2076207	2076867	661	46	76	41	60	42	72	NA	NA	NA	NA	NA	NA	DE	1.028	2.48672	0.00160811	0.0461931	1.65244	2.6404	1.93459	3.18888	3.01728
32	16973612	16974047	436	54	45	32	50	11	62	NA	NA	NA	NA	NA	NA	DE	1.0625	2.21712	0.00162124	0.0463166	1.88147	1.89081	1.58191	2.92823	2.80316
3	62630025	62630596	572	54	59	32	48	14	73	ENSCAFG00000031073	NKX1-1	protein_coding	+	upstream	4187	DE	1.04394	2.32964	0.00162248	0.0463249	1.88147	2.27783	1.58191	2.86993	3.03704
22	53579360	53579910	551	47	50	48	60	10	62	NA	NA	NA	NA	NA	NA	DE	1.02449	2.37517	0.00164339	0.0465686	1.68314	2.04123	2.15946	3.18888	2.80316
4	52921917	52922575	659	129	70	79	15	9	42	NA	NA	NA	NA	NA	NA	DE	-1.04821	2.39921	0.00166188	0.0468215	3.13009	2.52257	2.87243	1.22422	2.24676
20	9041914	9042612	699	28	26	31	34	8	49	NA	NA	NA	NA	NA	NA	DE	1.25732	1.68784	0.00167351	0.0469143	0.946174	1.11093	1.53683	2.37855	2.46673
31	26850298	26850641	344	23	28	27	49	7	34	NA	NA	NA	NA	NA	NA	DE	1.31366	1.61399	0.00167579	0.0469143	0.667873	1.2159	1.34091	2.89938	1.9459
33	1575141	1575565	425	24	25	16	22	13	52	ENSCAFG00000040268	NA	lincRNA	-	upstream	428	DE	1.41345	1.34017	0.00167596	0.0469143	0.727994	1.05544	0.60394	1.76187	2.55162
X	17178494	17179460	967	44	63	32	46	21	71	NA	NA	NA	NA	NA	NA	DE	1.07222	2.26981	0.00168223	0.0469711	1.58902	2.3717	1.58191	2.80918	2.99724
16	19777903	19778719	817	86	70	60	14	7	27	NA	NA	NA	NA	NA	NA	DE	-1.10996	2.05912	0.0016999	0.0471188	2.54791	2.52257	2.47841	1.128	1.61873
3	34334426	34335024	599	58	45	36	65	25	55	NA	NA	NA	NA	NA	NA	DE	1.03893	2.31181	0.00169942	0.0471188	1.98365	1.89081	1.74937	3.30344	2.63179
4	25559150	25559579	430	21	53	28	34	17	60	NA	NA	NA	NA	NA	NA	DE	1.28548	1.83825	0.00170132	0.0471188	0.539548	2.12448	1.39244	2.37855	2.75624
4	18659383	18659760	378	12	15	7	16	9	34	NA	NA	NA	NA	NA	NA	DE	1.81117	0.56422	0.00171097	0.0473327	-0.24286	0.33721	-0.533563	1.31442	1.9459
4	2569011	2569736	726	22	54	28	61	9	40	NA	NA	NA	NA	NA	NA	DE	1.27574	1.90771	0.00171931	0.0474829	0.605137	2.1512	1.39244	3.21254	2.17722
24	19964332	19964878	547	53	34	24	45	12	54	NA	NA	NA	NA	NA	NA	DE	1.14555	1.98078	0.00176424	0.0479125	1.85475	1.49154	1.17426	2.77782	2.60556
20	31039836	31040490	655	49	45	45	65	28	55	NA	NA	NA	NA	NA	NA	DE	1.03164	2.3272	0.00178425	0.0481886	1.74264	1.89081	2.06734	3.30344	2.63179
2	877609	877994	386	17	63	35	53	22	49	NA	NA	NA	NA	NA	NA	DE	1.32391	1.96035	0.00178996	0.0482629	0.242567	2.3717	1.70929	3.01149	2.46673
7	10508776	10509812	1037	110	67	93	14	11	42	ENSCAFG00000035670	NA	lincRNA	-	upstream	1637	DE	-1.05536	2.36844	0.00179447	0.0483578	2.90119	2.45983	3.10644	1.128	2.24676
16	6625659	6626541	883	43	56	44	53	14	66	ENSCAFG00000003658	KEL	protein_coding	+	overlapStart	306	DE	1.02967	2.33977	0.00181114	0.0485663	1.55623	2.20319	2.03528	3.01149	2.89265
X	93740925	93741425	501	7	16	22	22	17	32	NA	NA	NA	NA	NA	NA	DE	1.75492	0.824119	0.00181721	0.048632	-0.979826	0.427408	1.0514	1.76187	1.85974
11	1060146	1060988	843	36	96	76	81	55	81	NA	NA	NA	NA	NA	NA	DE	1.05605	2.78007	0.00182111	0.048647	1.30311	2.97547	2.81693	3.61875	3.1861
16	33733511	33733937	427	50	27	22	4	5	7	NA	NA	NA	NA	NA	NA	DE	-1.75394	0.634295	0.00182094	0.048647	1.7715	1.16437	1.0514	-0.560054	-0.255738
15	9554848	9555671	824	60	75	93	16	11	25	NA	NA	NA	NA	NA	NA	DE	-1.12112	2.11684	0.00187046	0.0495327	2.03215	2.62142	3.10644	1.31442	1.5098
15	31291280	31291825	546	26	56	35	45	26	57	NA	NA	NA	NA	NA	NA	DE	1.17667	2.04287	0.0018733	0.0495377	0.841204	2.20319	1.70929	2.77782	2.68286
16	46182738	46183299	562	154	105	78	15	8	63	NA	NA	NA	NA	NA	NA	DE	-1.01208	2.67866	0.0018724	0.0495377	3.38475	3.10411	2.85417	1.22422	2.82606
26	30287839	30288241	403	44	24	8	33	2	44	NA	NA	NA	NA	NA	NA	DE	1.48403	1.37659	0.00187368	0.0495377	1.58902	0.997724	-0.352991	2.33611	2.31311
12	57840422	57840965	544	6	16	19	18	9	34	NA	NA	NA	NA	NA	NA	DE	1.82016	0.70229	0.0018852	0.0496545	-1.18628	0.427408	0.844948	1.47947	1.9459
13	25967141	25967570	430	43	47	28	55	13	50	NA	NA	NA	NA	NA	NA	DE	1.10135	2.09231	0.00189725	0.0497386	1.55623	1.95287	1.39244	3.06444	2.49558
17	46353609	46354660	1052	29	65	29	33	12	77	NA	NA	NA	NA	NA	NA	DE	1.18583	2.06083	0.00195907	0.0506817	0.995927	2.41644	1.44219	2.33611	3.1135
16	26197400	26197980	581	30	32	31	59	5	36	NA	NA	NA	NA	NA	NA	DE	1.20672	1.83565	0.00197168	0.0507967	1.04402	1.40538	1.53683	3.16484	2.0272
24	41741013	41741529	517	34	48	33	47	7	54	NA	NA	NA	NA	NA	NA	DE	1.11373	2.05516	0.00197406	0.0507967	1.22181	1.98293	1.62564	2.83988	2.60556
8	33237681	33238254	574	40	39	28	62	23	41	NA	NA	NA	NA	NA	NA	DE	1.13798	1.99612	0.00197393	0.0507967	1.45313	1.68679	1.39244	3.23581	2.21241
8	54894305	54895026	722	44	46	38	41	12	69	ENSCAFG00000038702	NA	lincRNA	+	inside	325	DE	1.05306	2.18778	0.00197181	0.0507967	1.58902	1.92217	1.82633	2.64506	2.95631
31	930521	931145	625	38	55	48	45	15	73	NA	NA	NA	NA	NA	NA	DE	1.04719	2.30636	0.00197876	0.0508862	1.38007	2.17743	2.15946	2.77782	3.03704
11	12485641	12486292	652	23	30	38	58	3	35	NA	NA	NA	NA	NA	NA	DE	1.26262	1.78709	0.00200045	0.0510208	0.667873	1.31375	1.82633	3.14039	1.98712
25	15776110	15776585	476	32	34	31	47	10	44	NA	NA	NA	NA	NA	NA	DE	1.16815	1.8634	0.00200691	0.0511206	1.13565	1.49154	1.53683	2.83988	2.31311
31	37557327	37558123	797	44	64	51	78	28	57	NA	NA	NA	NA	NA	NA	DE	1.01261	2.49536	0.00200762	0.0511206	1.58902	2.39424	2.24605	3.56464	2.68286
38	10106968	10107502	535	10	32	26	25	7	45	NA	NA	NA	NA	NA	NA	DE	1.53864	1.29721	0.00202692	0.0513956	-0.494399	1.40538	1.28747	1.94245	2.34517
20	47904177	47905285	1109	40	43	28	49	39	50	NA	NA	NA	NA	NA	NA	DE	1.11076	2.0133	0.00204604	0.0517366	1.45313	1.82596	1.39244	2.89938	2.49558
36	29030536	29031210	675	59	47	33	50	10	65	ENSCAFG00000034034	NA	lincRNA	+	downstream	51	DE	1.02111	2.27713	0.00204919	0.0517725	2.0081	1.95287	1.62564	2.92823	2.87079
25	38231842	38232815	974	69	63	76	10	11	30	NA	NA	NA	NA	NA	NA	DE	-1.15571	1.97026	0.00206508	0.0519532	2.23222	2.3717	2.81693	0.662338	1.76811
6	34070294	34070829	536	39	57	47	52	43	66	NA	NA	NA	NA	NA	NA	DE	1.0323	2.33038	0.00207003	0.0520037	1.41706	2.2285	2.1294	2.98427	2.89265
1	42368735	42369416	682	41	47	54	43	17	76	ENSCAFG00000000430	ESR1	protein_coding	+	downstream	46	DE	1.03493	2.31533	0.00208389	0.0520608	1.48832	1.95287	2.32773	2.71296	3.09476
6	4069366	4069934	569	31	27	34	44	8	43	NA	NA	NA	NA	NA	NA	DE	1.19583	1.78982	0.0020813	0.0520608	1.09056	1.16437	1.66807	2.74575	2.28032
30	30144683	30145306	624	56	58	49	8	5	20	NA	NA	NA	NA	NA	NA	DE	-1.2758	1.58563	0.00210497	0.0523974	1.93346	2.25338	2.1889	0.357484	1.19492
8	55486631	55487066	436	7	13	11	12	2	37	NA	NA	NA	NA	NA	NA	DE	1.87555	0.44425	0.00210609	0.0523985	-0.979826	0.137901	0.083108	0.913877	2.06619
11	20002445	20003095	651	106	77	62	17	0	32	NA	NA	NA	NA	NA	NA	DE	-1.02661	2.2583	0.00211645	0.0524109	2.84799	2.65914	2.52533	1.3993	1.85974
31	38937490	38938296	807	36	36	35	59	18	42	NA	NA	NA	NA	NA	NA	DE	1.12676	1.99937	0.0021173	0.0524109	1.30311	1.57284	1.70929	3.16484	2.24676
10	51049619	51050261	643	19	31	30	25	5	56	NA	NA	NA	NA	NA	NA	DE	1.324	1.56985	0.00212544	0.0525327	0.398686	1.36029	1.49028	1.94245	2.65755
11	72542668	72543206	539	53	61	37	43	8	82	NA	NA	NA	NA	NA	NA	DE	1.00187	2.37706	0.00215761	0.0528938	1.85475	2.32553	1.78836	2.71296	3.20369
13	11100463	11100945	483	33	33	47	36	13	64	NA	NA	NA	NA	NA	NA	DE	1.13187	2.01326	0.00215739	0.0528938	1.17937	1.4491	2.1294	2.45985	2.8486
32	16394596	16395046	451	33	45	27	48	14	47	NA	NA	NA	NA	NA	NA	DE	1.14455	1.93765	0.00217249	0.0529526	1.17937	1.89081	1.34091	2.86993	2.40723
38	6076661	6076966	306	81	65	53	15	1	22	NA	NA	NA	NA	NA	NA	DE	-1.11507	1.94658	0.00218412	0.0529666	2.46201	2.41644	2.30101	1.22422	1.32922
19	40660174	40661076	903	87	92	53	15	10	30	ENSCAFG00000005178	HNMT	protein_coding	+	inside	4619	DE	-1.06515	2.15445	0.00221443	0.0533559	2.56449	2.9144	2.30101	1.22422	1.76811
21	23141754	23142241	488	40	18	23	32	16	47	NA	NA	NA	NA	NA	NA	DE	1.28264	1.57187	0.00221868	0.0533791	1.45313	0.592467	1.11413	2.29239	2.40723
1	97150573	97151087	515	14	21	24	48	6	24	NA	NA	NA	NA	NA	NA	DE	1.47417	1.25536	0.00228478	0.0537628	-0.0287353	0.809278	1.17426	2.86993	1.45208
10	44616558	44617556	999	83	68	80	15	9	31	NA	NA	NA	NA	NA	NA	DE	-1.04844	2.18147	0.00228997	0.0537628	2.49699	2.48105	2.89046	1.22422	1.81465
12	2378016	2378600	585	89	65	47	17	5	20	ENSCAFG00000000819	DLA-DOB	protein_coding	-	overlapEnd	130	DE	-1.11717	1.94743	0.00229355	0.0537628	2.5971	2.41644	2.1294	1.3993	1.19492
13	44715048	44715729	682	28	29	18	19	10	67	NA	NA	NA	NA	NA	NA	DE	1.33168	1.49009	0.00227629	0.0537628	0.946174	1.26566	0.768999	1.55542	2.91419
13	62530950	62531614	665	36	29	21	55	28	34	ENSCAFG00000031174	PPBP	protein_coding	+	overlapEnd	55	DE	1.22649	1.71298	0.00228986	0.0537628	1.30311	1.26566	0.985811	3.06444	1.9459
16	59307176	59307507	332	34	61	74	53	33	81	NA	NA	NA	NA	NA	NA	DE	1.04872	2.50473	0.00229322	0.0537628	1.22181	2.32553	2.77871	3.01149	3.1861
2	7806845	7807342	498	35	33	25	43	8	44	ENSCAFG00000022978	RF00001	rRNA	-	upstream	2598	DE	1.16936	1.79403	0.0022881	0.0537628	1.26303	1.4491	1.23197	2.71296	2.31311
34	4488887	4489235	349	24	44	31	29	17	64	NA	NA	NA	NA	NA	NA	DE	1.21528	1.82497	0.00230386	0.0538538	0.727994	1.85875	1.53683	2.15266	2.8486
16	19230353	19230697	345	19	29	17	27	5	41	NA	NA	NA	NA	NA	NA	DE	1.38013	1.32339	0.00234379	0.054275	0.398686	1.26566	0.688829	2.05138	2.21241
13	13362560	13363388	829	46	84	40	50	27	84	NA	NA	NA	NA	NA	NA	DE	1.00227	2.50044	0.00235401	0.0544427	1.65244	2.78389	1.8994	2.92823	3.23825
6	56434560	56435309	750	88	87	75	14	6	39	NA	NA	NA	NA	NA	NA	DE	-1.02467	2.29644	0.00236665	0.0545654	2.58089	2.83422	2.79795	1.128	2.14115
X	50888963	50889481	519	13	44	19	35	14	38	NA	NA	NA	NA	NA	NA	DE	1.44518	1.41916	0.00236713	0.0545654	-0.131829	1.85875	0.844948	2.41977	2.10416
33	24335353	24335891	539	24	19	22	25	4	44	NA	NA	NA	NA	NA	NA	DE	1.35199	1.34067	0.00237502	0.0546081	0.727994	0.668416	1.0514	1.94245	2.31311
11	37785225	37785932	708	42	68	45	6	7	19	NA	NA	NA	NA	NA	NA	DE	-1.36284	1.43286	0.00237765	0.0546279	1.52267	2.48105	2.06734	-0.0295393	1.12277
21	47779896	47780211	316	24	17	9	33	7	27	NA	NA	NA	NA	NA	NA	DE	1.53532	1.00052	0.00238746	0.0547248	0.727994	0.512297	-0.192526	2.33611	1.61873
1	54354450	54355457	1008	45	56	24	58	13	50	ENSCAFG00000000811	SFT2D1	protein_coding	-	overlapStart	307	DE	1.09295	2.1269	0.00239185	0.0547494	1.62108	2.20319	1.17426	3.14039	2.49558
11	16599950	16600702	753	93	65	68	12	10	34	NA	NA	NA	NA	NA	NA	DE	-1.07482	2.11879	0.00241659	0.0551085	2.66018	2.41644	2.65758	0.913877	1.9459
6	22650834	22651310	477	100	73	53	12	5	33	NA	NA	NA	NA	NA	NA	DE	-1.08592	2.09307	0.00241826	0.0551211	2.76434	2.58269	2.30101	0.913877	1.90346
29	40436052	40436545	494	28	22	15	19	0	56	NA	NA	NA	NA	NA	NA	DE	1.38455	1.30955	0.00243375	0.0553109	0.946174	0.874867	0.513742	1.55542	2.65755
34	24936096	24936628	533	30	56	24	34	13	63	NA	NA	NA	NA	NA	NA	DE	1.17227	1.92521	0.00245912	0.0555863	1.04402	2.20319	1.17426	2.37855	2.82606
15	36488926	36489511	586	43	53	41	52	15	61	NA	NA	NA	NA	NA	NA	DE	1.01036	2.27589	0.00246662	0.0556343	1.55623	2.12448	1.93459	2.98427	2.77989
5	22851430	22851929	500	27	55	23	32	10	62	NA	NA	NA	NA	NA	NA	DE	1.20535	1.85635	0.00249659	0.0558912	0.894643	2.17743	1.11413	2.29239	2.80316
18	41384478	41384891	414	25	32	27	38	9	42	ENSCAFG00000030834	NA	protein_coding	-	inside	247	DE	1.22205	1.66311	0.00250197	0.0559604	0.785709	1.40538	1.34091	2.53681	2.24676
9	10881550	10882091	542	89	27	31	53	9	63	ENSCAFG00000013150	2019-03-10	protein_coding	-	downstream	1667	DE	1.0988	2.22717	0.00250381	0.055976	2.5971	1.16437	1.53683	3.01149	2.82606
4	2067504	2067997	494	38	69	47	55	9	68	NA	NA	NA	NA	NA	NA	DE	1.01421	2.40225	0.00251791	0.0561886	1.38007	2.50195	2.1294	3.06444	2.9354
12	72406960	72407417	458	25	27	29	48	6	34	ENSCAFG00000035628	NA	lincRNA	-	downstream	3222	DE	1.24257	1.64162	0.0025456	0.0563949	0.785709	1.16437	1.44219	2.86993	1.9459
33	13117256	13117761	506	25	36	20	50	15	33	NA	NA	NA	NA	NA	NA	DE	1.26272	1.62147	0.00257074	0.0566188	0.785709	1.57284	0.917098	2.92823	1.90346
17	4469746	4470184	439	10	14	5	31	11	16	ENSCAFG00000028873	NA	protein_coding	-	inside	153	DE	1.87183	0.378928	0.00258135	0.0567249	-0.494399	0.240995	-0.981022	2.2473	0.881766
13	54332931	54333299	369	20	37	28	47	14	36	NA	NA	NA	NA	NA	NA	DE	1.26475	1.66844	0.00258598	0.0567502	0.470836	1.61183	1.39244	2.83988	2.0272
15	46967555	46968246	692	29	36	30	22	15	77	NA	NA	NA	NA	NA	NA	DE	1.20583	1.78688	0.00260805	0.0570552	0.995927	1.57284	1.49028	1.76187	3.1135
X	71677759	71678123	365	19	35	25	47	19	33	NA	NA	NA	NA	NA	NA	DE	1.29684	1.58135	0.00262735	0.0572887	0.398686	1.53276	1.23197	2.83988	1.90346
28	19348659	19349126	468	25	34	31	38	22	45	NA	NA	NA	NA	NA	NA	DE	1.19203	1.73921	0.00268422	0.0582271	0.785709	1.49154	1.53683	2.53681	2.34517
25	49064332	49064716	385	18	13	19	18	14	42	NA	NA	NA	NA	NA	NA	DE	1.50239	1.00636	0.00270581	0.0585051	0.322737	0.137901	0.844948	1.47947	2.24676
8	64587928	64588382	455	41	46	26	54	8	46	NA	NA	NA	NA	NA	NA	DE	1.08847	2.02254	0.0027183	0.0586094	1.48832	1.92217	1.28747	3.03821	2.37653
7	1616003	1616611	609	36	77	95	69	51	87	ENSCAFG00000010798	TNNT2	protein_coding	-	upstream	2800	DE	1.01649	2.75535	0.00275372	0.05908	1.30311	2.65914	3.13697	3.38896	3.28858
13	35600327	35600828	502	28	16	12	42	6	25	ENSCAFG00000039260	NA	lincRNA	-	inside	52	DE	1.4492	1.15324	0.00275502	0.0590821	0.946174	0.427408	0.203402	2.67941	1.5098
24	27932891	27933422	532	38	53	17	32	9	64	ENSCAFG00000034717	NA	lincRNA	-	downstream	496	DE	1.1902	1.86687	0.00276217	0.0592094	1.38007	2.12448	0.688829	2.29239	2.8486
33	21829605	21830104	500	38	40	40	36	10	66	NA	NA	NA	NA	NA	NA	DE	1.05996	2.07097	0.00277628	0.0593703	1.38007	1.72286	1.8994	2.45985	2.89265
20	28085432	28086079	648	43	36	27	31	14	65	NA	NA	NA	NA	NA	NA	DE	1.10617	1.91761	0.00279736	0.0597282	1.55623	1.57284	1.34091	2.2473	2.87079
1	65979586	65981019	1434	44	40	57	67	30	52	NA	NA	NA	NA	NA	NA	DE	1.01416	2.32307	0.00281035	0.0599011	1.58902	1.72286	2.40504	3.34684	2.55162
X	102498169	102498700	532	37	36	42	35	19	65	NA	NA	NA	NA	NA	NA	DE	1.07346	2.03489	0.00283777	0.0602148	1.3421	1.57284	1.96894	2.41977	2.87079
22	31099304	31099917	614	64	47	41	5	10	23	NA	NA	NA	NA	NA	NA	DE	-1.3369	1.42668	0.00285441	0.0603617	2.12451	1.95287	1.93459	-0.270547	1.39196
2	32538459	32539089	631	20	37	26	41	16	38	NA	NA	NA	NA	NA	NA	DE	1.25699	1.62387	0.00286152	0.0604214	0.470836	1.61183	1.28747	2.64506	2.10416
5	56283803	56284381	579	48	39	30	68	2	41	ENSCAFG00000028544	NA	protein_coding	+	inside	314	DE	1.06874	2.09415	0.00286107	0.0604214	1.7132	1.68679	1.49028	3.36805	2.21241
13	53782096	53782832	737	26	29	21	23	17	55	NA	NA	NA	NA	NA	NA	DE	1.26432	1.50981	0.00289675	0.0609462	0.841204	1.26566	0.985811	1.82461	2.63179
18	46509019	46509792	774	36	37	38	38	17	58	NA	NA	NA	NA	NA	NA	DE	1.07477	1.99716	0.00289599	0.0609462	1.30311	1.61183	1.82633	2.53681	2.70774
8	1895995	1897185	1191	61	85	77	14	13	29	NA	NA	NA	NA	NA	NA	DE	-1.06703	2.10807	0.00290762	0.06107	2.0558	2.80087	2.83567	1.128	1.72001
22	52436606	52437160	555	49	32	34	41	15	57	NA	NA	NA	NA	NA	NA	DE	1.05693	2.0288	0.00292286	0.0612056	1.74264	1.40538	1.66807	2.64506	2.68286
9	12908829	12909168	340	48	45	29	6	3	12	NA	NA	NA	NA	NA	NA	DE	-1.43167	1.09958	0.00293443	0.0613172	1.7132	1.89081	1.44219	-0.0295393	0.481228
X	102880750	102881536	787	74	71	46	11	5	25	NA	NA	NA	NA	NA	NA	DE	-1.12916	1.85548	0.00293324	0.0613172	2.33245	2.54289	2.0987	0.793583	1.5098
2	74435998	74436614	617	26	33	28	26	14	58	NA	NA	NA	NA	NA	NA	DE	1.20384	1.67768	0.00293687	0.0613421	0.841204	1.4491	1.39244	1.99794	2.70774
4	4660103	4660692	590	62	52	51	5	8	28	NA	NA	NA	NA	NA	NA	DE	-1.29589	1.56442	0.00298169	0.0620136	2.07907	2.09726	2.24605	-0.270547	1.67026
2	61833237	61833719	483	31	37	25	45	10	41	NA	NA	NA	NA	NA	NA	DE	1.15192	1.78492	0.00298418	0.0620391	1.09056	1.61183	1.23197	2.77782	2.21241
11	286280	286721	442	30	57	23	44	20	50	NA	NA	NA	NA	NA	NA	DE	1.14947	1.9256	0.00298856	0.0620511	1.04402	2.2285	1.11413	2.74575	2.49558
16	21166629	21168616	1988	38	99	43	54	23	82	NA	NA	NA	NA	NA	NA	DE	1.02068	2.52882	0.00299565	0.0621311	1.38007	3.01964	2.00249	3.03821	3.20369
26	27132873	27133350	478	9	24	12	44	10	18	ENSCAFG00000013613	PRAME	protein_coding	-	inside	2762	DE	1.64634	0.870983	0.00300689	0.0622352	-0.638789	0.997724	0.203402	2.74575	1.04683
5	5662170	5662538	369	32	31	22	39	4	41	NA	NA	NA	NA	NA	NA	DE	1.18279	1.66671	0.00302543	0.0624023	1.13565	1.36029	1.0514	2.5738	2.21241
21	30928055	30928630	576	30	43	46	43	8	57	NA	NA	NA	NA	NA	NA	DE	1.08015	2.0729	0.00303327	0.0624756	1.04402	1.82596	2.0987	2.71296	2.68286
26	25987865	25988441	577	15	19	16	36	7	24	NA	NA	NA	NA	NA	NA	DE	1.47021	1.05035	0.00303292	0.0624756	0.0674801	0.668416	0.60394	2.45985	1.45208
20	51938603	51938981	379	7	18	15	34	7	19	ENSCAFG00000018144	NA	protein_coding	-	inside	21	DE	1.70463	0.725541	0.00303469	0.0624785	-0.979826	0.592467	0.513742	2.37855	1.12277
14	17748634	17749343	710	68	51	52	15	7	16	ENSCAFG00000001945	CYP51A1	protein_coding	-	inside	1895	DE	-1.15477	1.73212	0.00305224	0.062708	2.21132	2.06951	2.27379	1.22422	0.881766
23	5156367	5157142	776	52	35	29	30	12	74	NA	NA	NA	NA	NA	NA	DE	1.07461	2.01196	0.0030971	0.0631565	1.82753	1.53276	1.44219	2.20076	3.05654
2	68751580	68751907	328	8	12	9	27	6	17	ENSCAFG00000031440	NA	protein_coding	+	upstream	167	DE	1.79316	0.410625	0.00311698	0.063316	-0.799253	0.0268699	-0.192526	2.05138	0.966655
27	36419235	36419676	442	34	97	50	76	45	64	NA	NA	NA	NA	NA	NA	DE	1.03679	2.56118	0.00311831	0.063316	1.22181	2.99034	2.21776	3.52741	2.8486
X	66114112	66114812	701	32	73	31	51	42	58	NA	NA	NA	NA	NA	NA	DE	1.08273	2.18388	0.0031454	0.063586	1.13565	2.58269	1.53683	2.95652	2.70774
14	14585366	14585837	472	21	37	20	27	5	48	ENSCAFG00000025955	RF00007	snRNA	-	upstream	1095	DE	1.27467	1.51143	0.00317046	0.0637679	0.539548	1.61183	0.917098	2.05138	2.43728
24	42138948	42139544	597	56	29	21	48	11	45	NA	NA	NA	NA	NA	NA	DE	1.13385	1.88001	0.0031755	0.0637679	1.93346	1.26566	0.985811	2.86993	2.34517
33	22958908	22959590	683	50	67	24	43	20	70	NA	NA	NA	NA	NA	NA	DE	1.04587	2.21909	0.00316796	0.0637679	1.7715	2.45983	1.17426	2.71296	2.97692
36	27930090	27930507	418	25	14	10	25	9	31	NA	NA	NA	NA	NA	NA	DE	1.50091	0.947133	0.0031732	0.0637679	0.785709	0.240995	-0.0481365	1.94245	1.81465
8	33363081	33363475	395	23	27	16	29	5	38	NA	NA	NA	NA	NA	NA	DE	1.31463	1.3386	0.00317529	0.0637679	0.667873	1.16437	0.60394	2.15266	2.10416
29	9326402	9327084	683	55	43	50	8	9	17	NA	NA	NA	NA	NA	NA	DE	-1.26555	1.45511	0.0032021	0.0640564	1.9077	1.82596	2.21776	0.357484	0.966655
10	42174556	42174929	374	15	12	14	14	5	41	NA	NA	NA	NA	NA	NA	DE	1.58804	0.770458	0.00321013	0.0641162	0.0674801	0.0268699	0.417527	1.128	2.21241
3	47910790	47911283	494	39	55	37	44	13	63	NA	NA	NA	NA	NA	NA	DE	1.01311	2.19093	0.00325228	0.0645005	1.41706	2.17743	1.78836	2.74575	2.82606
1	20853731	20855395	1665	36	53	48	41	28	71	NA	NA	NA	NA	NA	NA	DE	1.01461	2.24587	0.00326055	0.0645226	1.30311	2.12448	2.15946	2.64506	2.99724
8	4314652	4315030	379	40	52	38	10	14	10	ENSCAFG00000032275	RF00026	snRNA	+	downstream	3900	DE	-1.35297	1.25375	0.0032608	0.0645226	1.45313	2.09726	1.82633	0.662338	0.229689
29	15244440	15245966	1527	37	72	41	54	38	64	NA	NA	NA	NA	NA	NA	DE	1.00713	2.34528	0.00327224	0.0646235	1.3421	2.56292	1.93459	3.03821	2.8486
37	26426020	26426610	591	66	33	14	39	9	56	NA	NA	NA	NA	NA	NA	DE	1.20359	1.85331	0.00328214	0.0647406	2.16857	1.4491	0.417527	2.5738	2.65755
21	12392614	12392935	322	35	24	22	41	15	37	NA	NA	NA	NA	NA	NA	DE	1.1991	1.60468	0.00329663	0.0649172	1.26303	0.997724	1.0514	2.64506	2.06619
18	44441682	44442004	323	41	14	19	41	0	33	NA	NA	NA	NA	NA	NA	DE	1.32357	1.42456	0.00330639	0.0649212	1.48832	0.240995	0.844948	2.64506	1.90346
1	78383344	78383824	481	30	40	50	4	9	13	NA	NA	NA	NA	NA	NA	DE	-1.50688	1.00337	0.00332763	0.0652125	1.04402	1.72286	2.21776	-0.560054	0.592259
34	1315021	1315334	314	22	38	21	49	17	32	NA	NA	NA	NA	NA	NA	DE	1.2504	1.59997	0.00332728	0.0652125	0.605137	1.6498	0.985811	2.89938	1.85974
20	22921614	22922077	464	14	30	16	19	12	46	NA	NA	NA	NA	NA	NA	DE	1.43492	1.16418	0.00341524	0.0662425	-0.0287353	1.31375	0.60394	1.55542	2.37653
23	5906669	5907038	370	10	35	12	19	3	41	NA	NA	NA	NA	NA	NA	DE	1.56597	1.00192	0.00342738	0.0663101	-0.494399	1.53276	0.203402	1.55542	2.21241
24	30080109	30080746	638	45	49	31	38	12	66	ENSCAFG00000025887	RF00560	snoRNA	+	includeFeature	145	DE	1.01609	2.11995	0.00346838	0.066589	1.62108	2.01237	1.53683	2.53681	2.89265
22	2089896	2091258	1363	66	80	91	18	19	29	NA	NA	NA	NA	NA	NA	DE	-1.00429	2.23145	0.00347997	0.0666807	2.16857	2.71393	3.07525	1.47947	1.72001
27	23452880	23454420	1541	35	67	43	34	18	89	ENSCAFG00000011571	SOX5	protein_coding	+	overlapStart	637	DE	1.03576	2.28502	0.00347987	0.0666807	1.26303	2.45983	2.00249	2.37855	3.32119
4	78206959	78207333	375	23	38	15	32	17	40	NA	NA	NA	NA	NA	NA	DE	1.28447	1.46021	0.00351688	0.0670534	0.667873	1.6498	0.513742	2.29239	2.17722
22	44086580	44086962	383	31	13	22	34	3	33	NA	NA	NA	NA	NA	NA	DE	1.33721	1.31237	0.00354464	0.0672616	1.09056	0.137901	1.0514	2.37855	1.90346
6	40227116	40227634	519	16	20	26	47	5	24	ENSCAFG00000023874	RGS11	protein_coding	+	inside	1135	DE	1.3781	1.29553	0.00355398	0.0673104	0.157678	0.740566	1.28747	2.83988	1.45208
13	56508887	56509344	458	40	45	26	59	18	41	NA	NA	NA	NA	NA	NA	DE	1.07194	2.00173	0.00357741	0.0675804	1.45313	1.89081	1.28747	3.16484	2.21241
14	51811936	51812958	1023	37	62	35	33	9	81	NA	NA	NA	NA	NA	NA	DE	1.03857	2.18448	0.00358821	0.0676945	1.3421	2.3488	1.70929	2.33611	3.1861
25	42580803	42581340	538	79	55	38	5	6	30	NA	NA	NA	NA	NA	NA	DE	-1.27852	1.5855	0.00360314	0.0677674	2.42617	2.17743	1.82633	-0.270547	1.76811
30	25218323	25218749	427	16	25	13	31	8	28	NA	NA	NA	NA	NA	NA	DE	1.42569	1.08902	0.00360516	0.0677793	0.157678	1.05544	0.314434	2.2473	1.67026
16	1352181	1352511	331	19	37	17	46	20	29	NA	NA	NA	NA	NA	NA	DE	1.31224	1.44571	0.00364571	0.0680969	0.398686	1.61183	0.688829	2.80918	1.72001
25	27259615	27259944	330	28	20	31	33	11	41	NA	NA	NA	NA	NA	NA	DE	1.2157	1.55442	0.00365042	0.0681329	0.946174	0.740566	1.53683	2.33611	2.21241
22	59480036	59480708	673	74	43	42	15	9	13	NA	NA	NA	NA	NA	NA	DE	-1.19912	1.58876	0.00366131	0.0681622	2.33245	1.82596	1.96894	1.22422	0.592259
1	107247683	107248048	366	4	11	7	31	9	11	ENSCAFG00000039501	NA	lincRNA	-	upstream	219	DE	2.02977	0.0528911	0.00366833	0.0682249	-1.71679	-0.0934244	-0.533563	2.2473	0.360934
11	48492433	48492831	399	44	25	30	48	10	41	NA	NA	NA	NA	NA	NA	DE	1.10841	1.84342	0.0036706	0.0682249	1.58902	1.05544	1.49028	2.86993	2.21241
6	40480621	40480990	370	23	47	41	46	21	48	ENSCAFG00000037542	NA	lincRNA	+	upstream	4147	DE	1.13148	1.96036	0.00367858	0.0682249	0.667873	1.95287	1.93459	2.80918	2.43728
15	7278613	7278985	373	33	46	37	44	7	53	NA	NA	NA	NA	NA	NA	DE	1.04562	2.0429	0.00368759	0.0682281	1.17937	1.92217	1.78836	2.74575	2.57884
24	44225697	44226241	545	15	28	12	41	7	23	NA	NA	NA	NA	NA	NA	DE	1.45388	1.10476	0.00368585	0.0682281	0.0674801	1.2159	0.203402	2.64506	1.39196
3	73758709	73759331	623	26	44	27	35	9	50	NA	NA	NA	NA	NA	NA	DE	1.14278	1.79124	0.00369798	0.0683945	0.841204	1.85875	1.34091	2.41977	2.49558
12	68200785	68201254	470	26	41	17	26	5	53	NA	NA	NA	NA	NA	NA	DE	1.23415	1.57297	0.00371538	0.0685056	0.841204	1.75805	0.688829	1.99794	2.57884
5	74379539	74379989	451	35	32	30	33	7	53	ENSCAFG00000027521	RF00026	snRNA	+	upstream	1172	DE	1.09876	1.81473	0.00372027	0.0685477	1.26303	1.40538	1.49028	2.33611	2.57884
31	20254121	20254505	385	13	41	25	31	12	41	NA	NA	NA	NA	NA	NA	DE	1.35297	1.46358	0.00372923	0.0686095	-0.131829	1.75805	1.23197	2.2473	2.21241
11	4786469	4786829	361	29	38	10	24	8	51	NA	NA	NA	NA	NA	NA	DE	1.34142	1.40124	0.00374186	0.0687643	0.995927	1.6498	-0.0481365	1.88473	2.52387
X	100036273	100036749	477	23	35	15	32	14	38	NA	NA	NA	NA	NA	NA	DE	1.28106	1.42218	0.00374866	0.0688375	0.667873	1.53276	0.513742	2.29239	2.10416
14	44173323	44173659	337	24	57	45	61	15	46	ENSCAFG00000037065	NA	lincRNA	-	upstream	3840	DE	1.11202	2.12258	0.0037677	0.0690576	0.727994	2.2285	2.06734	3.21254	2.37653
21	32015716	32016024	309	7	10	18	28	4	18	NA	NA	NA	NA	NA	NA	DE	1.73334	0.542848	0.00382964	0.0694479	-0.979826	-0.224669	0.768999	2.10291	1.04683
36	63067	63393	327	29	44	37	43	6	50	NA	NA	NA	NA	NA	NA	DE	1.07447	1.97032	0.00385472	0.0694917	0.995927	1.85875	1.78836	2.71296	2.49558
33	23645612	23646059	448	48	47	38	5	7	18	NA	NA	NA	NA	NA	NA	DE	-1.3437	1.25374	0.00386169	0.0695815	1.7132	1.95287	1.82633	-0.270547	1.04683
1	81917771	81918090	320	28	52	35	4	3	12	NA	NA	NA	NA	NA	NA	DE	-1.5073	0.93478	0.00391669	0.0699414	0.946174	2.09726	1.70929	-0.560054	0.481228
20	2917296	2917750	455	64	30	41	7	2	14	ENSCAFG00000004320	CNBP	protein_coding	+	inside	672	DE	-1.33533	1.24902	0.00395311	0.0703226	2.12451	1.31375	1.93459	0.176912	0.695353
12	55461567	55462058	492	72	54	65	10	7	28	NA	NA	NA	NA	NA	NA	DE	-1.09565	1.87399	0.00398278	0.0705292	2.29319	2.1512	2.59297	0.662338	1.67026
21	296126	296488	363	10	19	28	29	8	29	NA	NA	NA	NA	NA	NA	DE	1.48148	1.08783	0.00397847	0.0705292	-0.494399	0.668416	1.39244	2.15266	1.72001
34	20137974	20138385	412	69	61	51	18	6	17	NA	NA	NA	NA	NA	NA	DE	-1.08087	1.84999	0.00398346	0.0705292	2.23222	2.32553	2.24605	1.47947	0.966655
3	38597449	38597734	286	8	18	12	28	7	20	NA	NA	NA	NA	NA	NA	DE	1.6462	0.65889	0.00398997	0.0705482	-0.799253	0.592467	0.203402	2.10291	1.19492
31	23421437	23421829	393	22	38	29	30	13	50	NA	NA	NA	NA	NA	NA	DE	1.17999	1.67869	0.00402323	0.0708742	0.605137	1.6498	1.44219	2.20076	2.49558
6	29635403	29636109	707	37	54	30	37	16	63	NA	NA	NA	NA	NA	NA	DE	1.03428	2.0617	0.00402773	0.0709158	1.3421	2.1512	1.49028	2.49884	2.82606
8	46599149	46599715	567	49	38	22	38	13	54	NA	NA	NA	NA	NA	NA	DE	1.06805	1.91724	0.00408252	0.0714683	1.74264	1.6498	1.0514	2.53681	2.60556
14	15499217	15500335	1119	41	33	32	71	23	34	NA	NA	NA	NA	NA	NA	DE	1.07679	1.97903	0.00416002	0.0722951	1.48832	1.4491	1.58191	3.42989	1.9459
36	19876776	19877190	415	15	18	15	17	3	39	NA	NA	NA	NA	NA	NA	DE	1.45473	0.942829	0.00417691	0.0723503	0.0674801	0.592467	0.513742	1.3993	2.14115
34	9056635	9057018	384	20	15	16	15	17	47	NA	NA	NA	NA	NA	NA	DE	1.43096	1.00869	0.00419024	0.0724571	0.470836	0.33721	0.60394	1.22422	2.40723
7	31976846	31977238	393	20	28	18	34	8	32	NA	NA	NA	NA	NA	NA	DE	1.28491	1.3388	0.00419326	0.0724571	0.470836	1.2159	0.768999	2.37855	1.85974
26	12122370	12122756	387	30	18	32	42	15	34	NA	NA	NA	NA	NA	NA	DE	1.20819	1.56874	0.00424415	0.0730053	1.04402	0.592467	1.58191	2.67941	1.9459
8	45899863	45900417	555	29	63	31	53	13	48	NA	NA	NA	NA	NA	NA	DE	1.07384	2.07064	0.00424954	0.0730466	0.995927	2.3717	1.53683	3.01149	2.43728
38	4873293	4873905	613	22	38	27	25	21	56	NA	NA	NA	NA	NA	NA	DE	1.19199	1.63917	0.00426589	0.0731632	0.605137	1.6498	1.34091	1.94245	2.65755
15	40427015	40428480	1466	26	55	47	40	40	63	NA	NA	NA	NA	NA	NA	DE	1.0678	2.11679	0.00428008	0.0733399	0.841204	2.17743	2.1294	2.60987	2.82606
1	68480876	68481744	869	37	49	38	63	21	44	NA	NA	NA	NA	NA	NA	DE	1.01024	2.15052	0.00428883	0.0733551	1.3421	2.01237	1.82633	3.25871	2.31311
1	18157193	18158381	1189	78	64	57	14	6	26	ENSCAFG00000000123	ATP8B1	protein_coding	+	inside	773	DE	-1.02413	1.9801	0.00438	0.07427	2.4079	2.39424	2.40504	1.128	1.56529
25	31360922	31361634	713	41	39	33	40	9	54	ENSCAFG00000036419	NA	lincRNA	+	upstream	426	DE	1.01312	2.00324	0.00441142	0.0746479	1.48832	1.68679	1.62564	2.60987	2.60556
31	35977570	35977928	359	17	21	22	49	18	22	NA	NA	NA	NA	NA	NA	DE	1.34665	1.26637	0.00447362	0.07528	0.242567	0.809278	1.0514	2.89938	1.32922
5	14066964	14067366	403	14	12	22	45	11	18	NA	NA	NA	NA	NA	NA	DE	1.49325	0.974835	0.00448739	0.0754393	-0.0287353	0.0268699	1.0514	2.77782	1.04683
14	21088428	21089228	801	32	55	29	39	14	56	NA	NA	NA	NA	NA	NA	DE	1.05309	1.99732	0.00449917	0.0755203	1.13565	2.17743	1.44219	2.5738	2.65755
26	3345281	3345822	542	20	46	37	58	18	36	NA	NA	NA	NA	NA	NA	DE	1.16931	1.86979	0.00451911	0.0757124	0.470836	1.92217	1.78836	3.14039	2.0272
12	66383760	66384312	553	91	57	65	11	3	34	ENSCAFG00000003828	ZBTB24	protein_coding	-	upstream	2993	DE	-1.03357	2.03799	0.00458949	0.076363	2.62898	2.2285	2.59297	0.793583	1.9459
33	29386890	29387625	736	67	60	72	10	5	31	NA	NA	NA	NA	NA	NA	DE	-1.06707	1.94168	0.00459443	0.0763991	2.1901	2.30188	2.73946	0.662338	1.81465
26	33623198	33623711	514	12	28	15	38	5	23	NA	NA	NA	NA	NA	NA	DE	1.43852	1.08311	0.0046181	0.0765584	-0.24286	1.2159	0.513742	2.53681	1.39196
3	22146595	22147198	604	38	33	24	48	19	38	NA	NA	NA	NA	NA	NA	DE	1.08938	1.7955	0.00463277	0.0766977	1.38007	1.4491	1.17426	2.86993	2.10416
13	60922783	60923200	418	25	38	23	26	17	53	NA	NA	NA	NA	NA	NA	DE	1.16733	1.62528	0.00465297	0.0768239	0.785709	1.6498	1.11413	1.99794	2.57884
14	60628072	60628429	358	16	25	14	21	9	37	NA	NA	NA	NA	NA	NA	DE	1.38364	1.07862	0.00464893	0.0768239	0.157678	1.05544	0.417527	1.69629	2.06619
X	43637346	43637740	395	14	26	10	14	0	46	ENSCAFG00000016028	SHROOM4	protein_coding	-	inside	1562	DE	1.50264	0.907719	0.00465208	0.0768239	-0.0287353	1.11093	-0.0481365	1.128	2.37653
34	31210617	31211668	1052	10	38	33	48	14	29	NA	NA	NA	NA	NA	NA	DE	1.40148	1.4742	0.00467275	0.0769691	-0.494399	1.6498	1.62564	2.86993	1.72001
9	56628872	56629268	397	14	21	16	43	11	20	ENSCAFG00000030076	LMX1B	protein_coding	-	upstream	3298	DE	1.42488	1.05847	0.00468776	0.077079	-0.0287353	0.809278	0.60394	2.71296	1.19492
13	28709136	28709548	413	26	56	39	35	14	64	NA	NA	NA	NA	NA	NA	DE	1.0727	2.03522	0.00470013	0.0771862	0.841204	2.20319	1.86333	2.41977	2.8486
1	33981362	33982065	704	62	66	57	14	7	22	NA	NA	NA	NA	NA	NA	DE	-1.04951	1.87593	0.00478867	0.0777924	2.07907	2.4383	2.40504	1.128	1.32922
14	55378919	55379417	499	45	54	23	37	10	62	NA	NA	NA	NA	NA	NA	DE	1.02906	2.03768	0.0047895	0.0777924	1.62108	2.1512	1.11413	2.49884	2.80316
X	62453758	62454118	361	17	36	34	50	22	32	NA	NA	NA	NA	NA	NA	DE	1.22776	1.65429	0.00477059	0.0777924	0.242567	1.57284	1.66807	2.92823	1.85974
30	24968577	24968980	404	24	46	28	41	5	43	NA	NA	NA	NA	NA	NA	DE	1.12317	1.7936	0.00482955	0.0778496	0.727994	1.92217	1.39244	2.64506	2.28032
33	12810490	12810837	348	11	12	8	13	8	30	NA	NA	NA	NA	NA	NA	DE	1.67919	0.420748	0.00479794	0.0778496	-0.363154	0.0268699	-0.352991	1.02491	1.76811
9	37776860	37777400	541	87	58	49	17	12	21	NA	NA	NA	NA	NA	NA	DE	-1.02982	1.93394	0.00479919	0.0778496	2.56449	2.25338	2.1889	1.3993	1.26364
27	45757386	45758019	634	33	39	24	37	12	46	NA	NA	NA	NA	NA	NA	DE	1.085	1.78316	0.00483645	0.0778573	1.17937	1.68679	1.17426	2.49884	2.37653
30	11401733	11402608	876	71	75	56	14	8	27	NA	NA	NA	NA	NA	NA	DE	-1.01013	2.00421	0.004844	0.0779019	2.27316	2.62142	2.37973	1.128	1.61873
7	63089534	63090036	503	37	38	30	30	14	61	NA	NA	NA	NA	NA	NA	DE	1.0457	1.89257	0.00488174	0.0781548	1.3421	1.6498	1.49028	2.20076	2.77989
12	13614132	13614630	499	65	35	32	13	8	9	NA	NA	NA	NA	NA	NA	DE	-1.29574	1.27432	0.00489015	0.0781616	2.14671	1.53276	1.58191	1.02491	0.0852993
31	12688997	12689397	401	20	39	16	28	10	41	NA	NA	NA	NA	NA	NA	DE	1.26194	1.41538	0.00488912	0.0781616	0.470836	1.68679	0.60394	2.10291	2.21241
7	54384499	54385486	988	61	67	46	12	8	21	ENSCAFG00000017879	GALNT1	protein_coding	-	downstream	2740	DE	-1.0865	1.75837	0.0050014	0.0792869	2.0558	2.45983	2.0987	0.913877	1.26364
14	39594487	39594829	343	77	46	47	10	3	22	NA	NA	NA	NA	NA	NA	DE	-1.11787	1.68651	0.0050576	0.0798158	2.38941	1.92217	2.1294	0.662338	1.32922
25	48215163	48215496	334	8	13	13	34	5	15	NA	NA	NA	NA	NA	NA	DE	1.65241	0.564639	0.00506531	0.0798433	-0.799253	0.137901	0.314434	2.37855	0.791568
12	5545577	5546219	643	107	59	56	10	17	38	ENSCAFG00000001396	NA	protein_coding	-	downstream	4397	DE	-1.03857	2.05711	0.00511486	0.0803309	2.86148	2.27783	2.37973	0.662338	2.10416
12	33279957	33280432	476	51	37	44	9	6	13	NA	NA	NA	NA	NA	NA	DE	-1.24631	1.31142	0.00518723	0.0809479	1.79978	1.61183	2.03528	0.517948	0.592259
7	48543274	48543759	486	26	40	25	29	13	51	NA	NA	NA	NA	NA	NA	DE	1.12222	1.69452	0.00527412	0.0817564	0.841204	1.72286	1.23197	2.15266	2.52387
6	61064415	61064885	471	41	55	24	34	6	64	NA	NA	NA	NA	NA	NA	DE	1.0267	2.01343	0.00528206	0.0818276	1.48832	2.17743	1.17426	2.37855	2.8486
16	9064767	9065635	869	57	69	49	7	4	29	NA	NA	NA	NA	NA	NA	DE	-1.14408	1.70931	0.00531352	0.0820293	1.95877	2.50195	2.1889	0.176912	1.72001
16	50813102	50813463	362	38	46	26	44	14	47	ENSCAFG00000040445	NA	lincRNA	+	downstream	218	DE	1.02143	1.94854	0.00544852	0.0828587	1.38007	1.92217	1.28747	2.74575	2.40723
19	19128913	19130269	1357	85	36	45	10	5	19	NA	NA	NA	NA	NA	NA	DE	-1.15994	1.59129	0.0054602	0.0830107	2.53114	1.57284	2.06734	0.662338	1.12277
14	34349452	34349904	453	40	49	25	4	5	14	NA	NA	NA	NA	NA	NA	DE	-1.41695	0.966555	0.00557962	0.0837132	1.45313	2.01237	1.23197	-0.560054	0.695353
31	18119356	18119671	316	33	27	23	37	10	38	NA	NA	NA	NA	NA	NA	DE	1.11784	1.61218	0.00558103	0.0837132	1.17937	1.16437	1.11413	2.49884	2.10416
15	60905946	60906585	640	22	39	33	25	14	59	ENSCAFG00000031670	SMIM31	protein_coding	+	overlapEnd	300	DE	1.13861	1.71844	0.00561596	0.0840471	0.605137	1.68679	1.62564	1.94245	2.73219
X	90246600	90247097	498	34	52	26	41	34	50	NA	NA	NA	NA	NA	NA	DE	1.03108	1.94944	0.00566236	0.0845089	1.22181	2.09726	1.28747	2.64506	2.49558
7	10855603	10856118	516	104	62	39	14	9	25	ENSCAFG00000032161	BATF3	protein_coding	-	upstream	2271	DE	-1.03628	1.93411	0.00570262	0.0848078	2.82064	2.3488	1.86333	1.128	1.5098
2	82614717	82615093	377	18	23	22	44	11	24	NA	NA	NA	NA	NA	NA	DE	1.27742	1.30191	0.00573404	0.0849569	0.322737	0.937603	1.0514	2.74575	1.45208
4	58506139	58506963	825	79	50	76	26	12	17	NA	NA	NA	NA	NA	NA	DE	-1.00876	2.04978	0.00574998	0.0850282	2.42617	2.04123	2.81693	1.99794	0.966655
14	28030381	28030760	380	32	33	25	47	7	35	NA	NA	NA	NA	NA	NA	DE	1.08629	1.72874	0.00579227	0.0853801	1.13565	1.4491	1.23197	2.83988	1.98712
X	36775993	36776488	496	25	24	30	23	6	51	NA	NA	NA	NA	NA	NA	DE	1.1658	1.52444	0.00581641	0.0856026	0.785709	0.997724	1.49028	1.82461	2.52387
7	80899981	80900455	475	30	31	29	29	18	50	NA	NA	NA	NA	NA	NA	DE	1.08562	1.69895	0.00584454	0.0857748	1.04402	1.36029	1.44219	2.15266	2.49558
1	56441132	56441527	396	41	50	12	40	12	45	NA	NA	NA	NA	NA	NA	DE	1.16406	1.7376	0.00599039	0.0869479	1.48832	2.04123	0.203402	2.60987	2.34517
13	56778781	56779231	451	19	42	24	48	7	31	NA	NA	NA	NA	NA	NA	DE	1.19026	1.60999	0.00597789	0.0869479	0.398686	1.7924	1.17426	2.86993	1.81465
1	97768369	97768734	366	17	26	13	17	12	43	NA	NA	NA	NA	NA	NA	DE	1.35608	1.06951	0.00600021	0.0869931	0.242567	1.11093	0.314434	1.3993	2.28032
7	46154983	46155351	369	20	19	17	24	6	33	NA	NA	NA	NA	NA	NA	DE	1.29787	1.12325	0.00601041	0.0869931	0.470836	0.668416	0.688829	1.88473	1.90346
5	54226056	54226500	445	52	12	28	37	5	41	ENSCAFG00000018989	BSND	protein_coding	-	inside	785	DE	1.21963	1.59162	0.00609656	0.087751	1.82753	0.0268699	1.39244	2.49884	2.21241
X	77674849	77675726	878	42	42	29	28	21	69	NA	NA	NA	NA	NA	NA	DE	1.00438	1.9633	0.00610922	0.0877973	1.52267	1.7924	1.44219	2.10291	2.95631
28	39598310	39598675	366	10	13	7	10	2	34	ENSCAFG00000010878	TCERG1L	protein_coding	-	inside	1017	DE	1.6888	0.343635	0.00614591	0.0879182	-0.494399	0.137901	-0.533563	0.662338	1.9459
10	59546900	59547350	451	27	30	32	49	15	33	NA	NA	NA	NA	NA	NA	DE	1.09854	1.71863	0.00616374	0.0879985	0.894643	1.31375	1.58191	2.89938	1.90346
22	9482428	9483098	671	64	39	61	11	3	19	ENSCAFG00000004800	NA	protein_coding	-	inside	545	DE	-1.10957	1.64594	0.0061938	0.0881653	2.12451	1.68679	2.50206	0.793583	1.12277
31	16125002	16125559	558	28	65	21	27	17	68	NA	NA	NA	NA	NA	NA	DE	1.11793	1.86704	0.00621796	0.088406	0.946174	2.41644	0.985811	2.05138	2.9354
29	16187212	16188121	910	52	55	83	4	6	41	ENSCAFG00000007344	MYBL1	protein_coding	-	inside	4926	DE	-1.24167	1.72011	0.00623847	0.0885179	1.82753	2.17743	2.94325	-0.560054	2.21241
16	8658868	8659200	333	37	28	19	6	4	5	ENSCAFG00000037311	NA	lincRNA	+	upstream	3359	DE	-1.56841	0.534044	0.00627359	0.0887497	1.3421	1.2159	0.844948	-0.0295393	-0.703197
32	4003470	4003920	451	30	21	23	25	8	44	NA	NA	NA	NA	NA	NA	DE	1.16577	1.4446	0.00627326	0.0887497	1.04402	0.809278	1.11413	1.94245	2.31311
17	39397593	39398045	453	35	29	18	45	10	32	NA	NA	NA	NA	NA	NA	DE	1.13258	1.58705	0.00628148	0.0887935	1.26303	1.26566	0.768999	2.77782	1.85974
26	21764942	21765335	394	26	26	25	42	10	31	NA	NA	NA	NA	NA	NA	DE	1.14428	1.53563	0.00631554	0.0890435	0.841204	1.11093	1.23197	2.67941	1.81465
18	40086116	40086710	595	22	68	35	40	23	56	ENSCAFG00000030499	NA	protein_coding	-	inside	383	DE	1.08795	2.01258	0.00632943	0.0891574	0.605137	2.48105	1.70929	2.60987	2.65755
30	34612595	34612985	391	16	25	22	34	13	28	NA	NA	NA	NA	NA	NA	DE	1.26994	1.26266	0.00635128	0.0892644	0.157678	1.05544	1.0514	2.37855	1.67026
21	42219052	42219849	798	44	35	27	24	5	72	NA	NA	NA	NA	NA	NA	DE	1.03541	1.87294	0.00641495	0.0897469	1.58902	1.53276	1.34091	1.88473	3.01728
3	48745352	48745654	303	47	47	21	42	19	50	NA	NA	NA	NA	NA	NA	DE	1.00908	1.95936	0.00652029	0.090599	1.68314	1.95287	0.985811	2.67941	2.49558
X	6581771	6582093	323	10	22	19	20	6	32	NA	NA	NA	NA	NA	NA	DE	1.42435	0.942546	0.00654256	0.0907539	-0.494399	0.874867	0.844948	1.62757	1.85974
2	6151183	6151726	544	28	19	10	42	12	22	NA	NA	NA	NA	NA	NA	DE	1.34114	1.11502	0.00654759	0.090798	0.946174	0.668416	-0.0481365	2.67941	1.32922
20	22984198	22984482	285	15	26	18	32	11	27	NA	NA	NA	NA	NA	NA	DE	1.30189	1.17171	0.00654975	0.0908021	0.0674801	1.11093	0.768999	2.29239	1.61873
3	88233436	88233834	399	23	47	36	35	18	51	NA	NA	NA	NA	NA	NA	DE	1.07247	1.86275	0.00659147	0.0910967	0.667873	1.95287	1.74937	2.41977	2.52387
32	31375860	31376809	950	49	86	45	11	6	22	NA	NA	NA	NA	NA	NA	DE	-1.08878	1.75009	0.0066099	0.0912505	1.74264	2.81764	2.06734	0.793583	1.32922
12	28088848	28089213	366	16	29	12	30	6	27	NA	NA	NA	NA	NA	NA	DE	1.34023	1.08925	0.00661955	0.0913043	0.157678	1.26566	0.203402	2.20076	1.61873
3	80772696	80772995	300	26	31	19	33	16	36	NA	NA	NA	NA	NA	NA	DE	1.14901	1.48195	0.00669125	0.0917245	0.841204	1.36029	0.844948	2.33611	2.0272
14	49248214	49248858	645	36	48	25	33	9	56	NA	NA	NA	NA	NA	NA	DE	1.01523	1.90233	0.00674846	0.0920703	1.30311	1.98293	1.23197	2.33611	2.65755
38	2667900	2668264	365	77	42	59	10	9	25	NA	NA	NA	NA	NA	NA	DE	-1.06622	1.76166	0.00680655	0.0925655	2.38941	1.7924	2.45436	0.662338	1.5098
28	4058518	4059420	903	31	25	29	41	14	35	NA	NA	NA	NA	NA	NA	DE	1.08813	1.64407	0.00685726	0.0928512	1.09056	1.05544	1.44219	2.64506	1.98712
18	26918171	26918660	490	30	15	7	40	13	20	NA	NA	NA	NA	NA	NA	DE	1.44564	0.930492	0.00686341	0.0928877	1.04402	0.33721	-0.533563	2.60987	1.19492
11	6952293	6953052	760	48	50	66	12	5	18	NA	NA	NA	NA	NA	NA	DE	-1.09208	1.66599	0.00687932	0.0929775	1.7132	2.04123	2.61483	0.913877	1.04683
21	32742454	32743080	627	61	64	51	13	13	22	ENSCAFG00000007332	NA	protein_coding	-	upstream	2969	DE	-1.02331	1.81004	0.0068956	0.0931172	2.0558	2.39424	2.24605	1.02491	1.32922
23	30242546	30243005	460	40	55	23	55	9	42	NA	NA	NA	NA	NA	NA	DE	1.00631	2.01118	0.00691363	0.093253	1.45313	2.17743	1.11413	3.06444	2.24676
X	14466701	14467113	413	25	35	10	27	7	37	NA	NA	NA	NA	NA	NA	DE	1.27189	1.27758	0.00694193	0.0934221	0.785709	1.53276	-0.0481365	2.05138	2.06619
27	6145213	6145640	428	32	33	32	41	4	41	ENSCAFG00000030742	NA	protein_coding	-	inside	3991	DE	1.02855	1.80483	0.00697069	0.0934864	1.13565	1.4491	1.58191	2.64506	2.21241
26	15957492	15957845	354	8	19	21	13	1	41	ENSCAFG00000010140	BICDL1	protein_coding	+	upstream	438	DE	1.50756	0.818459	0.00708958	0.0942286	-0.799253	0.668416	0.985811	1.02491	2.21241
6	55381840	55382193	354	12	22	15	31	0	22	NA	NA	NA	NA	NA	NA	DE	1.38836	0.944455	0.00721338	0.0948948	-0.24286	0.874867	0.513742	2.2473	1.32922
7	17837928	17838472	545	34	38	28	33	8	50	NA	NA	NA	NA	NA	NA	DE	1.01536	1.81915	0.00721155	0.0948948	1.22181	1.6498	1.39244	2.33611	2.49558
15	38822635	38823099	465	16	27	28	23	7	42	NA	NA	NA	NA	NA	NA	DE	1.22622	1.35717	0.00722184	0.0949295	0.157678	1.16437	1.39244	1.82461	2.24676
11	62881038	62882243	1206	62	44	56	11	18	20	ENSCAFG00000002797	KLF4	protein_coding	-	downstream	524	DE	-1.07151	1.66121	0.00725995	0.0950423	2.07907	1.85875	2.37973	0.793583	1.19492
22	32478035	32478903	869	29	38	30	26	10	58	NA	NA	NA	NA	NA	NA	DE	1.04978	1.76834	0.00728221	0.0951606	0.995927	1.6498	1.49028	1.99794	2.70774
15	18529322	18529971	650	56	72	67	12	7	28	ENSCAFG00000005657	METTL3	protein_coding	-	inside	433	DE	-1.00083	1.94338	0.00728621	0.0951621	1.93346	2.56292	2.63636	0.913877	1.67026
X	122480830	122481645	816	19	33	25	31	35	37	NA	NA	NA	NA	NA	NA	DE	1.16412	1.47865	0.00730542	0.0952135	0.398686	1.4491	1.23197	2.2473	2.06619
34	6338338	6338696	359	21	61	40	56	9	42	NA	NA	NA	NA	NA	NA	DE	1.07693	2.02029	0.0073379	0.0953668	0.539548	2.32553	1.8994	3.0902	2.24676
36	30006871	30007205	335	16	21	22	33	12	26	NA	NA	NA	NA	NA	NA	DE	1.27167	1.18395	0.00733811	0.0953668	0.157678	0.809278	1.0514	2.33611	1.56529
34	2738504	2738842	339	26	72	37	54	13	49	NA	NA	NA	NA	NA	NA	DE	1.02036	2.13949	0.00734826	0.0954123	0.841204	2.56292	1.78836	3.03821	2.46673
20	11307123	11307525	403	28	39	24	40	18	38	NA	NA	NA	NA	NA	NA	DE	1.06653	1.70425	0.00741464	0.0958673	0.946174	1.68679	1.17426	2.60987	2.10416
7	844142	845295	1154	28	30	16	52	6	25	NA	NA	NA	NA	NA	NA	DE	1.17628	1.47159	0.0074664	0.0961163	0.946174	1.31375	0.60394	2.98427	1.5098
2	72847791	72848196	406	77	35	39	17	11	11	NA	NA	NA	NA	NA	NA	DE	-1.1525	1.50915	0.00751199	0.0963967	2.38941	1.53276	1.86333	1.3993	0.360934
4	7202140	7202625	486	24	29	29	49	5	29	NA	NA	NA	NA	NA	NA	DE	1.11608	1.61105	0.00753465	0.0965769	0.727994	1.26566	1.44219	2.89938	1.72001
13	38998748	38999148	401	43	29	25	45	8	38	NA	NA	NA	NA	NA	NA	DE	1.02611	1.78717	0.00755522	0.0966922	1.55623	1.26566	1.23197	2.77782	2.10416
8	9521643	9522151	509	31	40	27	28	13	55	NA	NA	NA	NA	NA	NA	DE	1.03488	1.77781	0.00755756	0.0966933	1.09056	1.72286	1.34091	2.10291	2.63179
13	23568435	23568732	298	47	29	25	38	6	45	ENSCAFG00000001080	NA	protein_coding	+	downstream	1572	DE	1.01291	1.81255	0.00760629	0.0969871	1.68314	1.26566	1.23197	2.53681	2.34517
30	8474232	8474633	402	47	38	31	4	4	17	NA	NA	NA	NA	NA	NA	DE	-1.32197	1.05527	0.0076211	0.0970876	1.68314	1.6498	1.53683	-0.560054	0.966655
6	36400020	36400431	412	29	31	37	46	15	37	ENSCAFG00000019120	C6H16orf89	protein_coding	+	inside	2418	DE	1.03679	1.80399	0.00763093	0.0971049	0.995927	1.36029	1.78836	2.80918	2.06619
2	58655198	58655841	644	20	39	41	24	18	62	NA	NA	NA	NA	NA	NA	DE	1.11451	1.75602	0.00772598	0.0978038	0.470836	1.68679	1.93459	1.88473	2.80316
6	58744982	58746073	1092	56	74	77	8	13	39	NA	NA	NA	NA	NA	NA	DE	-1.04145	1.97399	0.00794482	0.0994891	1.93346	2.60218	2.83567	0.357484	2.14115
33	25391914	25392373	460	21	16	20	14	5	50	NA	NA	NA	NA	NA	NA	DE	1.29406	1.10153	0.00795913	0.0996173	0.539548	0.427408	0.917098	1.128	2.49558
20	16684942	16685435	494	23	40	26	22	10	58	NA	NA	NA	NA	NA	NA	DE	1.11096	1.62956	0.00796686	0.0996631	0.667873	1.72286	1.28747	1.76187	2.70774
20	13867383	13867726	344	12	17	14	31	5	19	NA	NA	NA	NA	NA	NA	DE	1.41634	0.811408	0.00798466	0.0997073	-0.24286	0.512297	0.417527	2.2473	1.12277
28	7080708	7081133	426	59	58	45	16	13	16	NA	NA	NA	NA	NA	NA	DE	-1.03829	1.705	0.00797658	0.0997073	2.0081	2.25338	2.06734	1.31442	0.881766
16	33385468	33385919	452	23	62	40	44	33	51	NA	NA	NA	NA	NA	NA	DE	1.03243	2.03714	0.00802656	0.0999756	0.667873	2.3488	1.8994	2.74575	2.52387
1	40261764	40265742	3979	1331	983	955	280	77	395	NA	NA	NA	NA	NA	NA		-0.991848	6.02867	2.47454e-05	0.00904275	6.49212	6.32479	6.45966	5.40188	5.46491
9	22067761	22069334	1574	736	524	508	150	26	218	ENSCAFG00000030300	CCR7	protein_coding	+	overlapStart	574		-0.978524	5.14356	3.33201e-05	0.0098821	5.63783	5.41781	5.54965	4.50364	4.60886
31	103693	103978	286	799	528	555	710	120	784	ENSCAFG00000030140	NA	miRNA	+	downstream	16		0.977508	6.01158	3.71887e-05	0.0105199	5.75624	5.42877	5.67719	6.74271	6.453
5	65322281	65324220	1940	1168	656	746	225	49	295	NA	NA	NA	NA	NA	NA		-0.983497	5.65607	3.79923e-05	0.0105629	6.30373	5.74166	6.10354	5.087	5.04439
11	6338439	6340444	2006	382	294	267	83	33	110	ENSCAFG00000036208	NA	lincRNA	+	inside	1996		-0.994839	4.23594	3.96403e-05	0.0106589	4.6926	4.58514	4.62294	3.65373	3.62527
11	14556350	14558190	1841	806	577	610	147	28	283	NA	NA	NA	NA	NA	NA		-0.981647	5.31961	4.07478e-05	0.0106637	5.76881	5.55669	5.81339	4.47459	4.98458
27	9130309	9131877	1569	577	511	501	117	30	229	NA	NA	NA	NA	NA	NA		-0.983522	5.0049	4.24844e-05	0.0107086	5.28696	5.3816	5.52965	4.14654	4.67972
32	23348062	23349951	1890	476	428	465	94	44	207	NA	NA	NA	NA	NA	NA		-0.996907	4.78491	5.07374e-05	0.0121173	5.00962	5.12617	5.42218	3.83226	4.53434
27	43145981	43147945	1965	347	272	247	71	18	109	NA	NA	NA	NA	NA	NA		-0.987777	4.11603	5.16892e-05	0.0121573	4.55415	4.47313	4.51083	3.42989	3.61216
11	26805335	26805790	456	536	399	378	446	90	586	ENSCAFG00000026794	RF00002	rRNA	-	upstream	2437		0.943094	5.48708	5.41168e-05	0.0123037	5.18072	5.02507	5.1237	6.07254	6.03336
17	54391689	54394301	2613	938	682	619	151	69	345	ENSCAFG00000009839	CD101	protein_coding	+	overlapStart	476		-0.979341	5.48056	5.43024e-05	0.0123037	5.9875	5.7977	5.83451	4.51319	5.26991
26	19386230	19387486	1257	423	322	327	86	34	142	NA	NA	NA	NA	NA	NA		-0.970866	4.43348	5.43055e-05	0.0123037	4.8395	4.71617	4.9149	3.70465	3.99219
7	6432844	6434223	1380	508	458	455	105	30	207	NA	NA	NA	NA	NA	NA		-0.972727	4.8487	5.4607e-05	0.012315	5.10339	5.22379	5.39085	3.99112	4.53434
27	32168142	32169427	1286	459	395	331	81	25	179	NA	NA	NA	NA	NA	NA		-0.986817	4.56882	5.55911e-05	0.0124794	4.9572	5.01055	4.93241	3.61875	4.32521
1	40247155	40248860	1706	829	600	560	189	29	230	ENSCAFG00000000375	ZC3H12D	protein_coding	-	downstream	3019		-0.943616	5.32692	5.67503e-05	0.0126637	5.80938	5.61303	5.69012	4.83607	4.68599
2	43432949	43433901	953	458	315	370	84	21	161	NA	NA	NA	NA	NA	NA		-0.982204	4.51502	5.74338e-05	0.0126637	4.95406	4.68451	5.09288	3.6709	4.17276
12	2220736	2224248	3513	786	620	672	198	67	245	ENSCAFG00000000812	DLA-DQA1	protein_coding	+	overlapStart	445		-0.942314	5.40516	6.01413e-05	0.0127419	5.73259	5.6603	5.95294	4.90302	4.77695
15	2960359	2961619	1261	584	356	386	100	36	182	NA	NA	NA	NA	NA	NA		-0.968031	4.71784	6.24856e-05	0.0127419	5.30434	4.86077	5.15387	3.92107	4.34912
17	34434173	34436015	1843	488	394	344	98	28	166	NA	NA	NA	NA	NA	NA		-0.955939	4.62982	6.00639e-05	0.0127419	5.0455	5.0069	4.98791	3.89207	4.21675
22	28053164	28055222	2059	676	693	610	173	72	255	NA	NA	NA	NA	NA	NA		-0.944375	5.33855	6.0425e-05	0.0127419	5.51523	5.82077	5.81339	4.70881	4.83455
29	15618134	15619992	1859	854	657	690	154	28	338	NA	NA	NA	NA	NA	NA		-0.969381	5.4738	5.97612e-05	0.0127419	5.85222	5.74386	5.99104	4.54148	5.24038
7	18077471	18079899	2429	841	664	615	156	47	315	NA	NA	NA	NA	NA	NA		-0.953566	5.42266	6.29968e-05	0.0127549	5.8301	5.75914	5.82516	4.56004	5.13887
16	59370083	59371387	1305	274	316	231	328	180	325	NA	NA	NA	NA	NA	NA		0.96525	4.82622	6.4913e-05	0.012817	4.21395	4.68908	4.41441	5.62977	5.18389
23	37375306	37378598	3293	1782	1356	1386	322	73	688	ENSCAFG00000032992	NA	lincRNA	+	downstream	194		-0.968	6.51326	6.54756e-05	0.012817	6.91297	6.78869	6.99678	5.60318	6.26468
6	3454732	3456599	1868	977	674	722	176	41	347	NA	NA	NA	NA	NA	NA		-0.953652	5.57902	6.53821e-05	0.012817	6.04624	5.78069	6.0564	4.73355	5.27824
6	7981754	7983373	1620	477	362	300	107	41	131	NA	NA	NA	NA	NA	NA		-0.951111	4.51655	6.66002e-05	0.012934	5.01264	4.88485	4.79077	4.01821	3.87629
7	41641102	41643284	2183	948	477	578	155	35	259	NA	NA	NA	NA	NA	NA		-0.968709	5.28573	6.66022e-05	0.012934	6.00279	5.28237	5.73572	4.55079	4.85696
1	40285326	40288236	2911	1122	730	769	217	49	347	NA	NA	NA	NA	NA	NA		-0.938843	5.7204	6.73115e-05	0.0129655	6.24578	5.89575	6.14732	5.03489	5.27824
17	61612280	61614526	2247	452	657	497	672	328	619	NA	NA	NA	NA	NA	NA		0.986268	5.79455	6.86933e-05	0.0129655	4.93506	5.74386	5.5181	6.66341	6.11233
8	72908227	72911225	2999	265	339	333	394	125	366	NA	NA	NA	NA	NA	NA		0.990771	5.02923	6.81211e-05	0.0129655	4.16585	4.79028	4.94109	5.8939	5.35504
10	43859726	43861253	1528	709	435	471	122	27	226	NA	NA	NA	NA	NA	NA		-0.955847	5.00831	6.94625e-05	0.0130162	5.58394	5.14954	5.44066	4.20666	4.66074
28	9211463	9214345	2883	1083	821	822	206	64	401	ENSCAFG00000008419	NA	protein_coding	+	overlapStart	249		-0.943497	5.78999	7.04406e-05	0.0130162	6.19477	6.06513	6.24342	4.96002	5.48663
27	39414040	39415757	1718	446	511	376	485	187	559	NA	NA	NA	NA	NA	NA		0.940577	5.51443	7.16434e-05	0.0130338	4.9158	5.3816	5.11605	6.19335	5.96537
7	40838437	40840706	2270	1225	877	859	215	61	445	ENSCAFG00000030770	NA	protein_coding	-	downstream	4366		-0.94971	5.89957	7.15759e-05	0.0130338	6.37244	6.16027	6.3069	5.02157	5.63665
1	114437227	114438985	1759	1104	689	641	190	55	332	ENSCAFG00000005866	EIF3K	protein_coding	-	inside	3819		-0.942675	5.5956	7.28839e-05	0.0130652	6.22246	5.81242	5.88485	4.84367	5.21458
21	5709695	5711045	1351	456	432	388	82	21	208	ENSCAFG00000034242	NA	lincRNA	+	inside	975		-0.985522	4.68525	7.45916e-05	0.0130906	4.94775	5.13957	5.16132	3.63634	4.54128
24	22137346	22138271	926	312	245	273	62	19	115	NA	NA	NA	NA	NA	NA		-0.984786	4.06069	7.46305e-05	0.0130906	4.401	4.32259	4.65494	3.23581	3.68912
32	7105126	7108578	3453	900	670	657	165	43	332	NA	NA	NA	NA	NA	NA		-0.944072	5.49513	7.39204e-05	0.0130906	5.92787	5.77211	5.92039	4.64071	5.21458
4	22898977	22900184	1208	1291	784	773	245	54	357	NA	NA	NA	NA	NA	NA		-0.935044	5.82607	7.36124e-05	0.0130906	6.44812	5.99864	6.1548	5.2096	5.31917
16	50745714	50746387	674	239	187	147	202	81	248	NA	NA	NA	NA	NA	NA		0.954911	4.28826	7.54982e-05	0.0131735	4.01717	3.93376	3.76412	4.9318	4.79447
1	35968475	35969917	1443	335	349	280	70	37	140	NA	NA	NA	NA	NA	NA		-0.974338	4.28168	7.63583e-05	0.0132511	4.50345	4.83216	4.6914	3.40957	3.9718
27	37669012	37671562	2551	1603	1421	1688	372	190	665	ENSCAFG00000013968	CD163	protein_coding	+	overlapStart	619		-0.957981	6.58487	7.726e-05	0.0133223	6.76029	6.85621	7.28107	5.81112	6.21567
18	53434329	53435913	1585	371	244	294	74	25	117	NA	NA	NA	NA	NA	NA		-0.969725	4.18639	7.82619e-05	0.0133915	4.6505	4.3167	4.76167	3.48919	3.71389
9	19216986	19217952	967	495	348	310	100	20	145	NA	NA	NA	NA	NA	NA		-0.938367	4.53507	8.14365e-05	0.0137426	5.06602	4.82803	4.838	3.92107	4.02225
2	14565089	14567901	2813	709	532	495	146	38	234	NA	NA	NA	NA	NA	NA		-0.923319	5.1423	8.24496e-05	0.0137606	5.58394	5.43965	5.51229	4.46478	4.71082
25	10183490	10185894	2405	1388	987	1069	267	39	499	ENSCAFG00000035997	NA	lincRNA	+	overlapStart	277		-0.93439	6.12813	8.38103e-05	0.0137606	6.5526	6.33065	6.62227	5.33342	5.80171
4	74390709	74391977	1269	569	547	504	105	58	269	NA	NA	NA	NA	NA	NA		-0.972635	5.03749	8.53746e-05	0.0137606	5.26684	5.47973	5.53826	3.99112	4.91151
9	55386798	55387999	1202	822	536	493	163	31	232	NA	NA	NA	NA	NA	NA		-0.923767	5.21514	8.59758e-05	0.0137606	5.79716	5.45045	5.50645	4.62317	4.69846
21	35066135	35067626	1492	549	425	421	110	43	199	NA	NA	NA	NA	NA	NA		-0.93285	4.82915	8.6661e-05	0.0138144	5.21526	5.11603	5.27893	4.05792	4.47762
3	54265382	54267180	1799	493	383	418	87	55	206	NA	NA	NA	NA	NA	NA		-0.966722	4.7087	8.77801e-05	0.0138574	5.06019	4.9661	5.26863	3.72123	4.52737
32	13244928	13246875	1948	557	457	444	89	34	250	NA	NA	NA	NA	NA	NA		-0.984445	4.87444	8.8179e-05	0.0138756	5.23611	5.22064	5.35559	3.75384	4.80604
20	12642379	12645702	3324	1651	1095	1228	319	69	554	ENSCAFG00000005621	BHLHE40	protein_coding	-	inside	685		-0.93099	6.32951	8.95712e-05	0.0140046	6.80284	6.48039	6.82223	5.58969	5.95242
27	18072179	18073001	823	181	223	166	229	90	227	NA	NA	NA	NA	NA	NA		0.968682	4.30453	9.00596e-05	0.0140361	3.61711	4.18714	3.93892	5.11237	4.66709
15	3009120	3011106	1987	721	469	443	130	29	225	NA	NA	NA	NA	NA	NA		-0.92881	5.03415	9.17895e-05	0.0142152	5.60814	5.258	5.35234	4.29793	4.65436
15	15877274	15878466	1193	246	196	174	49	20	78	NA	NA	NA	NA	NA	NA		-0.998975	3.61963	9.42833e-05	0.0143797	4.05873	4.0014	4.00663	2.89938	3.13199
3	70941	71270	330	336	474	425	489	223	491	NA	NA	NA	NA	NA	NA		0.965719	5.41144	9.44383e-05	0.0143797	4.50775	5.27328	5.29256	6.20519	5.77842
9	34274585	34276099	1515	745	530	539	146	55	256	NA	NA	NA	NA	NA	NA		-0.921033	5.20591	9.46645e-05	0.0143797	5.65535	5.43422	5.63503	4.46478	4.84019
1	60596678	60597521	844	2320	1367	1431	1718	303	2302	ENSCAFG00000030746	NA	protein_coding	-	inside	1476		0.969834	7.432	9.56647e-05	0.014405	7.2935	6.80034	7.04286	8.01696	8.00636
13	21578919	21579516	598	376	459	437	567	261	457	NA	NA	NA	NA	NA	NA		0.967718	5.46458	9.70299e-05	0.0145049	4.66979	5.22693	5.33269	6.4185	5.675
33	27182644	27184162	1519	412	314	329	106	39	119	NA	NA	NA	NA	NA	NA		-0.933772	4.42962	9.75234e-05	0.0145049	4.80153	4.67993	4.92368	4.00473	3.73824
37	1550839	1552509	1671	409	308	308	70	35	159	NA	NA	NA	NA	NA	NA		-0.963206	4.36723	9.66907e-05	0.0145049	4.791	4.65214	4.82867	3.40957	4.15478
7	18065879	18067804	1926	524	447	493	122	29	202	NA	NA	NA	NA	NA	NA		-0.925996	4.90982	9.74529e-05	0.0145049	5.14808	5.18876	5.50645	4.20666	4.49915
X	40384110	40385401	1292	631	494	425	136	30	203	ENSCAFG00000014767	SLC9A7	protein_coding	-	inside	3981		-0.912115	4.98207	9.78096e-05	0.0145049	5.41592	5.33284	5.29256	4.36278	4.50626
17	58773950	58775377	1428	377	290	353	97	37	120	ENSCAFG00000011405	TXNIP	protein_coding	-	overlapEnd	626		-0.941982	4.37835	9.95179e-05	0.0146252	4.67362	4.56541	5.02511	3.87735	3.75026
12	2179049	2181736	2688	1200	756	950	225	60	417	NA	NA	NA	NA	NA	NA		-0.931327	5.8742	0.000100878	0.0147486	6.3427	5.94621	6.45209	5.087	5.543
17	30744782	30746526	1745	381	271	264	75	23	122	ENSCAFG00000006254	GALM	protein_coding	+	inside	3052		-0.941554	4.20915	0.000102415	0.0148284	4.68882	4.46782	4.60667	3.50843	3.77401
25	44070224	44074150	3927	1711	1040	1081	334	105	489	NA	NA	NA	NA	NA	NA		-0.917244	6.26544	0.000102312	0.0148284	6.85433	6.40607	6.63836	5.65588	5.77254
4	5245963	5248528	2566	1028	613	703	187	44	325	ENSCAFG00000011522	IRF2BP2	protein_coding	+	overlapEnd	1091		-0.923554	5.55723	0.000103467	0.0149364	6.11961	5.64393	6.01795	4.82077	5.18389
1	18185171	18186804	1634	232	190	203	51	19	79	NA	NA	NA	NA	NA	NA		-0.990399	3.65325	0.000107005	0.0151449	3.97437	3.95666	4.22843	2.95652	3.15025
12	61490252	61493497	3246	690	545	625	130	75	297	NA	NA	NA	NA	NA	NA		-0.943717	5.24394	0.000107077	0.0151449	5.54478	5.47445	5.84841	4.29793	5.05412
5	14679773	14681126	1354	418	269	294	71	22	143	ENSCAFG00000023966	CCDC153	protein_coding	+	upstream	878		-0.954503	4.29467	0.000106854	0.0151449	4.82237	4.45716	4.76167	3.42989	4.00228
10	25823851	25825185	1335	691	491	536	146	40	234	NA	NA	NA	NA	NA	NA		-0.910488	5.1347	0.000108767	0.0152517	5.54687	5.32406	5.62698	4.46478	4.71082
10	446628	448469	1842	850	555	538	146	38	287	ENSCAFG00000000108	ESYT1	protein_coding	+	inside	576		-0.922949	5.2896	0.000110261	0.0153731	5.84545	5.50066	5.63235	4.46478	5.00479
24	28141651	28142488	838	329	181	201	63	14	80	NA	NA	NA	NA	NA	NA		-0.984464	3.80109	0.000112301	0.0155233	4.47742	3.88684	4.21418	3.25871	3.16829
33	27623759	27625225	1467	349	272	259	67	28	126	NA	NA	NA	NA	NA	NA		-0.944561	4.15638	0.000113285	0.0155729	4.56243	4.47313	4.57914	3.34684	3.82037
1	35997948	36001540	3593	383	367	403	88	38	169	NA	NA	NA	NA	NA	NA		-0.941932	4.55942	0.000113748	0.0155927	4.69637	4.90461	5.21597	3.73763	4.24251
1	48389319	48392694	3376	807	722	710	176	56	335	ENSCAFG00000000665	TAGAP	protein_coding	-	overlapStart	460		-0.912494	5.52876	0.000115239	0.0157517	5.7706	5.87987	6.03224	4.73355	5.22754
5	43801342	43802641	1300	284	279	246	61	30	116	NA	NA	NA	NA	NA	NA		-0.956383	4.03887	0.000115557	0.0157517	4.26557	4.50972	4.50499	3.21254	3.70156
5	67555989	67557329	1341	643	583	528	145	30	251	NA	NA	NA	NA	NA	NA		-0.905244	5.17733	0.000116736	0.015825	5.44308	5.5716	5.60531	4.4549	4.81179
25	39373476	39374902	1427	469	411	328	80	28	197	NA	NA	NA	NA	NA	NA		-0.950935	4.60787	0.000117488	0.0158392	4.98827	5.06776	4.9193	3.60094	4.46308
14	44200843	44202120	1278	220	264	206	241	63	297	ENSCAFG00000031008	PPP1R17	protein_coding	+	inside	1372		0.926855	4.56352	0.00011845	0.0158815	3.89792	4.43014	4.24954	5.1859	5.05412
11	40748428	40749097	670	121	165	125	157	111	176	NA	NA	NA	NA	NA	NA		0.990023	3.8386	0.000120753	0.0158848	3.0381	3.7537	3.53109	4.56923	4.3009
24	6657351	6658536	1186	240	193	128	162	26	281	NA	NA	NA	NA	NA	NA		0.943862	4.23125	0.00012253	0.0158848	4.02318	3.9792	3.56517	4.61432	4.97436
27	35744786	35745598	813	167	187	149	233	79	179	NA	NA	NA	NA	NA	NA		0.975218	4.13622	0.00012185	0.0158848	3.5013	3.93376	3.78355	5.1373	4.32521
27	39231178	39232224	1047	251	378	276	362	152	347	NA	NA	NA	NA	NA	NA		0.955079	4.95113	0.000122975	0.0158848	4.0877	4.94716	4.67068	5.77186	5.27824
3	72833	73435	603	359	573	465	559	286	540	NA	NA	NA	NA	NA	NA		0.963772	5.5771	0.0001228	0.0158848	4.60313	5.54666	5.42218	6.39802	5.91552
5	40161264	40164180	2917	1056	711	771	220	53	342	ENSCAFG00000018081	SPECC1	protein_coding	-	overlapStart	670		-0.899071	5.69583	0.000122157	0.0158848	6.15836	5.85773	6.15107	5.05466	5.25733
7	2536715	2538239	1525	433	307	347	75	21	170	NA	NA	NA	NA	NA	NA		-0.950281	4.45609	0.00011977	0.0158848	4.87317	4.64746	5.00042	3.50843	4.251
X	9437186	9439009	1824	721	526	497	133	24	262	ENSCAFG00000037735	NA	lincRNA	+	downstream	574		-0.912469	5.15076	0.000122615	0.0158848	5.60814	5.4233	5.5181	4.33072	4.87355
1	69580953	69582393	1441	393	570	455	556	265	549	NA	NA	NA	NA	NA	NA		0.941531	5.59861	0.000127919	0.0159021	4.7335	5.5391	5.39085	6.39026	5.93935
20	37561234	37563845	2612	907	619	626	137	37	366	ENSCAFG00000009881	ALAS1	protein_coding	-	inside	2593		-0.948674	5.43522	0.000126974	0.0159021	5.93904	5.65797	5.85072	4.37331	5.35504
36	17231398	17234892	3495	525	471	458	123	53	204	NA	NA	NA	NA	NA	NA		-0.903867	4.9094	0.000126198	0.0159021	5.15083	5.26413	5.40032	4.21839	4.51333
38	21611033	21615331	4299	2372	1804	1918	470	148	905	ENSCAFG00000031101	CD48	protein_coding	+	overlapStart	1224		-0.93135	6.95984	0.00012721	0.0159021	7.32548	7.2004	7.46531	6.14807	6.65994
4	69892753	69895195	2443	805	758	733	156	32	384	NA	NA	NA	NA	NA	NA		-0.937562	5.5559	0.000125419	0.0159021	5.76702	5.95002	6.0782	4.56004	5.42421
9	55383954	55384882	929	225	169	181	46	10	73	NA	NA	NA	NA	NA	NA		-0.994159	3.5256	0.000128028	0.0159021	3.93027	3.78816	4.06337	2.80918	3.03704
1	44944	48602	3659	1011	1461	1068	1369	646	1409	NA	NA	NA	NA	NA	NA		0.952801	6.9201	0.00013064	0.0160416	6.09556	6.89625	6.62092	7.68945	7.29834
1	109394256	109395700	1445	351	214	188	55	18	102	NA	NA	NA	NA	NA	NA		-0.971624	3.87955	0.000129842	0.0160416	4.57066	4.12785	4.11797	3.06444	3.51685
13	34346649	34348285	1637	120	135	105	133	39	159	NA	NA	NA	NA	NA	NA		0.982281	3.6515	0.000131445	0.0160416	3.02617	3.46516	3.28065	4.33072	4.15478
26	25408386	25410528	2143	174	241	149	195	90	246	NA	NA	NA	NA	NA	NA		0.949908	4.26133	0.000131117	0.0160416	3.56037	4.29889	3.78355	4.88105	4.78282
7	78918726	78920069	1344	617	369	324	103	25	178	NA	NA	NA	NA	NA	NA		-0.923509	4.69566	0.000129564	0.0160416	5.38358	4.91244	4.90162	3.96351	4.31715
X	41254080	41254954	875	457	328	328	87	16	161	ENSCAFG00000015163	CFP	protein_coding	-	upstream	2569		-0.918443	4.50139	0.000131118	0.0160416	4.95091	4.74276	4.9193	3.72123	4.17276
13	25358063	25359722	1660	173	145	115	136	41	208	NA	NA	NA	NA	NA	NA		0.945779	3.88706	0.00013299	0.0161353	3.55208	3.56789	3.4113	4.36278	4.54128
7	43015163	43018743	3581	745	426	441	125	39	227	ENSCAFG00000017266	C7H1orf43	protein_coding	+	overlapStart	147		-0.917727	5.00585	0.000132814	0.0161353	5.65535	5.11942	5.34582	4.24156	4.66709
1	20323884	20327598	3715	433	409	384	101	42	175	NA	NA	NA	NA	NA	NA		-0.908823	4.66167	0.000134486	0.0162105	4.87317	5.06073	5.14639	3.93536	4.2927
23	17195575	17198890	3316	1416	1239	1187	283	88	612	NA	NA	NA	NA	NA	NA		-0.91657	6.30528	0.000135813	0.0162894	6.5814	6.65856	6.77326	5.41723	6.09594
3	73561369	73563900	2532	1457	1267	1146	277	87	628	ENSCAFG00000016175	TLR10	protein_coding	+	upstream	4421		-0.920631	6.31108	0.000136139	0.0162894	6.62256	6.69078	6.72257	5.38636	6.13314
1	29928507	29930063	1557	405	335	308	86	23	148	NA	NA	NA	NA	NA	NA		-0.909619	4.42701	0.000140102	0.0163093	4.77684	4.77318	4.82867	3.70465	4.05169
11	14384163	14385559	1397	407	331	287	61	37	178	NA	NA	NA	NA	NA	NA		-0.973253	4.35929	0.000138355	0.0163093	4.78394	4.75588	4.72696	3.21254	4.31715
23	18154744	18157416	2673	561	483	489	114	42	240	ENSCAFG00000005702	TOP2B	protein_coding	+	upstream	3325		-0.915586	4.9796	0.000137873	0.0163093	5.24643	5.30039	5.49471	4.10922	4.74726
25	7700955	7702452	1498	729	576	642	152	57	294	NA	NA	NA	NA	NA	NA		-0.905561	5.3255	0.000140304	0.0163093	5.62405	5.55419	5.8871	4.52269	5.0395
25	29511935	29513964	2030	564	556	507	123	29	252	ENSCAFG00000008314	ELP3	protein_coding	-	upstream	4792		-0.913957	5.06801	0.000136745	0.0163093	5.25411	5.50325	5.54681	4.21839	4.81751
27	17557316	17557734	419	117	133	123	163	55	145	NA	NA	NA	NA	NA	NA		0.994031	3.71737	0.00013982	0.0163093	2.9898	3.44371	3.50791	4.62317	4.02225
3	53480721	53482049	1329	333	228	281	62	27	122	NA	NA	NA	NA	NA	NA		-0.951605	4.08405	0.000139773	0.0163093	4.49483	4.21906	4.69654	3.23581	3.77401
5	77593955	77595160	1206	365	260	263	53	20	150	NA	NA	NA	NA	NA	NA		-0.981514	4.14377	0.00013967	0.0163093	4.62701	4.40815	4.60121	3.01149	4.07099
10	20380031	20383387	3357	1301	818	884	246	54	424	NA	NA	NA	NA	NA	NA		-0.89694	5.92996	0.000143381	0.0164713	6.45924	6.05985	6.34826	5.21546	5.56699
27	39851438	39852118	681	213	265	231	243	116	309	NA	NA	NA	NA	NA	NA		0.921109	4.60207	0.000143054	0.0164713	3.85138	4.43558	4.41441	5.1978	5.11117
36	3418817	3419994	1178	303	338	325	69	31	148	NA	NA	NA	NA	NA	NA		-0.9501	4.29831	0.000144818	0.0165974	4.35884	4.78603	4.90606	3.38896	4.05169
38	2521603	2523183	1581	423	346	353	80	22	178	NA	NA	NA	NA	NA	NA		-0.926547	4.52049	0.000148969	0.0169147	4.8395	4.81973	5.02511	3.60094	4.31715
1	35310409	35313322	2914	605	534	522	123	50	264	NA	NA	NA	NA	NA	NA		-0.908734	5.09841	0.000152099	0.0169962	5.35527	5.44506	5.58883	4.21839	4.8845
18	41635268	41635730	463	333	214	236	63	11	105	ENSCAFG00000008279	PTPRJ	protein_coding	-	overlapStart	40		-0.939782	3.97702	0.000151378	0.0169962	4.49483	4.12785	4.44524	3.25871	3.55847
24	17003116	17004272	1157	323	222	169	49	15	102	NA	NA	NA	NA	NA	NA		-0.975558	3.8025	0.000151169	0.0169962	4.45091	4.18068	3.96469	2.89938	3.51685
36	6402496	6404397	1902	747	535	530	141	35	273	NA	NA	NA	NA	NA	NA		-0.897032	5.21303	0.000152146	0.0169962	5.65921	5.44776	5.61075	4.41468	4.93277
8	70861079	70862021	943	587	356	360	116	30	166	NA	NA	NA	NA	NA	NA		-0.899727	4.71537	0.000152489	0.0169962	5.31173	4.86077	5.0534	4.13421	4.21675
9	22123190	22125154	1965	690	463	555	151	42	228	NA	NA	NA	NA	NA	NA		-0.893055	5.12961	0.000151785	0.0169962	5.54478	5.23944	5.67719	4.51319	4.67342
9	53482942	53483810	869	254	171	173	50	23	74	NA	NA	NA	NA	NA	NA		-0.973784	3.5786	0.000152813	0.0169962	4.10481	3.80508	3.99834	2.92823	3.05654
1	35329747	35331098	1352	798	647	670	172	47	314	NA	NA	NA	NA	NA	NA		-0.889624	5.45192	0.000155583	0.0170638	5.75443	5.72175	5.94864	4.70047	5.13429
23	20634089	20635842	1754	275	271	295	72	30	111	NA	NA	NA	NA	NA	NA		-0.933731	4.10836	0.000154442	0.0170638	4.21919	4.46782	4.76656	3.44993	3.63827
4	5154936	5156297	1362	1165	721	722	237	38	334	NA	NA	NA	NA	NA	NA		-0.884827	5.72386	0.00015564	0.0170638	6.30002	5.87787	6.0564	5.1618	5.22323
22	2874010	2875781	1772	400	271	345	56	23	182	NA	NA	NA	NA	NA	NA		-0.998571	4.33164	0.000157955	0.0171397	4.75894	4.46782	4.99209	3.0902	4.34912
23	52144111	52145755	1645	321	251	262	62	32	124	NA	NA	NA	NA	NA	NA		-0.934567	4.08566	0.000157702	0.0171397	4.44196	4.35743	4.59572	3.23581	3.79737
13	20553	22883	2331	582	813	686	778	424	826	NA	NA	NA	NA	NA	NA		0.920332	6.14718	0.000159631	0.0172451	5.2994	6.05101	5.98266	6.87457	6.52824
1	27440532	27442519	1988	1311	963	917	277	84	444	NA	NA	NA	NA	NA	NA		-0.878489	6.03727	0.000160592	0.0172989	6.47029	6.29515	6.40111	5.38636	5.63341
1	38347454	38348758	1305	219	205	215	44	13	95	NA	NA	NA	NA	NA	NA		-0.982318	3.6858	0.000163018	0.0172989	3.89136	4.06601	4.31109	2.74575	3.4148
15	33413727	33415100	1374	739	611	552	143	49	300	NA	NA	NA	NA	NA	NA		-0.896902	5.29116	0.000162197	0.0172989	5.64369	5.63922	5.66938	4.43493	5.06859
16	9487	11098	1612	382	499	383	499	268	471	NA	NA	NA	NA	NA	NA		0.913755	5.42709	0.00016232	0.0172989	4.6926	5.34735	5.14263	6.23436	5.71849
2	5780053	5781912	1860	658	988	729	949	539	889	NA	NA	NA	NA	NA	NA		0.934529	6.3348	0.000162451	0.0172989	5.47632	6.33211	6.07031	7.16105	6.63422
3	83591881	83593581	1701	523	531	527	111	70	260	NA	NA	NA	NA	NA	NA		-0.92412	5.02365	0.000163616	0.0172989	5.14533	5.43694	5.60257	4.07092	4.86251
12	19656590	19657608	1019	577	443	374	118	37	195	NA	NA	NA	NA	NA	NA		-0.885302	4.83566	0.000166551	0.0175019	5.28696	5.1758	5.10837	4.15876	4.4484
14	34342346	34344528	2183	544	525	495	126	52	235	NA	NA	NA	NA	NA	NA		-0.890843	5.02098	0.000173404	0.0179291	5.20207	5.42056	5.51229	4.25301	4.71696
15	30167352	30168959	1608	331	309	302	65	30	152	NA	NA	NA	NA	NA	NA		-0.935638	4.26736	0.00017297	0.0179291	4.48615	4.65681	4.80034	3.30344	4.09004
14	4698269	4700129	1861	506	399	395	108	41	188	NA	NA	NA	NA	NA	NA		-0.886599	4.74744	0.000174724	0.0179368	5.0977	5.02507	5.18708	4.03157	4.39579
27	16520722	16522114	1393	227	357	235	292	169	335	NA	NA	NA	NA	NA	NA		0.928729	4.78736	0.000174239	0.0179368	3.94301	4.86481	4.43913	5.46231	5.22754
34	40623546	40625068	1523	214	247	224	52	44	96	NA	NA	NA	NA	NA	NA		-0.962115	3.79533	0.00017483	0.0179368	3.85812	4.3343	4.37012	2.98427	3.42983
15	4642337	4643191	855	552	369	352	106	29	178	ENSCAFG00000003236	INPP5B	protein_coding	+	inside	4712		-0.88898	4.69569	0.000177976	0.0180701	5.22311	4.91244	5.02103	4.00473	4.31715
33	11443619	11444887	1269	579	486	406	121	42	215	NA	NA	NA	NA	NA	NA		-0.882117	4.92233	0.000177366	0.0180701	5.29195	5.30931	5.22666	4.19483	4.58892
4	69783533	69787525	3993	1217	1005	1008	232	106	535	NA	NA	NA	NA	NA	NA		-0.902863	6.05809	0.000179111	0.0181477	6.36299	6.35671	6.53754	5.13111	5.90211
12	2061825	2064231	2407	386	299	317	70	41	161	ENSCAFG00000023531	NA	protein_coding	-	overlapStart	862		-0.925188	4.35391	0.000179581	0.0181578	4.70761	4.60943	4.87016	3.40957	4.17276
9	18829037	18830274	1238	335	230	228	52	25	126	NA	NA	NA	NA	NA	NA		-0.953462	3.98706	0.000180167	0.0181794	4.50345	4.23164	4.3956	2.98427	3.82037
14	43376241	43377195	955	167	187	161	157	84	250	NA	NA	NA	NA	NA	NA		0.917711	4.14105	0.000180857	0.0182115	3.5013	3.93376	3.89494	4.56923	4.80604
17	61133893	61135407	1515	157	231	177	200	76	240	ENSCAFG00000012978	RPTN	protein_coding	-	inside	275		0.937381	4.26927	0.000181895	0.0182277	3.41249	4.23788	4.03122	4.91748	4.74726
31	44717	46849	2133	653	1229	853	1065	597	1055	NA	NA	NA	NA	NA	NA		0.961662	6.52348	0.000183167	0.0182563	5.46533	6.64687	6.29679	7.32734	6.88108
23	37430009	37432471	2463	313	286	340	55	25	165	NA	NA	NA	NA	NA	NA		-0.980667	4.23891	0.000186473	0.0183984	4.40561	4.54541	4.97106	3.06444	4.20806
12	35527066	35529475	2410	842	597	590	166	50	299	ENSCAFG00000024087	CGAS	protein_coding	-	overlapStart	409		-0.876366	5.38323	0.000188054	0.0184059	5.83182	5.60581	5.76534	4.6494	5.06378
14	236640	238755	2116	383	550	366	553	271	450	NA	NA	NA	NA	NA	NA		0.928001	5.45928	0.000188013	0.0184059	4.69637	5.48761	5.07722	6.38246	5.65276
14	31878832	31880477	1646	751	628	552	149	37	302	NA	NA	NA	NA	NA	NA		-0.883699	5.31745	0.000187272	0.0184059	5.66691	5.67878	5.66938	4.49402	5.07816
14	39505436	39506326	891	276	229	287	59	13	116	ENSCAFG00000002885	HNRNPA2B1	protein_coding	-	inside	2585		-0.94258	4.00863	0.000187759	0.0184059	4.22442	4.22536	4.72696	3.16484	3.70156
33	31197622	31199542	1921	401	250	300	97	28	107	ENSCAFG00000013458	ATP13A3	protein_coding	+	inside	1471		-0.908749	4.27358	0.000189569	0.0185172	4.76254	4.35168	4.79077	3.87735	3.58556
4	5251436	5252298	863	232	229	229	57	20	93	ENSCAFG00000011522	IRF2BP2	protein_coding	+	downstream	4192		-0.938914	3.82028	0.000190052	0.0185274	3.97437	4.22536	4.4019	3.11551	3.38427
1	114089872	114090941	1070	245	166	175	39	16	87	ENSCAFG00000037019	NA	lincRNA	+	inside	922		-0.986616	3.5385	0.000192199	0.0186371	4.05286	3.76239	4.01487	2.5738	3.28858
27	7745586	7747368	1783	562	497	583	138	39	237	NA	NA	NA	NA	NA	NA		-0.887798	5.09032	0.000192701	0.0186371	5.24899	5.34157	5.74813	4.38376	4.72916
27	39240618	39242529	1912	468	614	509	541	186	668	NA	NA	NA	NA	NA	NA		0.890275	5.75139	0.00019315	0.0186438	4.98519	5.64628	5.55248	6.35084	6.22216
1	25605587	25610096	4510	2488	2001	1998	539	132	939	ENSCAFG00000000185	STX7	protein_coding	-	overlapStart	1022		-0.898041	7.06542	0.000195174	0.0187651	7.39434	7.34988	7.52425	6.3455	6.71312
23	46739562	46742753	3192	463	393	420	91	42	209	ENSCAFG00000008603	MBNL1	protein_coding	+	inside	1657		-0.908855	4.71647	0.000197571	0.0189212	4.96971	5.00323	5.27551	3.78572	4.54818
8	71227908	71229099	1192	310	290	226	53	21	137	ENSCAFG00000022226	RF00015	snRNA	-	upstream	3345		-0.948143	4.05844	0.000197485	0.0189212	4.39173	4.56541	4.38291	3.01149	3.94066
11	6434769	6436413	1645	225	164	145	43	22	68	NA	NA	NA	NA	NA	NA		-0.976527	3.4136	0.000198982	0.0189328	3.93027	3.74496	3.74442	2.71296	2.9354
22	59473503	59475123	1621	852	657	608	167	37	326	NA	NA	NA	NA	NA	NA		-0.875656	5.44954	0.000199954	0.0189328	5.84884	5.74386	5.80866	4.65804	5.18831
3	7888776	7893204	4429	984	765	720	192	50	386	NA	NA	NA	NA	NA	NA		-0.877439	5.67253	0.000200013	0.0189328	6.05653	5.96327	6.0524	4.85874	5.4317
31	11227755	11233389	5635	2660	2226	2224	535	206	1115	ENSCAFG00000040703	NA	lincRNA	-	overlapEnd	2092		-0.918567	7.19375	0.000198428	0.0189328	7.49077	7.50358	7.67881	6.33476	6.96085
34	32972230	32973120	891	121	118	70	109	30	139	NA	NA	NA	NA	NA	NA		0.992053	3.40305	0.00019886	0.0189328	3.0381	3.27176	2.6991	4.04481	3.96149
7	15737744	15739239	1496	495	394	419	122	32	173	ENSCAFG00000013102	GLUL	protein_coding	-	inside	1002		-0.872685	4.76556	0.000200966	0.0189863	5.06602	5.0069	5.27207	4.20666	4.27616
17	26013406	26015211	1806	501	495	443	98	28	246	NA	NA	NA	NA	NA	NA		-0.914155	4.88927	0.000201647	0.0190055	5.08339	5.33575	5.35234	3.89207	4.78282
6	18276516	18277752	1237	675	433	431	134	50	210	ENSCAFG00000017143	NA	protein_coding	+	overlapStart	218		-0.873974	4.97306	0.000201946	0.0190055	5.5131	5.1429	5.31276	4.34148	4.55505
2	57273387	57274749	1363	345	336	332	84	45	146	NA	NA	NA	NA	NA	NA		-0.895282	4.39262	0.000204231	0.0191469	4.54583	4.77748	4.93676	3.6709	4.03213
25	41646398	41648142	1745	514	358	354	103	26	174	NA	NA	NA	NA	NA	NA		-0.87936	4.65326	0.000204	0.0191469	5.12031	4.86884	5.02919	3.96351	4.28446
26	28859757	28861890	2134	227	342	315	323	191	357	NA	NA	NA	NA	NA	NA		0.927765	4.90677	0.000205119	0.0191934	3.94301	4.80297	4.86104	5.60764	5.31917
30	30134129	30135975	1847	356	290	336	89	27	130	NA	NA	NA	NA	NA	NA		-0.891109	4.34591	0.00020982	0.0195212	4.59104	4.56541	4.95401	3.75384	3.86528
10	1034966	1036184	1219	393	222	251	56	28	137	ENSCAFG00000033398	NA	lincRNA	+	downstream	3913		-0.948517	4.0958	0.000212599	0.0196019	4.7335	4.18068	4.53396	3.0902	3.94066
11	14804362	14805782	1421	776	585	552	140	38	312	NA	NA	NA	NA	NA	NA		-0.886204	5.29791	0.000213437	0.0196019	5.71413	5.57654	5.66938	4.40445	5.12508
12	2101909	2104547	2639	376	249	317	83	28	124	ENSCAFG00000000797	BTNL2	protein_coding	-	inside	2216		-0.899817	4.26739	0.000213024	0.0196019	4.66979	4.34591	4.87016	3.65373	3.79737
5	62162703	62166245	3543	1089	777	793	226	63	386	ENSCAFG00000019690	NA	protein_coding	+	upstream	2870		-0.863364	5.78103	0.000214571	0.0196642	6.20273	5.98571	6.19163	5.09339	5.4317
27	16697001	16697460	460	126	181	104	145	72	176	NA	NA	NA	NA	NA	NA		0.958041	3.80116	0.000217165	0.0197504	3.09628	3.88684	3.26691	4.4549	4.3009
38	1856886	1858210	1325	435	358	325	86	29	173	NA	NA	NA	NA	NA	NA		-0.887502	4.52711	0.000218023	0.0197585	4.87981	4.86884	4.90606	3.70465	4.27616
33	17200639	17201918	1280	340	241	239	74	20	106	NA	NA	NA	NA	NA	NA		-0.896689	4.06968	0.000219056	0.0197789	4.52479	4.29889	4.46343	3.48919	3.57208
23	18906062	18906516	455	234	387	275	339	160	344	NA	NA	NA	NA	NA	NA		0.926092	4.91525	0.000219461	0.019779	3.98673	4.98107	4.66545	5.67729	5.26573
17	61592582	61595506	2925	567	716	539	574	379	804	NA	NA	NA	NA	NA	NA		0.873147	5.93803	0.00022065	0.0198496	5.26176	5.86784	5.63503	6.43618	6.48932
22	4998870	5001485	2616	731	582	553	120	49	335	NA	NA	NA	NA	NA	NA		-0.914233	5.25591	0.000222561	0.0199117	5.628	5.56913	5.67199	4.18291	5.22754
3	197670	198245	576	199	235	174	234	101	230	NA	NA	NA	NA	NA	NA		0.900674	4.37044	0.000222341	0.0199117	3.75353	4.2626	4.00663	5.14347	4.68599
22	5968519	5969569	1051	196	136	153	44	16	55	NA	NA	NA	NA	NA	NA		-0.991131	3.28132	0.000224582	0.0199592	3.73167	3.47577	3.82164	2.74575	2.63179
3	26717481	26718639	1159	284	234	230	78	17	85	NA	NA	NA	NA	NA	NA		-0.907636	3.95001	0.00022408	0.0199592	4.26557	4.25646	4.40817	3.56464	3.25522
9	5202889	5205442	2554	1385	771	874	266	70	404	NA	NA	NA	NA	NA	NA		-0.871417	5.93625	0.000224558	0.0199592	6.54947	5.97454	6.33186	5.32801	5.49737
30	16317507	16320756	3250	860	694	786	197	56	347	NA	NA	NA	NA	NA	NA		-0.866964	5.6076	0.000226975	0.0201226	5.86232	5.82284	6.17885	4.89573	5.27824
2	67900750	67903210	2461	1068	818	855	230	61	409	ENSCAFG00000023721	NA	protein_coding	+	upstream	195		-0.860888	5.83368	0.000230998	0.0201508	6.17465	6.05985	6.30017	5.11864	5.51509
21	32257350	32258323	974	334	282	295	72	24	136	NA	NA	NA	NA	NA	NA		-0.89675	4.23418	0.000229174	0.0201508	4.49915	4.52512	4.76656	3.44993	3.93013
27	36294470	36295646	1177	2745	2041	1743	557	179	909	ENSCAFG00000031529	CLEC2D	protein_coding	-	downstream	2465		-0.884478	7.06021	0.000228134	0.0201508	7.53614	7.37843	7.32732	6.39285	6.6663
27	39051167	39052420	1254	253	403	342	401	122	367	NA	NA	NA	NA	NA	NA		0.931882	5.07926	0.000229687	0.0201508	4.09913	5.03944	4.97951	5.91928	5.35897
27	39252284	39252721	438	159	202	180	207	73	212	NA	NA	NA	NA	NA	NA		0.918542	4.21331	0.000228252	0.0201508	3.4307	4.04479	4.0554	4.96699	4.56869
17	63343968	63344748	781	106	120	77	94	48	153	NA	NA	NA	NA	NA	NA		0.983541	3.38226	0.000232771	0.0201616	2.84799	3.2959	2.83567	3.83226	4.09947
37	6846538	6847847	1310	505	309	377	94	28	175	NA	NA	NA	NA	NA	NA		-0.88987	4.5993	0.000232551	0.0201616	5.09485	4.65681	5.11988	3.83226	4.2927
5	27168447	27170235	1789	817	597	620	156	35	323	NA	NA	NA	NA	NA	NA		-0.874177	5.39321	0.000232355	0.0201616	5.78836	5.60581	5.83683	4.56004	5.17499
12	19649646	19652120	2475	666	484	500	144	33	235	NA	NA	NA	NA	NA	NA		-0.859225	5.09716	0.000234974	0.020174	5.49374	5.30337	5.52677	4.44495	4.71696
25	71342	72551	1210	663	821	685	790	462	841	NA	NA	NA	NA	NA	NA		0.878578	6.19675	0.000233485	0.020174	5.48724	6.06513	5.98056	6.89664	6.55419
25	42457121	42459645	2525	480	400	403	99	53	202	ENSCAFG00000010682	SP110	protein_coding	-	overlapStart	687		-0.880724	4.73442	0.000234312	0.020174	5.02168	5.02867	5.21597	3.90665	4.49915
7	14709675	14711812	2138	537	339	361	98	32	183	ENSCAFG00000035010	NA	lincRNA	+	downstream	4382		-0.881816	4.65603	0.000233965	0.020174	5.1834	4.79028	5.0574	3.89207	4.35701
1	72445680	72447740	2061	345	213	190	43	40	125	ENSCAFG00000001316	DAPK1	protein_coding	-	inside	54		-0.976563	3.8644	0.000237508	0.0202516	4.54583	4.12111	4.13319	2.71296	3.80892
27	13149226	13149974	749	260	330	298	338	240	336	NA	NA	NA	NA	NA	NA		0.894154	4.91519	0.000237947	0.0202516	4.13842	4.75152	4.78113	5.67303	5.23183
27	38833385	38834649	1265	270	287	208	267	140	303	ENSCAFG00000015228	VWF	protein_coding	+	upstream	260		0.870598	4.6846	0.000237682	0.0202516	4.19277	4.55043	4.26345	5.33342	5.08292
27	16733950	16734545	596	140	189	140	187	93	179	NA	NA	NA	NA	NA	NA		0.93265	4.00735	0.000240909	0.020468	3.24771	3.94907	3.69397	4.82077	4.32521
24	596420	598637	2218	225	349	197	287	113	292	ENSCAFG00000005157	THBD	protein_coding	+	upstream	1136		0.914705	4.68296	0.000242912	0.02057	3.93027	4.83216	4.18525	5.43744	5.02966
8	62138813	62140866	2054	523	369	374	106	40	184	NA	NA	NA	NA	NA	NA		-0.867623	4.70714	0.000242949	0.02057	5.14533	4.91244	5.10837	4.00473	4.36485
22	1818855	1821857	3003	308	205	203	56	26	101	NA	NA	NA	NA	NA	NA		-0.918119	3.85395	0.000243846	0.0206102	4.38241	4.06601	4.22843	3.0902	3.50271
2	11368129	11370312	2184	543	462	488	127	35	220	NA	NA	NA	NA	NA	NA		-0.863803	4.96278	0.000245132	0.0206581	5.19942	5.23632	5.49176	4.26437	4.62201
3	69508364	69509088	725	114	101	86	110	30	131	NA	NA	NA	NA	NA	NA		0.962306	3.38585	0.000245257	0.0206581	2.95249	3.04835	2.99417	4.05792	3.87629
21	39812997	39814115	1119	335	318	279	80	20	132	NA	NA	NA	NA	NA	NA		-0.879459	4.2752	0.000246607	0.0207208	4.50345	4.69816	4.68625	3.60094	3.88722
27	37722202	37723371	1170	115	169	134	187	96	151	NA	NA	NA	NA	NA	NA		0.972461	3.8571	0.000246848	0.0207208	2.96503	3.78816	3.63101	4.82077	4.08055
17	35942031	35946559	4529	1864	1178	1258	354	94	629	ENSCAFG00000034932	NA	lincRNA	+	includeFeature	734		-0.868996	6.45915	0.000247432	0.0207343	6.97786	6.58575	6.85704	5.73966	6.13543
32	21880875	21882196	1322	243	214	201	46	28	102	NA	NA	NA	NA	NA	NA		-0.939876	3.74182	0.000248385	0.0207431	4.04106	4.12785	4.21418	2.80918	3.51685
32	1084093	1086018	1926	894	579	609	171	57	309	NA	NA	NA	NA	NA	NA		-0.860618	5.41884	0.000255396	0.02122	5.91822	5.56168	5.81103	4.69209	5.11117
23	17191342	17192352	1011	613	560	516	133	30	268	NA	NA	NA	NA	NA	NA		-0.865913	5.13937	0.000257553	0.0212359	5.3742	5.51358	5.57217	4.33072	4.90615
36	13861445	13865241	3797	1108	1137	1069	267	103	519	ENSCAFG00000012028	DHRS9	protein_coding	+	overlapStart	504		-0.867496	6.11528	0.000260004	0.0213491	6.22768	6.53466	6.62227	5.33342	5.85835
1	35610403	35611500	1098	365	252	198	66	21	112	ENSCAFG00000037955	NA	lincRNA	+	inside	538		-0.900227	4.03183	0.000261517	0.0214374	4.62701	4.36315	4.19254	3.3253	3.65115
29	28508504	28509596	1093	213	206	178	43	16	89	NA	NA	NA	NA	NA	NA		-0.946892	3.59957	0.000262801	0.0215066	3.85138	4.07301	4.03933	2.71296	3.32119
1	5067822	5072593	4772	1538	1278	1249	329	87	635	ENSCAFG00000000026	CYB5A	protein_coding	+	overlapStart	1668		-0.860608	6.40676	0.000271431	0.0215654	6.70059	6.70325	6.84668	5.63416	6.14912
1	46372980	46375952	2973	336	376	306	94	47	136	ENSCAFG00000000608	ARID1B	protein_coding	+	inside	2344		-0.872005	4.40579	0.000269245	0.0215654	4.50775	4.93952	4.81929	3.83226	3.93013
10	33416183	33418059	1877	358	305	296	76	18	146	NA	NA	NA	NA	NA	NA		-0.880693	4.31363	0.000265609	0.0215654	4.59911	4.63804	4.77143	3.52741	4.03213
14	21896009	21896440	432	196	312	245	271	132	300	NA	NA	NA	NA	NA	NA		0.910334	4.66499	0.000271451	0.0215654	3.73167	4.67073	4.49913	5.35483	5.06859
15	12424008	12425193	1186	123	161	126	137	55	183	NA	NA	NA	NA	NA	NA		0.927905	3.81058	0.000268179	0.0215654	3.06165	3.7184	3.54254	4.37331	4.35701
17	19653145	19654929	1785	730	563	616	135	26	326	NA	NA	NA	NA	NA	NA		-0.885172	5.30306	0.000266095	0.0215654	5.62602	5.52129	5.8275	4.35217	5.18831
19	64598	66302	1705	1024	880	870	227	57	431	NA	NA	NA	NA	NA	NA		-0.856093	5.85895	0.000264685	0.0215654	6.11399	6.16519	6.32525	5.09974	5.59059
28	9090682	9092544	1863	781	442	444	158	53	207	NA	NA	NA	NA	NA	NA		-0.861432	5.07284	0.00026769	0.0215654	5.72339	5.17255	5.35559	4.57836	4.53434
32	23357714	23359375	1662	231	225	197	46	27	101	NA	NA	NA	NA	NA	NA		-0.936877	3.73306	0.000266322	0.0215654	3.96815	4.2	4.18525	2.80918	3.50271
35	59153	60147	995	130	133	129	145	96	161	ENSCAFG00000038961	NA	lincRNA	+	downstream	1198		0.921577	3.75778	0.000269479	0.0215654	3.14119	3.44371	3.57635	4.4549	4.17276
5	65378940	65383984	5045	1968	1377	1547	439	129	680	ENSCAFG00000019904	KLHDC4	protein_coding	+	upstream	2535		-0.859896	6.66397	0.000270521	0.0215654	7.05616	6.81085	7.15527	6.04974	6.24782
9	4416620	4417987	1368	704	508	624	162	25	260	ENSCAFG00000005090	AANAT	protein_coding	-	upstream	1834		-0.858177	5.25396	0.000265439	0.0215654	5.57374	5.37312	5.8461	4.61432	4.86251
10	16554029	16555973	1945	171	305	173	263	136	233	ENSCAFG00000000554	NA	protein_coding	+	upstream	2733		0.943717	4.43761	0.000273603	0.0215961	3.53535	4.63804	3.99834	5.31168	4.70465
22	47466840	47470234	3395	1407	1301	1151	313	75	604	NA	NA	NA	NA	NA	NA		-0.858966	6.33387	0.000273264	0.0215961	6.5722	6.72897	6.72884	5.56234	6.07697
2	3415441	3417878	2438	452	310	381	83	26	184	ENSCAFG00000003776	NRP1	protein_coding	+	overlapStart	552		-0.892546	4.55004	0.000276073	0.0216861	4.93506	4.66146	5.13509	3.65373	4.36485
26	28882200	28884756	2557	311	351	303	334	212	384	NA	NA	NA	NA	NA	NA		0.858967	5.02439	0.000275703	0.0216861	4.39637	4.84039	4.8051	5.65588	5.42421
10	22741369	22741968	600	190	156	146	31	13	76	NA	NA	NA	NA	NA	NA		-0.997368	3.29127	0.000279106	0.021722	3.68693	3.67303	3.7543	2.2473	3.09476
12	66389297	66392421	3125	1638	1289	1269	330	91	668	NA	NA	NA	NA	NA	NA		-0.863768	6.44747	0.000278294	0.021722	6.79144	6.71561	6.86959	5.63853	6.22216
X	34666435	34667969	1535	324	186	152	46	14	93	NA	NA	NA	NA	NA	NA		-0.955118	3.67741	0.000278348	0.021722	4.45536	3.92605	3.81221	2.80918	3.38427
16	9432115	9434718	2604	333	297	250	62	30	144	NA	NA	NA	NA	NA	NA		-0.900744	4.17418	0.000281797	0.0218898	4.49483	4.59976	4.52821	3.23581	4.0123
28	1825014	1826226	1213	512	342	347	108	35	164	ENSCAFG00000006809	NCOA4	protein_coding	-	overlapStart	598		-0.855899	4.62979	0.000283585	0.0218898	5.11469	4.80297	5.00042	4.03157	4.19932
32	7089102	7092560	3459	1235	895	840	225	50	482	ENSCAFG00000024769	NA	protein_coding	-	upstream	71		-0.862333	5.93743	0.000283413	0.0218898	6.38416	6.18956	6.27465	5.087	5.75176
5	80326801	80328718	1918	684	487	502	163	36	218	ENSCAFG00000031209	PDF	protein_coding	+	downstream	1523		-0.843012	5.1218	0.000282281	0.0218898	5.53219	5.31227	5.53253	4.62317	4.60886
16	14861239	14863433	2195	912	711	629	206	48	315	ENSCAFG00000032359	GIMAP2	protein_coding	+	upstream	3985		-0.837403	5.55224	0.000286069	0.0219446	5.94696	5.85773	5.85761	4.96002	5.13887
21	22621166	22622271	1106	645	501	492	143	46	239	NA	NA	NA	NA	NA	NA		-0.845367	5.09608	0.000285829	0.0219446	5.44756	5.35312	5.50353	4.43493	4.74125
X	85774934	85776101	1168	101	103	81	87	22	146	NA	NA	NA	NA	NA	NA		0.970928	3.30335	0.00028609	0.0219446	2.77862	3.0765	2.90827	3.72123	4.03213
X	105576080	105577281	1202	411	407	328	369	95	475	NA	NA	NA	NA	NA	NA		0.84119	5.26022	0.000285158	0.0219446	4.79803	5.05367	4.9193	5.79945	5.73067
28	41177565	41179613	2049	102	100	84	141	43	101	NA	NA	NA	NA	NA	NA		0.995743	3.34093	0.000286702	0.0219572	2.79276	3.03407	2.96043	4.41468	3.50271
4	13270011	13273556	3546	782	658	606	171	52	313	NA	NA	NA	NA	NA	NA		-0.846185	5.41939	0.000288679	0.0220395	5.72523	5.74605	5.80391	4.69209	5.12969
X	55937486	55938872	1387	211	188	176	45	17	81	NA	NA	NA	NA	NA	NA		-0.934907	3.55324	0.000288273	0.0220395	3.8378	3.94143	4.02307	2.77782	3.1861
25	31386868	31389216	2349	500	370	346	96	43	188	NA	NA	NA	NA	NA	NA		-0.863745	4.65028	0.00028913	0.0220396	5.08051	4.91634	4.99626	3.86248	4.39579
20	33160052	33163630	3579	341	310	297	68	44	156	ENSCAFG00000007952	APPL1	protein_coding	-	inside	3080		-0.89377	4.29244	0.000290719	0.0221263	4.52903	4.66146	4.77629	3.36805	4.12739
21	35223091	35224118	1028	401	269	221	77	19	119	NA	NA	NA	NA	NA	NA		-0.878917	4.17096	0.000292541	0.0221756	4.76254	4.45716	4.35071	3.54615	3.73824
34	27103468	27105895	2428	539	480	456	105	33	253	ENSCAFG00000030715	NA	protein_coding	+	overlapStart	149		-0.879639	4.9377	0.000291913	0.0221756	5.18876	5.29141	5.39402	3.99112	4.82321
17	19604902	19606555	1654	548	400	403	108	24	209	NA	NA	NA	NA	NA	NA		-0.859133	4.80741	0.000293216	0.0221784	5.21263	5.02867	5.21597	4.03157	4.54818
27	16334038	16334813	776	183	244	183	240	126	224	NA	NA	NA	NA	NA	NA		0.897229	4.37133	0.000294569	0.0221914	3.63292	4.3167	4.07918	5.17991	4.64794
27	16555929	16556469	541	124	156	116	172	70	143	NA	NA	NA	NA	NA	NA		0.94228	3.77456	0.000294214	0.0221914	3.07329	3.67303	3.42373	4.70047	4.00228
37	2253079	2255175	2097	672	577	539	152	60	270	NA	NA	NA	NA	NA	NA		-0.844909	5.22759	0.000294748	0.0221914	5.50667	5.55669	5.63503	4.52269	4.91686
1	39770669	39772452	1784	699	550	482	165	49	233	NA	NA	NA	NA	NA	NA		-0.835498	5.17407	0.000299938	0.0222818	5.56346	5.48761	5.47393	4.64071	4.70465
11	3971692	3972932	1241	123	135	110	113	18	177	NA	NA	NA	NA	NA	NA		0.921922	3.65598	0.000299858	0.0222818	3.06165	3.46516	3.34745	4.09657	4.30905
15	48948942	48949767	826	257	305	258	295	139	316	NA	NA	NA	NA	NA	NA		0.864409	4.79076	0.000300958	0.0222818	4.12171	4.63804	4.57357	5.47704	5.14343
17	61619502	61623259	3758	675	996	763	774	509	1061	NA	NA	NA	NA	NA	NA		0.875914	6.34985	0.000300431	0.0222818	5.5131	6.34374	6.13603	6.86714	6.88926
34	11781411	11783440	2030	213	123	154	180	77	188	NA	NA	NA	NA	NA	NA		0.900355	4.03509	0.000300681	0.0222818	3.85138	3.33138	3.83101	4.76588	4.39579
36	20962001	20964008	2008	837	675	765	228	50	295	ENSCAFG00000036169	NA	lincRNA	-	upstream	2288		-0.840435	5.57926	0.000300667	0.0222818	5.82323	5.78283	6.1398	5.10607	5.04439
5	41115525	41116444	920	206	135	170	37	11	71	NA	NA	NA	NA	NA	NA		-0.976795	3.34754	0.000299285	0.0222818	3.80328	3.46516	3.97317	2.49884	2.99724
9	53886020	53887611	1592	255	175	185	54	26	79	NA	NA	NA	NA	NA	NA		-0.916736	3.64642	0.000300366	0.0222818	4.11046	3.83834	4.09482	3.03821	3.15025
24	25580408	25582296	1889	694	539	503	137	60	276	NA	NA	NA	NA	NA	NA		-0.852689	5.17376	0.000303683	0.0224158	5.55311	5.45849	5.53539	4.37331	4.94851
12	49447206	49450058	2853	1416	1242	1181	282	97	654	NA	NA	NA	NA	NA	NA		-0.870263	6.32263	0.000305078	0.0224848	6.5814	6.66204	6.76595	5.41213	6.19162
12	2973661	2975399	1739	856	477	484	197	51	197	NA	NA	NA	NA	NA	NA		-0.861631	5.19533	0.000309025	0.0226008	5.85559	5.28237	5.4799	4.89573	4.46308
16	41415192	41415866	675	173	136	129	158	89	174	NA	NA	NA	NA	NA	NA		0.888346	3.8934	0.000309422	0.0226008	3.55208	3.47577	3.57635	4.57836	4.28446
2	72664368	72666008	1641	1022	597	801	218	48	328	NA	NA	NA	NA	NA	NA		-0.854472	5.63234	0.000307439	0.0226008	6.11117	5.60581	6.2061	5.04151	5.19712
23	39350140	39354114	3975	943	829	731	214	94	379	ENSCAFG00000008028	SLC9A9	protein_coding	-	overlapStart	777		-0.838742	5.71374	0.000307953	0.0226008	5.99516	6.07911	6.07426	5.01485	5.40533
4	23459937	23461056	1120	461	315	301	91	21	155	ENSCAFG00000039401	NA	lincRNA	+	inside	3780		-0.858631	4.46948	0.000309122	0.0226008	4.96347	4.68451	4.79556	3.78572	4.11814
X	50265959	50266659	701	653	886	648	810	368	813	NA	NA	NA	NA	NA	NA		0.869701	6.19578	0.000308462	0.0226008	5.46533	6.17499	5.90051	6.93269	6.50537
27	39802674	39803094	421	99	169	144	175	55	154	NA	NA	NA	NA	NA	NA		0.982271	3.82134	0.000311924	0.0227088	2.74991	3.78816	3.73447	4.72535	4.10883
10	7288201	7289203	1003	220	195	180	35	10	102	NA	NA	NA	NA	NA	NA		-0.972536	3.5768	0.000313309	0.022733	3.89792	3.99404	4.0554	2.41977	3.51685
33	23183151	23185408	2258	342	349	255	64	34	160	NA	NA	NA	NA	NA	NA		-0.902114	4.27344	0.00031402	0.022733	4.53324	4.83216	4.55673	3.28125	4.1638
X	9338220	9339213	994	324	356	331	91	7	140	ENSCAFG00000011698	TLR7	protein_coding	+	inside	4158		-0.86668	4.40121	0.000313984	0.022733	4.45536	4.86077	4.93241	3.78572	3.9718
34	11238343	11240049	1707	314	245	210	252	71	309	NA	NA	NA	NA	NA	NA		0.84244	4.67427	0.00031538	0.0227977	4.4102	4.32259	4.27722	5.25016	5.11117
9	34335875	34338016	2142	1115	733	813	250	46	360	ENSCAFG00000020471	MIR21	miRNA	+	upstream	2517		-0.836621	5.78718	0.000316051	0.0228125	6.23676	5.90167	6.22754	5.23869	5.33123
3	85665372	85666296	925	115	115	92	110	12	143	ENSCAFG00000034202	NA	lincRNA	+	upstream	4288		0.933009	3.47019	0.000318952	0.022988	2.96503	3.23476	3.09093	4.05792	4.00228
X	43792167	43793081	915	240	466	286	381	208	362	NA	NA	NA	NA	NA	NA		0.926477	5.03573	0.000319668	0.0230058	4.02318	5.24875	4.72194	5.84556	5.33921
12	2250062	2253035	2974	1443	917	962	284	76	485	ENSCAFG00000000814	NA	protein_coding	-	overlapStart	673		-0.842109	6.09728	0.000325784	0.0232528	6.60864	6.22458	6.47019	5.42231	5.7607
18	13609064	13611919	2856	466	392	433	82	54	237	ENSCAFG00000003977	PIK3CG	protein_coding	-	overlapStart	328		-0.907083	4.7327	0.000325526	0.0232528	4.97902	4.99956	5.31943	3.63634	4.72916
22	52795329	52796057	729	119	124	70	114	30	131	NA	NA	NA	NA	NA	NA		0.960479	3.40836	0.000326193	0.0232528	3.01415	3.34302	2.6991	4.10922	3.87629
7	6063014	6064613	1600	340	235	274	83	20	106	ENSCAFG00000011474	FCMR	protein_coding	-	overlapStart	478		-0.870808	4.13468	0.000326964	0.0232572	4.52479	4.2626	4.66021	3.65373	3.57208
34	7605126	7606294	1169	95	101	95	87	23	151	NA	NA	NA	NA	NA	NA		0.964441	3.33556	0.000327738	0.0232784	2.69071	3.04835	3.13697	3.72123	4.08055
X	33930304	33931392	1089	233	160	116	35	8	71	NA	NA	NA	NA	NA	NA		-0.981859	3.30615	0.00032956	0.0233493	3.98056	3.70944	3.42373	2.41977	2.99724
22	3304901	3305940	1040	195	117	133	39	16	51	NA	NA	NA	NA	NA	NA		-0.991039	3.14035	0.000330935	0.0234036	3.72431	3.25953	3.62024	2.5738	2.52387
4	60842808	60845015	2208	995	809	755	193	45	429	NA	NA	NA	NA	NA	NA		-0.852639	5.73748	0.000335521	0.0236595	6.07256	6.0439	6.12083	4.86621	5.58389
18	53296780	53299592	2813	828	540	532	153	38	292	NA	NA	NA	NA	NA	NA		-0.845815	5.28935	0.000338506	0.0236654	5.80764	5.46116	5.61618	4.53212	5.02966
25	41635979	41637708	1730	398	254	368	81	29	150	NA	NA	NA	NA	NA	NA		-0.884368	4.38021	0.000336859	0.0236654	4.75172	4.37454	5.08507	3.61875	4.07099
27	13189569	13190490	922	309	399	358	403	267	392	ENSCAFG00000028502	NA	protein_coding	-	upstream	4174		0.869836	5.16758	0.000336825	0.0236654	4.38708	5.02507	5.04538	5.92645	5.45392
27	19658335	19658945	611	99	155	115	125	68	164	NA	NA	NA	NA	NA	NA		0.951473	3.65317	0.000337678	0.0236654	2.74991	3.66378	3.4113	4.24156	4.19932
34	1294525	1295546	1022	168	219	186	166	51	277	NA	NA	NA	NA	NA	NA		0.884414	4.27533	0.000338383	0.0236654	3.50989	4.16109	4.10258	4.6494	4.95372
34	17917091	17918307	1217	188	188	168	33	30	90	NA	NA	NA	NA	NA	NA		-0.977054	3.44852	0.000340454	0.0237338	3.6717	3.94143	3.95615	2.33611	3.33722
1	40275215	40279819	4605	2565	1679	1645	512	119	832	ENSCAFG00000000375	ZC3H12D	protein_coding	-	overlapStart	468		-0.854095	6.91782	0.000341862	0.0237532	7.43831	7.09683	7.24386	6.27143	6.53868
15	30320258	30321825	1568	1266	941	1030	310	66	442	ENSCAFG00000006100	DUSP6	protein_coding	-	downstream	579		-0.829468	6.08516	0.000343158	0.0237532	6.41992	6.26183	6.56867	5.54847	5.62691
5	80118241	80119749	1509	549	411	431	112	35	218	ENSCAFG00000036921	NA	lincRNA	+	overlapEnd	71		-0.848913	4.85769	0.000342431	0.0237532	5.21526	5.06776	5.31276	4.0838	4.60886
8	50177707	50180986	3280	445	391	415	95	50	205	ENSCAFG00000017196	SAMD15	protein_coding	+	upstream	1214		-0.865182	4.7069	0.000342752	0.0237532	4.91257	4.99588	5.25825	3.84745	4.52037
16	35818742	35820189	1448	516	403	314	88	44	205	NA	NA	NA	NA	NA	NA		-0.871524	4.65596	0.00034417	0.0237663	5.12591	5.03944	4.85646	3.73763	4.52037
24	22083443	22084664	1222	432	345	348	92	31	173	ENSCAFG00000039322	NA	lincRNA	-	upstream	3652		-0.852067	4.5535	0.000344695	0.0237663	4.86984	4.81556	5.00456	3.8014	4.27616
34	40823307	40824436	1130	1125	713	793	219	47	396	ENSCAFG00000036787	NA	lincRNA	-	overlapStart	297		-0.841541	5.76394	0.000345161	0.0237663	6.24963	5.86178	6.19163	5.0481	5.46855
38	6425612	6427337	1726	433	389	342	78	31	207	NA	NA	NA	NA	NA	NA		-0.886801	4.58803	0.00034529	0.0237663	4.87317	4.98849	4.97951	3.56464	4.53434
2	70245751	70247656	1906	95	97	75	108	44	108	NA	NA	NA	NA	NA	NA		0.972734	3.2219	0.000349188	0.0237671	2.69071	2.99034	2.79795	4.03157	3.59892
2	84142553	84143776	1224	93	79	67	85	47	110	ENSCAFG00000016422	TNFRSF1B	protein_coding	-	inside	642		0.989097	3.06112	0.000346185	0.0237671	2.66018	2.6959	2.63636	3.68787	3.62527
6	4745046	4746075	1030	90	82	71	87	17	111	NA	NA	NA	NA	NA	NA		0.984407	3.08828	0.000349112	0.0237671	2.61313	2.74934	2.71942	3.72123	3.63827
6	33420000	33421774	1775	104	116	62	84	23	144	ENSCAFG00000019030	ABAT	protein_coding	-	inside	4096		0.987091	3.25527	0.000348262	0.0237671	2.82064	3.2472	2.52533	3.6709	4.0123
32	21771642	21772992	1351	1074	819	684	225	59	378	NA	NA	NA	NA	NA	NA		-0.828979	5.74227	0.00035048	0.023822	6.18273	6.06161	5.97845	5.087	5.40152
10	62120480	62124390	3911	1066	782	765	253	60	353	NA	NA	NA	NA	NA	NA		-0.822579	5.7731	0.000354172	0.0239332	6.17195	5.99496	6.1398	5.25586	5.30294
26	6978743	6980105	1363	370	282	262	89	39	118	NA	NA	NA	NA	NA	NA		-0.849862	4.24948	0.000354562	0.0239332	4.64661	4.52512	4.59572	3.75384	3.72612
3	64592791	64593787	997	670	520	485	120	37	289	NA	NA	NA	NA	NA	NA		-0.862025	5.11794	0.000354185	0.0239332	5.50238	5.40677	5.48287	4.18291	5.01479
4	84552764	84554183	1420	95	137	87	114	70	137	NA	NA	NA	NA	NA	NA		0.960953	3.44753	0.000354086	0.0239332	2.69071	3.4863	3.01076	4.10922	3.94066
20	44702489	44704416	1928	435	227	238	73	25	123	ENSCAFG00000014900	LSM4	protein_coding	+	upstream	3044		-0.883972	4.16107	0.000356634	0.0240399	4.87981	4.21274	4.45739	3.46969	3.78574
27	36190209	36191586	1378	738	718	769	174	105	363	NA	NA	NA	NA	NA	NA		-0.855519	5.54424	0.000357456	0.0240621	5.64174	5.87186	6.14732	4.7171	5.34318
1	120730201	120732380	2180	112	100	93	104	37	136	NA	NA	NA	NA	NA	NA		0.932165	3.39502	0.000359793	0.024153	2.92706	3.03407	3.10644	3.97738	3.93013
11	14408668	14410452	1785	963	674	705	186	52	374	ENSCAFG00000000569	ZNF608	protein_coding	-	upstream	2681		-0.8415	5.60548	0.000362136	0.0241806	6.02542	5.78069	6.02205	4.81305	5.38619
25	14200159	14202838	2680	333	252	226	78	34	104	NA	NA	NA	NA	NA	NA		-0.859952	4.07005	0.000360701	0.0241806	4.49483	4.36315	4.38291	3.56464	3.54473
9	19512998	19515261	2264	691	426	457	140	27	221	ENSCAFG00000014447	CFAP97D1	protein_coding	-	overlapEnd	507		-0.837204	5.01929	0.000362883	0.0241945	5.54687	5.11942	5.39717	4.40445	4.62853
14	48750451	48752695	2245	616	501	483	124	37	263	NA	NA	NA	NA	NA	NA		-0.846426	5.06407	0.000366283	0.0243476	5.38124	5.35312	5.47692	4.23002	4.87903
15	40396169	40397600	1432	386	411	377	74	44	217	ENSCAFG00000006992	ARL1	protein_coding	-	inside	3231		-0.906576	4.59734	0.000367632	0.0243476	4.70761	5.06776	5.11988	3.48919	4.60224
18	8239412	8241924	2513	216	196	178	180	56	260	NA	NA	NA	NA	NA	NA		0.845613	4.30812	0.000368133	0.0243476	3.87151	4.0014	4.03933	4.76588	4.86251
23	45838315	45840274	1960	907	720	688	190	64	366	NA	NA	NA	NA	NA	NA		-0.833256	5.60009	0.000367677	0.0243476	5.93904	5.87587	5.98686	4.84367	5.35504
27	8151109	8152759	1651	977	853	719	214	41	396	NA	NA	NA	NA	NA	NA		-0.829727	5.74006	0.000367517	0.0243476	6.04624	6.12026	6.0504	5.01485	5.46855
9	45858525	45859958	1434	528	342	427	108	33	193	ENSCAFG00000019236	WDR81	protein_coding	+	upstream	377		-0.851193	4.7453	0.000368164	0.0243476	5.15904	4.80297	5.29933	4.03157	4.43356
3	29241690	29243956	2267	428	438	428	91	34	225	ENSCAFG00000039165	NA	lincRNA	-	overlapStart	667		-0.878527	4.75173	0.000369865	0.0244271	4.85644	5.15945	5.3027	3.78572	4.65436
18	48753454	48754863	1410	463	249	254	64	22	156	NA	NA	NA	NA	NA	NA		-0.903492	4.25507	0.00037099	0.0244488	4.96971	4.34591	4.55107	3.28125	4.12739
1	93638219	93640943	2725	1665	1162	1197	307	80	662	ENSCAFG00000002121	PDCD1LG2	protein_coding	+	upstream	4106		-0.851233	6.382	0.000373307	0.0245191	6.81502	6.56603	6.78536	5.53446	6.20915
1	118587364	118587892	529	232	280	222	274	110	270	NA	NA	NA	NA	NA	NA		0.858024	4.6268	0.000374222	0.0245191	3.97437	4.51487	4.35721	5.37068	4.91686
21	23437852	23439032	1181	254	170	163	51	29	76	ENSCAFG00000005452	NA	protein_coding	+	downstream	788		-0.909833	3.57308	0.000374409	0.0245191	4.10481	3.79664	3.91269	2.95652	3.09476
3	57498445	57499722	1278	737	503	504	176	46	223	NA	NA	NA	NA	NA	NA		-0.825149	5.18239	0.00037298	0.0245191	5.63978	5.35886	5.53826	4.73355	4.6415
34	153817	154844	1028	1089	887	718	209	54	440	ENSCAFG00000008990	OTULIN	protein_coding	-	inside	4550		-0.840561	5.80579	0.000374766	0.0245191	6.20273	6.17662	6.04839	4.98083	5.62037
17	63762627	63764182	1556	1060	1034	1199	281	94	499	NA	NA	NA	NA	NA	NA		-0.847957	6.11161	0.000375734	0.0245496	6.16381	6.39773	6.78776	5.40701	5.80171
23	45755141	45757894	2754	1506	1057	1043	316	53	531	ENSCAFG00000038829	NA	lincRNA	+	upstream	4898		-0.828116	6.23077	0.00037638	0.0245591	6.67027	6.42946	6.58676	5.57608	5.8913
36	17973896	17975261	1366	702	596	504	162	28	263	NA	NA	NA	NA	NA	NA		-0.822877	5.24093	0.000377453	0.0245636	5.56964	5.60339	5.53826	4.61432	4.87903
27	40589649	40590859	1211	2048	1308	1422	403	109	710	ENSCAFG00000015381	CCND2	protein_coding	-	inside	3412		-0.843406	6.62412	0.000379044	0.0246016	7.11364	6.73671	7.03376	5.92645	6.31006
1	54835426	54836736	1311	701	633	545	175	44	268	NA	NA	NA	NA	NA	NA		-0.819915	5.30806	0.000382956	0.0248226	5.56758	5.69021	5.65098	4.72535	4.90615
15	42496442	42497638	1197	782	563	540	149	37	303	ENSCAFG00000007442	TDG	protein_coding	+	inside	2705		-0.837655	5.29223	0.000387283	0.0249286	5.72523	5.52129	5.6377	4.49402	5.08292
20	53032218	53034568	2351	1490	1105	1049	328	67	529	ENSCAFG00000018527	PRAM1	protein_coding	-	downstream	207		-0.82313	6.2518	0.00038567	0.0249286	6.65486	6.4935	6.59503	5.62977	5.88586
21	43894135	43896250	2116	541	569	460	118	48	264	ENSCAFG00000035641	NA	lincRNA	-	upstream	1391		-0.854057	5.03611	0.000387052	0.0249286	5.1941	5.53657	5.4066	4.15876	4.8845
31	27195630	27196647	1018	94	98	66	103	38	105	NA	NA	NA	NA	NA	NA		0.97738	3.16348	0.000388761	0.0249286	2.67553	3.00507	2.61483	3.96351	3.55847
31	36060114	36061947	1834	88	130	114	152	71	119	NA	NA	NA	NA	NA	NA		0.982307	3.5303	0.000389175	0.0249286	2.58089	3.41092	3.39875	4.52269	3.73824
33	28738270	28740158	1889	300	249	238	59	19	125	ENSCAFG00000012715	LMLN	protein_coding	-	overlapStart	298		-0.878986	4.02431	0.000385197	0.0249286	4.3445	4.34591	4.45739	3.16484	3.80892
30	27117116	27117992	877	117	103	86	95	19	146	NA	NA	NA	NA	NA	NA		0.927093	3.38801	0.000390686	0.02496	2.9898	3.0765	2.99417	3.84745	4.03213
22	49341631	49342677	1047	359	295	233	60	28	151	NA	NA	NA	NA	NA	NA		-0.887648	4.17788	0.000393306	0.0249798	4.60313	4.59003	4.42682	3.18888	4.08055
27	11835006	11835550	545	93	124	89	100	39	142	NA	NA	NA	NA	NA	NA		0.950373	3.39196	0.000392822	0.0249798	2.66018	3.34302	3.04336	3.92107	3.99219
5	4602714	4603769	1056	134	176	145	32	8	63	NA	NA	NA	NA	NA	NA		-0.997417	3.17883	0.000392732	0.0249798	3.18475	3.84654	3.74442	2.29239	2.82606
8	42685465	42687713	2249	1057	615	601	176	58	353	NA	NA	NA	NA	NA	NA		-0.846491	5.52736	0.000393548	0.0249798	6.15973	5.64863	5.79197	4.73355	5.30294
4	72664389	72668588	4200	1366	1102	1077	288	89	570	ENSCAFG00000018752	IL7R	protein_coding	-	overlapStart	278		-0.833652	6.21761	0.000396	0.0250704	6.52955	6.48958	6.63302	5.44245	5.99345
25	38120605	38126671	6067	923	777	757	195	96	404	NA	NA	NA	NA	NA	NA		-0.834486	5.69061	0.000401072	0.0253587	5.96425	5.98571	6.12465	4.88105	5.49737
1	38106465	38107965	1501	287	244	246	69	17	109	NA	NA	NA	NA	NA	NA		-0.860062	4.0207	0.000404232	0.025469	4.2807	4.3167	4.50499	3.38896	3.61216
30	30105243	30107220	1978	1185	983	1004	270	62	494	NA	NA	NA	NA	NA	NA		-0.825971	6.06357	0.000406979	0.025469	6.32456	6.32479	6.53181	5.34951	5.7872
5	80193793	80195032	1240	712	493	487	135	39	269	NA	NA	NA	NA	NA	NA		-0.835763	5.13449	0.000404775	0.025469	5.59003	5.32992	5.4888	4.35217	4.91151
14	15220602	15221815	1214	568	515	478	128	51	249	NA	NA	NA	NA	NA	NA		-0.832549	5.039	0.000409987	0.0255264	5.2643	5.39284	5.46192	4.27565	4.80027
27	33685773	33688067	2295	599	453	405	138	35	201	NA	NA	NA	NA	NA	NA		-0.81908	4.92955	0.000410066	0.0255264	5.3409	5.20797	5.2231	4.38376	4.49201
30	5450056	5452811	2756	1417	1085	1195	304	76	587	NA	NA	NA	NA	NA	NA		-0.834258	6.27773	0.000410504	0.0255264	6.58242	6.46716	6.78294	5.52032	6.03582
36	18613435	18614804	1370	226	213	205	66	29	77	ENSCAFG00000040699	NA	lincRNA	+	inside	1552		-0.884778	3.74782	0.000409418	0.0255264	3.93665	4.12111	4.24254	3.3253	3.1135
6	56629208	56630495	1288	341	292	305	70	25	154	NA	NA	NA	NA	NA	NA		-0.867168	4.28746	0.000408833	0.0255264	4.52903	4.57531	4.81457	3.40957	4.10883
14	43715951	43716649	699	146	146	129	173	59	151	NA	NA	NA	NA	NA	NA		0.890676	3.8503	0.000415644	0.0255728	3.30804	3.57777	3.57635	4.70881	4.08055
17	14384700	14387136	2437	135	173	116	117	40	214	NA	NA	NA	NA	NA	NA		0.899124	3.83394	0.000415624	0.0255728	3.19543	3.82181	3.42373	4.14654	4.58221
23	18612341	18613251	911	106	76	84	76	32	142	NA	NA	NA	NA	NA	NA		0.965482	3.19368	0.000414756	0.0255728	2.84799	2.6404	2.96043	3.52741	3.99219
24	15315223	15316325	1103	89	106	98	89	20	147	NA	NA	NA	NA	NA	NA		0.954141	3.33844	0.000414423	0.0255728	2.5971	3.11772	3.1816	3.75384	4.04194
27	9023744	9025151	1408	329	301	355	73	17	161	NA	NA	NA	NA	NA	NA		-0.875823	4.35443	0.000415954	0.0255728	4.47742	4.61903	5.03325	3.46969	4.17276
27	17281843	17282155	313	80	110	78	111	60	106	ENSCAFG00000021212	RF00001	rRNA	+	upstream	2031		0.985557	3.22246	0.000414678	0.0255728	2.4442	3.17092	2.85417	4.07092	3.57208
15	33875941	33877950	2010	1272	1117	1070	287	86	553	ENSCAFG00000031691	CRADD	protein_coding	+	overlapStart	389		-0.827439	6.18933	0.000423137	0.0258869	6.42673	6.50907	6.62362	5.43744	5.94981
6	12703546	12704190	645	205	137	100	37	10	52	ENSCAFG00000016067	WIPI2	protein_coding	-	upstream	4839		-0.982413	3.10873	0.000423179	0.0258869	3.79628	3.4863	3.2106	2.49884	2.55162
8	72871188	72872267	1080	93	158	134	177	66	134	NA	NA	NA	NA	NA	NA		0.979645	3.72661	0.000422153	0.0258869	2.66018	3.69135	3.63101	4.7417	3.90883
22	29204241	29205230	990	171	142	142	38	6	59	NA	NA	NA	NA	NA	NA		-0.949628	3.21131	0.000426146	0.0260359	3.53535	3.53783	3.71436	2.53681	2.73219
10	48967643	48969890	2248	598	427	460	111	48	250	ENSCAFG00000002634	SOCS5	protein_coding	+	upstream	2952		-0.84707	4.94897	0.000429155	0.026078	5.33849	5.12279	5.4066	4.07092	4.80604
16	8535630	8536930	1301	553	324	372	121	20	161	NA	NA	NA	NA	NA	NA		-0.833908	4.68381	0.000431066	0.026078	5.22572	4.72509	5.10064	4.19483	4.17276
17	61314428	61317677	3250	633	1095	797	979	501	899	ENSCAFG00000030938	NA	protein_coding	-	inside	4224		0.890066	6.39121	0.000428791	0.026078	5.42048	6.48039	6.19889	7.20592	6.65035
23	46749830	46750792	963	630	389	372	112	37	212	NA	NA	NA	NA	NA	NA		-0.838879	4.83105	0.000429815	0.026078	5.41364	4.98849	5.10064	4.0838	4.56869
5	23977331	23978443	1113	196	125	121	34	20	58	NA	NA	NA	NA	NA	NA		-0.971115	3.13137	0.000431098	0.026078	3.73167	3.35456	3.48436	2.37855	2.70774
X	81206780	81207240	461	223	167	141	38	11	79	NA	NA	NA	NA	NA	NA		-0.933229	3.41594	0.000428564	0.026078	3.91741	3.77103	3.7042	2.53681	3.15025
25	13573151	13574513	1363	578	397	353	118	41	190	NA	NA	NA	NA	NA	NA		-0.824649	4.78044	0.000435904	0.0261981	5.28946	5.01782	5.02511	4.15876	4.41102
4	3148784	3150635	1852	114	148	81	98	25	171	NA	NA	NA	NA	NA	NA		0.936495	3.52192	0.000436297	0.0261981	2.95249	3.59733	2.90827	3.89207	4.25944
23	37368540	37370864	2325	560	435	395	116	51	216	ENSCAFG00000032992	NA	lincRNA	+	inside	4248		-0.825917	4.86206	0.000437565	0.0262421	5.24385	5.14954	5.18708	4.13421	4.5956
33	16984711	16985834	1124	220	194	180	40	18	97	NA	NA	NA	NA	NA	NA		-0.921066	3.59891	0.000441921	0.0264385	3.89792	3.98664	4.0554	2.60987	3.4447
8	73393006	73395621	2616	408	600	406	487	244	540	NA	NA	NA	NA	NA	NA		0.846892	5.54839	0.000441598	0.0264385	4.78748	5.61303	5.22666	6.19928	5.91552
16	15026110	15027591	1482	124	105	110	96	17	172	NA	NA	NA	NA	NA	NA		0.908595	3.53103	0.000442656	0.0264502	3.07329	3.10411	3.34745	3.86248	4.26782
27	24930641	24931653	1013	338	231	249	61	20	130	NA	NA	NA	NA	NA	NA		-0.870983	4.07089	0.000443629	0.0264524	4.5163	4.23788	4.52244	3.21254	3.86528
6	40798057	40799281	1225	331	215	197	80	29	83	NA	NA	NA	NA	NA	NA		-0.870233	3.9256	0.000443775	0.0264524	4.48615	4.13456	4.18525	3.60094	3.22108
13	47109536	47113215	3680	1636	1153	1132	345	128	583	ENSCAFG00000002065	KIT	protein_coding	+	inside	1734		-0.818653	6.35557	0.000446021	0.0265255	6.78968	6.55482	6.70484	5.70256	6.02596
16	20492129	20493063	935	107	100	60	110	23	103	NA	NA	NA	NA	NA	NA		0.973275	3.19255	0.000446968	0.0265255	2.86148	3.03407	2.47841	4.05792	3.53086
25	18026571	18027786	1216	177	195	120	40	18	64	NA	NA	NA	NA	NA	NA		-0.946062	3.30198	0.000446878	0.0265255	3.58496	3.99404	3.47244	2.60987	2.8486
1	48401089	48402794	1706	1032	819	791	207	48	441	NA	NA	NA	NA	NA	NA		-0.828517	5.79309	0.000450313	0.0265511	6.12521	6.06161	6.18799	4.96699	5.62364
16	54940545	54941519	975	88	147	118	120	69	155	NA	NA	NA	NA	NA	NA		0.953232	3.58356	0.000449951	0.0265511	2.58089	3.58758	3.44829	4.18291	4.11814
21	38262794	38264009	1216	173	183	142	151	44	221	NA	NA	NA	NA	NA	NA		0.851383	4.06216	0.000449693	0.0265511	3.55208	3.90265	3.71436	4.51319	4.62853
5	15684523	15687343	2821	621	467	436	118	42	252	ENSCAFG00000012844	IL10RA	protein_coding	-	overlapStart	1007		-0.833642	4.99008	0.000452552	0.026651	5.39289	5.25184	5.32938	4.15876	4.81751
14	14997803	14999410	1608	859	842	698	218	72	356	NA	NA	NA	NA	NA	NA		-0.81129	5.6653	0.000453749	0.0266894	5.86064	6.10155	6.00766	5.04151	5.31513
17	60565235	60566545	1311	233	227	188	215	166	257	NA	NA	NA	NA	NA	NA		0.827822	4.43573	0.000455568	0.0267642	3.98056	4.21274	4.11797	5.02157	4.8458
25	42764563	42766568	2006	527	441	442	140	45	191	NA	NA	NA	NA	NA	NA		-0.812976	4.89954	0.000457484	0.0268445	5.15631	5.16928	5.34908	4.40445	4.41857
23	45846911	45848900	1990	456	338	386	109	40	167	NA	NA	NA	NA	NA	NA		-0.825278	4.63157	0.000459031	0.0269031	4.94775	4.78603	5.15387	4.04481	4.22539
X	105567427	105568534	1108	241	209	178	204	73	252	NA	NA	NA	NA	NA	NA		0.825692	4.38516	0.00045997	0.0269259	4.02916	4.09382	4.03933	4.94598	4.81751
16	59487746	59490947	3202	497	661	560	631	260	626	ENSCAFG00000030674	NA	protein_coding	-	overlapStart	1172		0.843263	5.84315	0.000461013	0.0269547	5.07184	5.75261	5.69012	6.57266	6.12854
14	36933839	36935702	1864	276	205	205	55	25	102	NA	NA	NA	NA	NA	NA		-0.873095	3.82285	0.000462649	0.0270181	4.22442	4.06601	4.24254	3.06444	3.51685
27	35420932	35427398	6467	2283	3174	2338	2977	1223	3013	NA	NA	NA	NA	NA	NA		0.923225	8.04821	0.000463359	0.0270272	7.27031	8.01533	7.75091	8.80991	8.3946
31	11530533	11536209	5677	1109	1050	1004	242	139	543	ENSCAFG00000031013	SAMSN1	protein_coding	-	overlapStart	1983		-0.83688	6.05921	0.00046557	0.0271239	6.22898	6.41987	6.53181	5.19186	5.92351
2	51614266	51616966	2701	205	205	185	41	27	96	NA	NA	NA	NA	NA	NA		-0.916895	3.6064	0.000467182	0.0271488	3.79628	4.06601	4.09482	2.64506	3.42983
38	21227063	21228565	1503	528	400	348	107	47	196	NA	NA	NA	NA	NA	NA		-0.823899	4.73325	0.000467661	0.0271488	5.15904	5.02867	5.00456	4.01821	4.45576
6	40682419	40683083	665	408	594	438	536	252	516	NA	NA	NA	NA	NA	NA		0.850967	5.58189	0.000467126	0.0271488	4.78748	5.59855	5.33598	6.33746	5.85
27	20593700	20594206	507	76	88	70	89	41	101	NA	NA	NA	NA	NA	NA		0.98445	3.03539	0.000470835	0.0271737	2.37067	2.85062	2.6991	3.75384	3.50271
27	33677399	33680101	2703	534	404	421	110	39	218	ENSCAFG00000013245	GPR19	protein_coding	+	downstream	4639		-0.828693	4.83281	0.000470536	0.0271737	5.17533	5.04301	5.27893	4.05792	4.60886
35	15257610	15259042	1433	281	210	187	48	20	109	ENSCAFG00000009903	MYLIP	protein_coding	+	inside	251		-0.890571	3.78867	0.000470868	0.0271737	4.25027	4.10069	4.11029	2.86993	3.61216
6	9297279	9300279	3001	1011	591	551	172	87	329	NA	NA	NA	NA	NA	NA		-0.831788	5.45111	0.00046928	0.0271737	6.09556	5.59125	5.66676	4.70047	5.20151
10	44715188	44716976	1789	543	343	337	105	32	179	NA	NA	NA	NA	NA	NA		-0.827587	4.65624	0.000474308	0.0272466	5.19942	4.80718	4.95829	3.99112	4.32521
22	9069633	9071411	1779	430	504	496	123	18	215	NA	NA	NA	NA	NA	NA		-0.839885	4.90948	0.000474358	0.0272466	4.86315	5.36172	5.5152	4.21839	4.58892
3	28137750	28138948	1199	248	223	216	46	21	117	ENSCAFG00000027228	RF00026	snRNA	+	includeFeature	540		-0.900515	3.81967	0.00047894	0.0274133	4.07039	4.18714	4.31777	2.80918	3.71389
34	26386510	26388192	1683	170	210	197	45	19	82	ENSCAFG00000034825	NA	lincRNA	+	downstream	1621		-0.923028	3.55887	0.000478758	0.0274133	3.52691	4.10069	4.18525	2.77782	3.20369
3	91292117	91293876	1760	329	255	267	72	39	127	NA	NA	NA	NA	NA	NA		-0.843974	4.15244	0.000480316	0.0274599	4.47742	4.38019	4.62294	3.44993	3.83173
13	17006	18854	1849	998	1779	1138	1655	760	1298	NA	NA	NA	NA	NA	NA		0.913482	7.02254	0.000484482	0.0275375	6.0769	7.18027	6.71246	7.96307	7.18
13	43446870	43448554	1685	1177	1072	881	252	69	515	NA	NA	NA	NA	NA	NA		-0.820644	6.04106	0.000485207	0.0275375	6.3148	6.44978	6.34336	5.25016	5.8472
17	59757042	59758321	1280	1135	906	954	220	81	528	ENSCAFG00000012050	MCL1	protein_coding	-	inside	4790		-0.840176	5.9731	0.000484359	0.0275375	6.2624	6.20718	6.45815	5.05466	5.88313
34	40604678	40606309	1632	881	756	629	232	63	300	ENSCAFG00000026781	NA	miRNA	-	downstream	4091		-0.800616	5.58012	0.000483852	0.0275375	5.8971	5.94621	5.85761	5.13111	5.06859
3	57464371	57465703	1333	1157	715	775	235	56	386	ENSCAFG00000013979	BCL2A1	protein_coding	+	downstream	132		-0.813128	5.77915	0.000490315	0.027772	6.29008	5.86582	6.15853	5.1496	5.4317
2	85021348	85022505	1158	87	86	59	93	37	95	NA	NA	NA	NA	NA	NA		0.982802	3.01364	0.000492737	0.027877	2.56449	2.81764	2.45436	3.81692	3.4148
1	40273098	40273594	497	337	237	241	74	10	113	NA	NA	NA	NA	NA	NA		-0.840226	4.08307	0.000499347	0.0279988	4.51203	4.2748	4.47543	3.48919	3.66392
12	2381926	2384032	2107	284	231	217	60	32	110	ENSCAFG00000000819	DLA-DOB	protein_coding	-	overlapStart	300		-0.856331	3.92841	0.000498384	0.0279988	4.26557	4.23788	4.32442	3.18888	3.62527
18	34638717	34640249	1533	376	310	300	63	27	183	NA	NA	NA	NA	NA	NA		-0.88136	4.34755	0.000497903	0.0279988	4.66979	4.66146	4.79077	3.25871	4.35701
27	37029336	37030288	953	140	240	155	226	106	182	ENSCAFG00000013892	MFAP5	protein_coding	+	inside	707		0.914412	4.16469	0.000496069	0.0279988	3.24771	4.29291	3.84032	5.09339	4.34912
3	54222187	54223537	1351	504	456	494	139	51	205	NA	NA	NA	NA	NA	NA		-0.814386	4.94667	0.000499468	0.0279988	5.09199	5.21748	5.50937	4.39414	4.52037
33	29676779	29678726	1948	867	736	660	203	41	342	NA	NA	NA	NA	NA	NA		-0.803936	5.58095	0.000495759	0.0279988	5.874	5.90756	5.92696	4.93891	5.25733
37	2155117	2156551	1435	508	469	436	120	36	222	ENSCAFG00000032750	NABP1	protein_coding	+	upstream	768		-0.818381	4.90174	0.000497196	0.0279988	5.10339	5.258	5.32938	4.18291	4.63503
27	36196402	36199499	3098	2644	2379	2165	608	277	1110	ENSCAFG00000013596	CD69	protein_coding	+	overlapStart	801		-0.843849	7.23901	0.000501239	0.028066	7.48206	7.59946	7.64003	6.51913	6.95437
33	17005138	17007101	1964	722	591	510	158	56	281	ENSCAFG00000010480	BTLA	protein_coding	-	overlapStart	388		-0.807901	5.26188	0.000502739	0.0281177	5.61014	5.59125	5.55531	4.57836	4.97436
1	73232927	73234386	1460	1256	876	822	260	52	443	NA	NA	NA	NA	NA	NA		-0.806566	5.94717	0.000505691	0.0282397	6.40848	6.15862	6.24342	5.29516	5.63016
11	53040852	53042188	1337	366	263	286	70	12	148	NA	NA	NA	NA	NA	NA		-0.849472	4.24777	0.000509536	0.0282397	4.63095	4.42467	4.72194	3.40957	4.05169
12	61480184	61483669	3486	952	743	783	200	60	408	NA	NA	NA	NA	NA	NA		-0.818816	5.70649	0.000506801	0.0282397	6.00886	5.9212	6.17334	4.91748	5.51156
21	13522300	13523700	1401	206	235	181	56	13	83	NA	NA	NA	NA	NA	NA		-0.880232	3.68811	0.00050921	0.0282397	3.80328	4.2626	4.06337	3.0902	3.22108
3	30615173	30616058	886	211	121	130	39	11	57	NA	NA	NA	NA	NA	NA		-0.950205	3.19795	0.000506083	0.0282397	3.8378	3.30783	3.58745	2.5738	2.68286
33	17178394	17180496	2103	1352	925	970	292	55	480	NA	NA	NA	NA	NA	NA		-0.80688	6.0884	0.000508353	0.0282397	6.5147	6.2371	6.48213	5.46231	5.74576
6	24499	26454	1956	1228	1992	1515	1706	862	1832	NA	NA	NA	NA	NA	NA		0.888039	7.30566	0.000508887	0.0282397	6.37597	7.34338	7.12512	8.00685	7.67697
18	34644874	34646050	1177	190	157	159	37	27	76	NA	NA	NA	NA	NA	NA		-0.925211	3.36794	0.000511557	0.0283197	3.68693	3.68222	3.87696	2.49884	3.09476
27	35578035	35578621	587	133	188	105	175	70	149	NA	NA	NA	NA	NA	NA		0.908974	3.83656	0.000516716	0.0283805	3.17398	3.94143	3.28065	4.72535	4.06137
35	24319963	24323397	3435	1070	664	659	216	73	343	NA	NA	NA	NA	NA	NA		-0.807802	5.63021	0.000516594	0.0283805	6.17735	5.75914	5.92477	5.02824	5.26154
10	20373167	20374560	1394	613	396	455	123	30	225	NA	NA	NA	NA	NA	NA		-0.821113	4.9304	0.000517809	0.0283818	5.3742	5.01419	5.39085	4.21839	4.65436
2	24913070	24913353	284	112	186	128	194	58	142	NA	NA	NA	NA	NA	NA		0.938977	3.85682	0.000518343	0.0283818	2.92706	3.92605	3.56517	4.87365	3.99219
37	10336850	10338108	1259	776	569	527	158	45	293	ENSCAFG00000012185	NA	processed_pseudogene	-	upstream	4459		-0.809793	5.29324	0.000518479	0.0283818	5.71413	5.53657	5.60257	4.57836	5.03459
7	17649911	17651596	1686	182	209	221	42	34	97	NA	NA	NA	NA	NA	NA		-0.926435	3.63874	0.0005198	0.0284026	3.62504	4.09382	4.35071	2.67941	3.4447
26	27307853	27308646	794	114	134	70	105	51	138	ENSCAFG00000031196	NA	protein_coding	+	downstream	3446		0.930894	3.40966	0.000521248	0.0284379	2.95249	3.45448	2.6991	3.99112	3.95111
1	29684294	29685879	1586	854	612	586	199	42	285	NA	NA	NA	NA	NA	NA		-0.796951	5.43086	0.000533031	0.0284404	5.85222	5.64158	5.75553	4.91027	4.99472
1	46521454	46523315	1862	442	369	283	74	23	195	NA	NA	NA	NA	NA	NA		-0.860143	4.49192	0.000525689	0.0284404	4.90282	4.91244	4.70675	3.48919	4.4484
15	34883729	34885232	1504	483	367	278	95	38	169	NA	NA	NA	NA	NA	NA		-0.823238	4.54126	0.00053394	0.0284404	5.03066	4.90461	4.68108	3.84745	4.24251
16	59395002	59396037	1036	124	147	134	181	59	137	ENSCAFG00000035506	NA	lincRNA	-	downstream	1307		0.905471	3.80128	0.000532489	0.0284404	3.07329	3.58758	3.63101	4.77385	3.94066
2	28575960	28577357	1398	618	475	468	143	33	230	NA	NA	NA	NA	NA	NA		-0.802958	5.04292	0.00052976	0.0284404	5.38591	5.27632	5.43145	4.43493	4.68599
20	2954598	2956397	1800	490	344	331	100	32	176	NA	NA	NA	NA	NA	NA		-0.817064	4.60343	0.000535241	0.0284404	5.05139	4.81137	4.93241	3.92107	4.3009
22	6093064	6093826	763	222	178	129	49	18	65	ENSCAFG00000039317	NA	lincRNA	-	overlapEnd	336		-0.904279	3.42405	0.000526265	0.0284404	3.91095	3.86279	3.57635	2.89938	2.87079
23	46693115	46694889	1775	760	578	559	172	59	283	NA	NA	NA	NA	NA	NA		-0.800121	5.32317	0.000534983	0.0284404	5.68409	5.55919	5.68754	4.70047	4.98458
27	16871363	16872543	1181	1606	1255	1409	349	131	695	NA	NA	NA	NA	NA	NA		-0.824176	6.4918	0.000531411	0.0284404	6.76299	6.67706	7.02051	5.71917	6.27928
27	40810036	40811174	1139	126	123	142	159	49	142	NA	NA	NA	NA	NA	NA		0.895393	3.74433	0.000532916	0.0284404	3.09628	3.33138	3.71436	4.58743	3.99219
3	57653723	57654350	628	87	95	86	101	18	111	NA	NA	NA	NA	NA	NA		0.942787	3.21855	0.000534694	0.0284404	2.56449	2.96044	2.99417	3.93536	3.63827
30	17668168	17669448	1281	509	352	409	107	27	196	NA	NA	NA	NA	NA	NA		-0.821929	4.73239	0.000532554	0.0284404	5.10622	4.84449	5.23727	4.01821	4.45576
38	22688495	22692107	3613	1866	1180	1259	423	101	572	ENSCAFG00000011755	FCER1A	protein_coding	-	overlapStart	680		-0.809782	6.4841	0.00052468	0.0284404	6.9794	6.5882	6.85818	5.99624	5.9985
7	8736595	8738530	1936	144	132	143	38	14	50	NA	NA	NA	NA	NA	NA		-0.958434	3.09558	0.000530673	0.0284404	3.28821	3.43286	3.72445	2.53681	2.49558
8	14092979	14093995	1017	220	150	127	36	13	72	ENSCAFG00000035135	NA	lincRNA	+	inside	1486		-0.934034	3.30912	0.000527948	0.0284404	3.89792	3.61663	3.5539	2.45985	3.01728
23	1107543	1109449	1907	532	461	377	117	50	213	NA	NA	NA	NA	NA	NA		-0.810762	4.849	0.000536985	0.0284712	5.16992	5.2332	5.11988	4.14654	4.57546
3	54854604	54855983	1380	276	298	284	74	28	127	ENSCAFG00000021549	RF00279	snoRNA	-	includeFeature	343		-0.844178	4.17235	0.000538268	0.0284869	4.22442	4.6046	4.71183	3.48919	3.83173
2	56193595	56195249	1655	342	232	260	54	26	148	NA	NA	NA	NA	NA	NA		-0.885228	4.09039	0.000539631	0.0285189	4.53324	4.2441	4.58469	3.03821	4.05169
18	51483455	51486575	3121	226	162	181	62	25	63	NA	NA	NA	NA	NA	NA		-0.891693	3.55784	0.000540469	0.0285324	3.93665	3.72731	4.06337	3.23581	2.82606
10	24719357	24721823	2467	418	289	294	90	21	144	NA	NA	NA	NA	NA	NA		-0.820194	4.38533	0.000542567	0.0286122	4.82237	4.56043	4.76167	3.76987	4.0123
4	34976740	34977932	1193	241	138	160	176	27	212	ENSCAFG00000023697	RBP3	protein_coding	-	inside	2151		0.843043	4.14283	0.00054386	0.0286495	4.02916	3.49676	3.88598	4.73355	4.56869
14	376293	378017	1725	303	481	297	364	201	413	NA	NA	NA	NA	NA	NA		0.844001	5.14769	0.000547252	0.0287663	4.35884	5.29441	4.77629	5.7798	5.52912
6	40803744	40805242	1499	929	646	627	198	21	327	NA	NA	NA	NA	NA	NA		-0.79984	5.52837	0.000546795	0.0287663	5.97359	5.71952	5.85302	4.90302	5.19272
34	2300216	2301200	985	111	150	106	140	66	140	NA	NA	NA	NA	NA	NA		0.902504	3.64026	0.000549125	0.0288244	2.91418	3.61663	3.29426	4.40445	3.9718
6	19422826	19423923	1098	92	96	91	104	14	115	ENSCAFG00000039956	NA	lincRNA	+	downstream	1553		0.930523	3.27238	0.000549536	0.0288244	2.64467	2.97547	3.07525	3.97738	3.68912
1	81901243	81902555	1313	260	220	259	57	19	116	ENSCAFG00000038722	NA	lincRNA	-	downstream	1048		-0.8676	3.94046	0.000551626	0.0288722	4.13842	4.16765	4.57914	3.11551	3.70156
1	47741572	47743535	1964	333	315	299	89	29	134	NA	NA	NA	NA	NA	NA		-0.820328	4.32559	0.000553125	0.0289197	4.49483	4.68451	4.78596	3.75384	3.90883
16	58923430	58924566	1137	95	102	67	96	33	111	NA	NA	NA	NA	NA	NA		0.943674	3.17806	0.000555123	0.0289932	2.69071	3.06249	2.63636	3.86248	3.63827
1	40307387	40310474	3088	695	466	506	153	57	242	NA	NA	NA	NA	NA	NA		-0.802772	5.12785	0.000558436	0.0291351	5.55519	5.24875	5.54396	4.53212	4.75921
25	31751314	31752981	1668	347	260	179	41	15	150	NA	NA	NA	NA	NA	NA		-0.942803	3.94515	0.000559957	0.0291523	4.55415	4.40815	4.04739	2.64506	4.07099
1	93696144	93697075	932	460	290	264	92	20	140	NA	NA	NA	NA	NA	NA		-0.822543	4.38112	0.000561481	0.0291741	4.96034	4.56541	4.60667	3.8014	3.9718
2	73404036	73405418	1383	1067	560	624	177	49	349	ENSCAFG00000012314	ARID1A	protein_coding	-	upstream	2934		-0.828208	5.51224	0.000563228	0.0291741	6.1733	5.51358	5.8461	4.7417	5.28652
8	30481707	30482915	1209	156	137	141	37	9	56	NA	NA	NA	NA	NA	NA		-0.94001	3.15004	0.000563357	0.0291741	3.4033	3.4863	3.7042	2.49884	2.65755
X	9429678	9430981	1304	734	470	450	157	32	228	ENSCAFG00000037735	NA	lincRNA	+	upstream	2034		-0.80185	5.10251	0.00056221	0.0291741	5.6339	5.26106	5.37493	4.56923	4.67342
7	18033546	18034801	1256	351	300	294	85	22	139	NA	NA	NA	NA	NA	NA		-0.819016	4.31919	0.000566105	0.0291929	4.57066	4.61423	4.76167	3.68787	3.96149
38	20391632	20392911	1280	740	433	494	157	35	229	ENSCAFG00000036203	NA	lincRNA	+	upstream	4006		-0.807855	5.10937	0.000566886	0.0292024	5.64564	5.1429	5.50937	4.56923	4.67972
10	15549236	15549864	629	155	134	173	149	194	195	NA	NA	NA	NA	NA	NA		0.85814	3.95786	0.000571767	0.0293303	3.39405	3.45448	3.99834	4.49402	4.4484
8	14483788	14484879	1092	277	270	192	52	18	123	ENSCAFG00000029732	BRMS1L	protein_coding	+	upstream	1350		-0.873219	3.92208	0.00057066	0.0293303	4.22963	4.4625	4.14826	2.98427	3.78574
14	39904289	39906474	2186	606	392	409	91	33	262	NA	NA	NA	NA	NA	NA		-0.86208	4.85075	0.000574276	0.0293813	5.35765	4.99956	5.23727	3.78572	4.87355
9	34342259	34344885	2627	478	371	366	96	51	201	ENSCAFG00000020471	MIR21	miRNA	+	downstream	1635		-0.821293	4.67352	0.000574561	0.0293813	5.01566	4.92023	5.07722	3.86248	4.49201
10	17227245	17228979	1735	624	381	382	118	35	208	NA	NA	NA	NA	NA	NA		-0.813856	4.83946	0.000576218	0.0294255	5.39984	4.95855	5.13886	4.15876	4.54128
12	5533818	5534936	1119	265	177	174	37	10	108	ENSCAFG00000029723	PXT1	protein_coding	-	upstream	3551		-0.923453	3.62499	0.000578101	0.0294294	4.16585	3.85469	4.00663	2.49884	3.59892
12	15535409	15537158	1750	669	628	626	159	46	315	NA	NA	NA	NA	NA	NA		-0.811625	5.3512	0.000577714	0.0294294	5.50022	5.67878	5.85072	4.58743	5.13887
14	39627751	39630332	2582	327	278	298	74	34	142	NA	NA	NA	NA	NA	NA		-0.833548	4.24714	0.000581002	0.0294294	4.46863	4.50455	4.78113	3.48919	3.99219
20	40693243	40694231	989	298	172	161	56	11	81	ENSCAFG00000012875	FBXW12	protein_coding	-	downstream	1720		-0.877836	3.66391	0.000583569	0.0294294	4.33487	3.81347	3.89494	3.0902	3.1861
25	12415425	12417727	2303	620	413	395	131	50	205	NA	NA	NA	NA	NA	NA		-0.802003	4.89634	0.000581416	0.0294294	5.39057	5.07476	5.18708	4.30894	4.52037
30	18415623	18416707	1085	454	401	307	93	58	188	NA	NA	NA	NA	NA	NA		-0.820343	4.60208	0.000580532	0.0294294	4.94142	5.03227	4.82399	3.81692	4.39579
30	28392589	28394121	1533	311	224	226	71	21	104	NA	NA	NA	NA	NA	NA		-0.83407	3.9895	0.000583922	0.0294294	4.39637	4.19359	4.38291	3.42989	3.54473
35	2495075	2497195	2121	440	342	313	76	43	196	NA	NA	NA	NA	NA	NA		-0.84734	4.50686	0.000580406	0.0294294	4.89628	4.80297	4.85187	3.52741	4.45576
37	20690977	20691958	982	103	83	75	84	30	121	NA	NA	NA	NA	NA	NA		0.929866	3.1609	0.000582955	0.0294294	2.80677	2.76672	2.79795	3.6709	3.76218
11	47432	49825	2394	699	1005	731	892	446	868	NA	NA	NA	NA	NA	NA		0.834516	6.33318	0.000590716	0.029658	5.56346	6.35671	6.07426	7.07173	6.59975
2	70272435	70272753	319	83	109	79	107	49	107	NA	NA	NA	NA	NA	NA		0.948733	3.2262	0.000590921	0.029658	2.49699	3.1578	2.87243	4.01821	3.58556
30	10870466	10871360	895	226	155	180	41	15	86	NA	NA	NA	NA	NA	NA		-0.902179	3.51458	0.000591487	0.029658	3.93665	3.66378	4.0554	2.64506	3.272
35	4923846	4925377	1532	269	215	229	72	43	91	NA	NA	NA	NA	NA	NA		-0.841064	3.90538	0.000591095	0.029658	4.18743	4.13456	4.4019	3.44993	3.35307
26	26018654	26019679	1026	91	84	98	93	31	121	ENSCAFG00000031637	NA	protein_coding	+	overlapStart	0		0.932523	3.23471	0.000595602	0.029754	2.62898	2.78389	3.1816	3.81692	3.76218
8	4185654	4187760	2107	552	406	437	127	32	207	ENSCAFG00000012049	IPO4	protein_coding	-	upstream	4503		-0.800878	4.88093	0.000595834	0.029754	5.22311	5.05013	5.33269	4.26437	4.53434
17	61270514	61271778	1265	70	111	77	79	54	128	ENSCAFG00000030340	NA	protein_coding	+	upstream	1866		0.980337	3.13966	0.000596888	0.0297648	2.25284	3.18391	2.83567	3.5829	3.843
12	65743685	65744935	1251	221	144	174	36	19	86	NA	NA	NA	NA	NA	NA		-0.924486	3.44017	0.000600976	0.0298584	3.90445	3.55794	4.00663	2.45985	3.272
28	8504967	8506166	1200	121	130	114	32	14	43	NA	NA	NA	NA	NA	NA		-0.987383	2.88409	0.000605138	0.0299436	3.0381	3.41092	3.39875	2.29239	2.28032
35	10303945	10307598	3654	896	670	700	179	61	383	NA	NA	NA	NA	NA	NA		-0.810856	5.57673	0.000604827	0.0299436	5.92144	5.77211	6.01179	4.75786	5.42045
7	35839177	35841617	2441	214	184	180	47	22	85	ENSCAFG00000015835	HNRNPU	protein_coding	-	inside	1350		-0.876488	3.58382	0.000604707	0.0299436	3.85812	3.91049	4.0554	2.83988	3.25522
13	29535047	29539207	4161	3395	2646	2487	749	166	1260	NA	NA	NA	NA	NA	NA		-0.83757	7.47851	0.000608221	0.0300658	7.84269	7.75288	7.84003	6.81981	7.13715
25	13417385	13419004	1620	434	378	318	115	29	151	NA	NA	NA	NA	NA	NA		-0.798736	4.58013	0.000609167	0.0300821	4.8765	4.94716	4.8747	4.12177	4.08055
6	26814956	26815678	723	163	168	111	139	36	185	NA	NA	NA	NA	NA	NA		0.846499	3.87466	0.000612556	0.0301886	3.46643	3.77962	3.36045	4.39414	4.37265
25	41525005	41525904	900	160	153	124	31	15	65	NA	NA	NA	NA	NA	NA		-0.945858	3.14449	0.000614486	0.0302228	3.43971	3.64511	3.51955	2.2473	2.87079
15	3866081	3869495	3415	665	483	569	148	61	268	ENSCAFG00000030622	MYCBP	protein_coding	+	inside	906		-0.804691	5.17911	0.00061524	0.0302295	5.49158	5.30039	5.7131	4.48434	4.90615
18	26252082	26253601	1520	1060	828	651	241	61	361	NA	NA	NA	NA	NA	NA		-0.788141	5.7339	0.000615902	0.0302317	6.16381	6.07737	5.90717	5.1859	5.33522
14	32952806	32955162	2357	229	247	199	72	31	81	NA	NA	NA	NA	NA	NA		-0.851218	3.82515	0.000618935	0.0303501	3.95563	4.3343	4.19979	3.44993	3.1861
1	48273056	48274772	1717	444	303	247	87	34	143	NA	NA	NA	NA	NA	NA		-0.817768	4.35445	0.000622276	0.0303517	4.90932	4.62857	4.51083	3.72123	4.00228
33	29711494	29712844	1351	424	283	303	89	26	149	NA	NA	NA	NA	NA	NA		-0.813973	4.39869	0.000622688	0.0303517	4.8429	4.53022	4.8051	3.75384	4.06137
8	13908707	13909500	794	233	112	152	46	15	56	NA	NA	NA	NA	NA	NA		-0.939958	3.29126	0.000622619	0.0303517	3.98056	3.19679	3.81221	2.80918	2.65755
X	40334626	40338549	3924	873	661	657	184	28	354	NA	NA	NA	NA	NA	NA		-0.79859	5.53229	0.000620148	0.0303517	5.88395	5.75261	5.92039	4.7975	5.30701
16	46171442	46173170	1729	664	486	475	128	50	273	NA	NA	NA	NA	NA	NA		-0.810419	5.092	0.000625746	0.0303891	5.48941	5.30931	5.45285	4.27565	4.93277
27	33714154	33714608	455	308	210	190	73	8	86	ENSCAFG00000013248	CREBL2	protein_coding	-	upstream	2825		-0.842253	3.8716	0.000624201	0.0303891	4.38241	4.10069	4.13319	3.46969	3.272
12	2270188	2271523	1336	238	237	201	48	21	113	NA	NA	NA	NA	NA	NA		-0.873452	3.80679	0.000628066	0.030432	4.01113	4.2748	4.21418	2.86993	3.66392
29	11247957	11249597	1641	411	365	294	86	25	174	NA	NA	NA	NA	NA	NA		-0.816933	4.48911	0.000628018	0.030432	4.79803	4.89674	4.76167	3.70465	4.28446
34	19361349	19363173	1825	270	208	278	68	52	105	ENSCAFG00000021808	RF00394	snoRNA	+	downstream	2481		-0.84902	3.97746	0.000628803	0.0304375	4.19277	4.08692	4.68108	3.36805	3.55847
22	31069905	31071927	2023	362	328	350	84	52	169	NA	NA	NA	NA	NA	NA		-0.824791	4.45682	0.000631416	0.0305058	4.61512	4.74276	5.01282	3.6709	4.24251
24	3291042	3292205	1164	324	279	275	80	31	128	ENSCAFG00000005333	CRNKL1	protein_coding	+	upstream	2020		-0.815999	4.21489	0.000632084	0.0305058	4.45536	4.50972	4.66545	3.60094	3.843
37	10371213	10372551	1339	303	203	207	68	25	94	NA	NA	NA	NA	NA	NA		-0.838405	3.88698	0.00063158	0.0305058	4.35884	4.0519	4.25651	3.36805	3.39961
5	10958198	10959521	1324	789	575	552	191	32	264	NA	NA	NA	NA	NA	NA		-0.785046	5.33897	0.00063332	0.0305354	5.73808	5.55169	5.66938	4.85122	4.8845
13	58099000	58101873	2874	605	563	552	132	57	300	ENSCAFG00000002756	STAP1	protein_coding	+	overlapStart	1377		-0.818154	5.18688	0.000634461	0.0305415	5.35527	5.52129	5.66938	4.31987	5.06859
4	1281279	1282655	1377	382	551	410	456	272	506	NA	NA	NA	NA	NA	NA		0.820645	5.46998	0.000635319	0.0305415	4.6926	5.49023	5.24078	6.10449	5.82179
10	22725554	22727021	1468	307	199	253	70	29	103	NA	NA	NA	NA	NA	NA		-0.841023	3.97736	0.000637096	0.0305669	4.37773	4.02326	4.54539	3.40957	3.53086
37	22338615	22339807	1193	117	137	78	109	33	141	NA	NA	NA	NA	NA	NA		0.899503	3.47142	0.000638463	0.0306025	2.9898	3.4863	2.85417	4.04481	3.98203
1	20220547	20223210	2664	522	424	406	96	41	246	NA	NA	NA	NA	NA	NA		-0.831898	4.82543	0.000643002	0.0306101	5.14257	5.11263	5.22666	3.86248	4.78282
1	48276191	48276862	672	175	126	130	40	13	52	NA	NA	NA	NA	NA	NA		-0.929267	3.13671	0.000639673	0.0306101	3.56861	3.36601	3.58745	2.60987	2.55162
17	62766618	62767401	784	101	91	84	82	33	135	ENSCAFG00000027525	RF00026	snRNA	-	upstream	3926		0.914201	3.23872	0.000642204	0.0306101	2.77862	2.89871	2.96043	3.63634	3.91952
32	26489233	26490680	1448	815	637	556	210	41	265	NA	NA	NA	NA	NA	NA		-0.782756	5.40831	0.000642884	0.0306101	5.78482	5.6993	5.67978	4.9877	4.88994
7	67435919	67437062	1144	147	178	95	121	27	191	ENSCAFG00000018336	CETN1	protein_coding	+	downstream	4320		0.873148	3.78621	0.000640697	0.0306101	3.31785	3.86279	3.13697	4.19483	4.41857
12	13625697	13628609	2913	1045	862	873	220	70	477	NA	NA	NA	NA	NA	NA		-0.806782	5.88005	0.000648004	0.0307585	6.14326	6.13539	6.33021	5.05466	5.73673
31	37593981	37596034	2054	153	112	128	123	40	169	NA	NA	NA	NA	NA	NA		0.853898	3.71965	0.00064753	0.0307585	3.37538	3.19679	3.56517	4.21839	4.24251
15	6934549	6935741	1193	324	213	258	82	22	99	NA	NA	NA	NA	NA	NA		-0.831481	4.05207	0.000649085	0.03078	4.45536	4.12111	4.57357	3.63634	3.474
14	6915499	6916846	1348	180	147	170	41	19	69	ENSCAFG00000001505	UBE2H	protein_coding	+	inside	2883		-0.904399	3.35425	0.000650565	0.0307991	3.60914	3.58758	3.97317	2.64506	2.95631
38	2550126	2551692	1567	656	439	435	122	34	251	NA	NA	NA	NA	NA	NA		-0.808485	4.99584	0.000651995	0.0308078	5.47193	5.16273	5.32607	4.20666	4.81179
7	57851132	57854509	3378	413	439	311	98	37	182	ENSCAFG00000018037	B4GALT6	protein_coding	+	inside	1234		-0.811315	4.61032	0.000652461	0.0308078	4.80503	5.16273	4.84263	3.89207	4.34912
18	48497349	48498987	1639	684	304	391	124	16	180	ENSCAFG00000010700	CCND1	protein_coding	-	downstream	2940		-0.831127	4.78023	0.000655111	0.0308862	5.53219	4.63331	5.17241	4.23002	4.33323
24	29422734	29423477	744	531	357	349	121	26	169	NA	NA	NA	NA	NA	NA		-0.79486	4.69561	0.000657202	0.0309549	5.16721	4.86481	5.00869	4.19483	4.24251
4	13255126	13257872	2747	1032	776	729	241	57	370	NA	NA	NA	NA	NA	NA		-0.780948	5.7472	0.00066542	0.0312218	6.12521	5.98386	6.07031	5.1859	5.3707
X	105598977	105600709	1733	476	381	385	379	165	500	NA	NA	NA	NA	NA	NA		0.781799	5.35218	0.00066508	0.0312218	5.00962	4.95855	5.15013	5.83798	5.8046
1	8113064	8115632	2569	578	520	523	155	51	237	ENSCAFG00000035830	NA	lincRNA	+	upstream	1825		-0.788281	5.11355	0.00066611	0.0312242	5.28946	5.40677	5.59159	4.55079	4.72916
X	43211186	43213142	1957	117	188	149	156	108	182	NA	NA	NA	NA	NA	NA		0.882302	3.92479	0.000667968	0.031271	2.9898	3.94143	3.78355	4.56004	4.34912
X	69508891	69510185	1295	280	212	170	206	66	261	NA	NA	NA	NA	NA	NA		0.801155	4.43214	0.000668386	0.031271	4.24514	4.11433	3.97317	4.96002	4.86804
13	36611775	36613515	1741	124	113	83	107	40	134	ENSCAFG00000035046	NA	lincRNA	-	overlapEnd	664		0.882146	3.43063	0.000669774	0.0312758	3.07329	3.20956	2.94325	4.01821	3.90883
16	53273637	53275448	1812	93	90	73	92	16	108	ENSCAFG00000025347	SPCS3	protein_coding	-	upstream	4421		0.926017	3.14052	0.000669311	0.0312758	2.66018	2.88286	2.75922	3.8014	3.59892
24	38310007	38311758	1752	621	523	555	137	55	286	NA	NA	NA	NA	NA	NA		-0.805987	5.17164	0.000670406	0.0312758	5.39289	5.41506	5.67719	4.37331	4.99976
1	14082217	14085056	2840	674	587	525	140	57	308	NA	NA	NA	NA	NA	NA		-0.805244	5.24009	0.000675143	0.031288	5.51096	5.58146	5.59709	4.40445	5.1065
17	48907989	48909240	1252	381	299	305	104	25	127	NA	NA	NA	NA	NA	NA		-0.801661	4.38439	0.000671333	0.031288	4.68882	4.60943	4.81457	3.97738	3.83173
22	31034943	31036504	1562	315	324	269	77	26	141	NA	NA	NA	NA	NA	NA		-0.818332	4.26035	0.000674875	0.031288	4.41478	4.72509	4.63369	3.54615	3.98203
38	6728010	6730100	2091	164	184	149	47	27	62	ENSCAFG00000032530	RGS18	protein_coding	-	inside	2637		-0.897723	3.36246	0.000673245	0.031288	3.47523	3.91049	3.78355	2.83988	2.80316
7	22691	24179	1489	203	158	126	142	27	211	ENSCAFG00000010274	CHI3L1	protein_coding	+	upstream	2137		0.823468	4.00056	0.000674533	0.031288	3.78217	3.69135	3.54254	4.42484	4.56189
4	82144674	82145336	663	94	68	62	78	31	100	NA	NA	NA	NA	NA	NA		0.958235	2.94699	0.00067743	0.0313643	2.67553	2.48105	2.52533	3.56464	3.48842
1	96005465	96006764	1300	336	231	238	91	31	93	NA	NA	NA	NA	NA	NA		-0.825743	4.0746	0.00068104	0.0314422	4.50775	4.23788	4.45739	3.78572	3.38427
10	45411654	45413223	1570	841	675	602	206	38	304	NA	NA	NA	NA	NA	NA		-0.778182	5.491	0.000680851	0.0314422	5.8301	5.78283	5.79436	4.96002	5.08767
20	55664907	55668537	3631	2721	1475	1578	571	115	728	NA	NA	NA	NA	NA	NA		-0.813702	6.87843	0.000680448	0.0314422	7.52347	6.91	7.18388	6.42863	6.34616
6	22646288	22647418	1131	241	194	159	64	6	69	NA	NA	NA	NA	NA	NA		-0.85856	3.62606	0.000684425	0.031539	4.02916	3.98664	3.87696	3.28125	2.95631
18	50343550	50344523	974	227	109	136	40	12	57	NA	NA	NA	NA	NA	NA		-0.94151	3.20917	0.000686042	0.0315664	3.94301	3.1578	3.6523	2.60987	2.68286
28	18829239	18830912	1674	92	110	102	111	16	123	NA	NA	NA	NA	NA	NA		0.908439	3.38225	0.00068631	0.0315664	2.64467	3.17092	3.23903	4.07092	3.78574
34	21532786	21533942	1157	625	401	396	134	41	201	NA	NA	NA	NA	NA	NA		-0.791176	4.89173	0.0006876	0.031596	5.40215	5.03227	5.19072	4.34148	4.49201
22	60675933	60677572	1640	900	650	625	199	45	327	ENSCAFG00000006323	LAMP1	protein_coding	+	upstream	745		-0.78247	5.52154	0.000689417	0.0316498	5.92787	5.72842	5.84841	4.91027	5.19272
13	45396845	45398316	1472	189	178	197	50	25	77	ENSCAFG00000036563	NA	lincRNA	+	inside	768		-0.875206	3.55382	0.000691539	0.0316883	3.67934	3.86279	4.18525	2.92823	3.1135
11	36639334	36640662	1329	226	218	202	65	14	83	NA	NA	NA	NA	NA	NA		-0.841998	3.7674	0.000694048	0.0317136	3.93665	4.1545	4.22132	3.30344	3.22108
14	5750976	5751971	996	271	307	215	77	31	106	NA	NA	NA	NA	NA	NA		-0.825286	4.05497	0.000693195	0.0317136	4.19809	4.64746	4.31109	3.54615	3.57208
27	38806853	38809072	2220	239	330	208	256	166	297	NA	NA	NA	NA	NA	NA		0.818093	4.67182	0.000693904	0.0317136	4.01717	4.75152	4.26345	5.27284	5.05412
27	3813347	3814330	984	334	296	264	72	18	145	NA	NA	NA	NA	NA	NA		-0.819444	4.23458	0.000695723	0.031739	4.49915	4.5949	4.60667	3.44993	4.02225
11	52287555	52288453	899	189	192	203	39	18	98	NA	NA	NA	NA	NA	NA		-0.904709	3.58254	0.000702293	0.0319212	3.67934	3.97173	4.22843	2.5738	3.45942
12	63032266	63033189	924	370	210	202	75	6	99	NA	NA	NA	NA	NA	NA		-0.835043	3.99021	0.000700573	0.0319212	4.64661	4.10069	4.22132	3.50843	3.474
30	26040702	26042031	1330	119	110	81	107	29	127	NA	NA	NA	NA	NA	NA		0.885025	3.38866	0.000702486	0.0319212	3.01415	3.17092	2.90827	4.01821	3.83173
18	40499705	40500256	552	75	73	60	75	28	93	ENSCAFG00000030463	NA	protein_coding	+	inside	83		0.972717	2.8611	0.000708483	0.0320943	2.35169	2.58269	2.47841	3.50843	3.38427
31	39454300	39455174	875	125	86	108	105	20	136	ENSCAFG00000011926	FTCD	protein_coding	-	inside	2749		0.886919	3.42896	0.000708936	0.0320943	3.08483	2.81764	3.3211	3.99112	3.93013
28	6399808	6403862	4055	668	427	431	139	58	224	ENSCAFG00000007314	FGFBP3	protein_coding	-	includeFeature	426		-0.789284	4.99514	0.000712856	0.0321824	5.49807	5.12279	5.31276	4.39414	4.64794
27	18099903	18101393	1491	216	314	242	280	118	277	NA	NA	NA	NA	NA	NA		0.830877	4.67768	0.000714855	0.0322429	3.87151	4.67993	4.48139	5.40188	4.95372
5	11297105	11300423	3319	396	348	354	92	47	177	ENSCAFG00000022406	RF00016	snoRNA	+	downstream	810		-0.805324	4.54243	0.000717472	0.0323312	4.74446	4.82803	5.02919	3.8014	4.30905
23	13556048	13557223	1176	112	141	95	124	34	137	NA	NA	NA	NA	NA	NA		0.880457	3.55248	0.000719013	0.0323362	2.92706	3.52767	3.13697	4.23002	3.94066
3	53363907	53367401	3495	2991	1705	1795	652	103	816	ENSCAFG00000031258	NA	protein_coding	+	upstream	1066		-0.812863	7.05584	0.000718619	0.0323362	7.65994	7.11899	7.36972	6.61986	6.51068
3	68928791	68932543	3753	1369	1126	1097	322	92	562	NA	NA	NA	NA	NA	NA		-0.783863	6.25783	0.000723928	0.0324726	6.53272	6.52065	6.65955	5.60318	5.97308
21	19246171	19247487	1317	151	178	109	117	21	212	NA	NA	NA	NA	NA	NA		0.852185	3.85376	0.00072934	0.0326116	3.35646	3.86279	3.33433	4.14654	4.56869
21	27149211	27153209	3999	677	1080	744	831	426	955	ENSCAFG00000028889	NA	protein_coding	-	overlapEnd	170		0.82354	6.35692	0.000729692	0.0326116	5.51736	6.4605	6.09967	6.96959	6.73748
6	4358443	4358831	389	85	93	62	91	46	98	NA	NA	NA	NA	NA	NA		0.945996	3.0463	0.000728905	0.0326116	2.53114	2.92991	2.52533	3.78572	3.45942
4	5240596	5242926	2331	1533	1060	1185	336	63	583	ENSCAFG00000011522	IRF2BP2	protein_coding	+	upstream	1946		-0.788768	6.31814	0.000732342	0.0326703	6.6959	6.43354	6.77083	5.66448	6.02596
17	61193349	61195735	2387	214	425	265	300	183	347	NA	NA	NA	NA	NA	NA		0.861115	4.87315	0.000734835	0.0327517	3.85812	5.11603	4.61211	5.50124	5.27824
1	27140430	27141707	1278	1078	818	776	279	69	360	NA	NA	NA	NA	NA	NA		-0.772094	5.82726	0.000739344	0.0328897	6.18809	6.05985	6.16039	5.39673	5.33123
12	70978697	70979674	978	124	129	92	115	22	142	NA	NA	NA	NA	NA	NA		0.864641	3.5356	0.000742117	0.0328897	3.07329	3.39982	3.09093	4.12177	3.99219
26	27719300	27721103	1804	75	68	84	83	31	98	NA	NA	NA	NA	NA	NA		0.963016	2.98126	0.000742921	0.0328897	2.35169	2.48105	2.96043	3.65373	3.45942
3	47260990	47262484	1495	927	694	705	203	61	370	ENSCAFG00000035550	NA	lincRNA	+	overlapStart	40		-0.782545	5.625	0.000743308	0.0328897	5.97049	5.82284	6.02205	4.93891	5.3707
3	83285144	83286372	1229	490	439	379	95	34	237	NA	NA	NA	NA	NA	NA		-0.819135	4.78365	0.000738806	0.0328897	5.05139	5.16273	5.1275	3.84745	4.72916
19	25081878	25082949	1072	283	503	356	377	206	440	NA	NA	NA	NA	NA	NA		0.839448	5.22148	0.000744392	0.0329079	4.26049	5.35886	5.0373	5.83035	5.62037
28	11212536	11213903	1368	199	151	115	35	18	67	NA	NA	NA	NA	NA	NA		-0.915188	3.22499	0.000746329	0.0329548	3.75353	3.62619	3.4113	2.41977	2.91419
X	6268354	6270119	1766	775	645	565	141	34	369	NA	NA	NA	NA	NA	NA		-0.817112	5.38279	0.000746799	0.0329548	5.71227	5.71729	5.70293	4.41468	5.3668
3	31264040	31266057	2018	1346	2641	1747	2261	1145	1996	NA	NA	NA	NA	NA	NA		0.907906	7.56055	0.000748812	0.0329841	6.50828	7.75016	7.33062	8.41309	7.80063
27	13381172	13382377	1206	276	230	220	57	30	117	NA	NA	NA	NA	NA	NA		-0.834536	3.92593	0.000754039	0.0331547	4.22442	4.23164	4.34418	3.11551	3.71389
27	34495624	34497421	1798	283	239	243	45	43	149	NA	NA	NA	NA	NA	NA		-0.890046	3.97478	0.000757742	0.0332577	4.26049	4.2869	4.48732	2.77782	4.06137
35	19298141	19299469	1329	738	520	480	140	45	289	NA	NA	NA	NA	NA	NA		-0.793796	5.18714	0.000761029	0.0333124	5.64174	5.40677	5.46794	4.40445	5.01479
2	70051278	70053520	2243	156	103	126	132	30	151	NA	NA	NA	NA	NA	NA		0.85262	3.68455	0.000761992	0.0333247	3.4033	3.0765	3.54254	4.31987	4.08055
1	16458457	16461132	2676	1639	1426	1430	366	107	764	NA	NA	NA	NA	NA	NA		-0.801057	6.57978	0.000769686	0.0334334	6.79232	6.86128	7.04185	5.78769	6.41574
22	58219316	58222999	3684	999	926	777	232	97	441	NA	NA	NA	NA	NA	NA		-0.78192	5.8468	0.000770976	0.0334334	6.07835	6.23866	6.16224	5.13111	5.62364
25	30273703	30274457	755	173	134	127	23	23	78	ENSCAFG00000008708	TRIM35	protein_coding	+	upstream	2306		-0.98206	3.10341	0.000771463	0.0334334	3.55208	3.45448	3.5539	1.82461	3.13199
28	8289491	8290853	1363	829	524	582	180	27	283	NA	NA	NA	NA	NA	NA		-0.781585	5.34466	0.000766686	0.0334334	5.80938	5.41781	5.74566	4.76588	4.98458
28	11203601	11206324	2724	734	479	485	142	49	272	NA	NA	NA	NA	NA	NA		-0.790504	5.1515	0.000768783	0.0334334	5.6339	5.2884	5.48287	4.42484	4.92748
3	46846802	46848825	2024	192	239	192	200	47	248	NA	NA	NA	NA	NA	NA		0.809594	4.36982	0.000768697	0.0334334	3.702	4.2869	4.14826	4.91748	4.79447
31	27970053	27971361	1309	316	226	256	56	28	139	ENSCAFG00000029706	NA	protein_coding	-	inside	4938		-0.848049	4.04796	0.000772427	0.0334334	4.41935	4.20638	4.56236	3.0902	3.96149
38	15540425	15542584	2160	761	515	533	164	48	274	ENSCAFG00000011340	HLX	protein_coding	+	inside	1396		-0.779852	5.25354	0.000772676	0.0334334	5.68598	5.39284	5.61889	4.63196	4.93803
5	76097190	76099590	2401	478	437	473	104	51	247	NA	NA	NA	NA	NA	NA		-0.817664	4.87692	0.000770182	0.0334334	5.01566	5.15615	5.44677	3.97738	4.78866
9	646603	647832	1230	514	358	384	116	30	186	NA	NA	NA	NA	NA	NA		-0.785869	4.73003	0.0007721	0.0334334	5.12031	4.86884	5.14639	4.13421	4.3804
1	29673992	29675290	1299	464	373	359	100	23	195	ENSCAFG00000000260	IFNGR1	protein_coding	-	upstream	4316		-0.793643	4.66393	0.000777751	0.0334818	4.97282	4.92798	5.04939	3.92107	4.4484
10	42461852	42464162	2311	1038	709	665	186	56	415	NA	NA	NA	NA	NA	NA		-0.798328	5.65484	0.000777289	0.0334818	6.13357	5.85367	5.93784	4.81305	5.53608
22	5007307	5008447	1141	1007	697	657	219	40	351	ENSCAFG00000004491	LCP1	protein_coding	+	overlapStart	530		-0.77408	5.63643	0.000780368	0.0334818	6.08985	5.82906	5.92039	5.0481	5.29475
29	29049949	29052151	2203	171	241	215	38	27	109	NA	NA	NA	NA	NA	NA		-0.928488	3.65886	0.000775538	0.0334818	3.53535	4.29889	4.31109	2.53681	3.61216
38	15694088	15695690	1603	600	436	442	123	36	242	NA	NA	NA	NA	NA	NA		-0.790362	4.96457	0.000777851	0.0334818	5.3433	5.15285	5.34908	4.21839	4.75921
X	121823548	121824891	1344	356	247	245	71	16	131	ENSCAFG00000019433	TMEM187	protein_coding	+	downstream	2878		-0.812524	4.14613	0.000780636	0.0334818	4.59104	4.3343	4.49913	3.42989	3.87629
11	3802000	3803215	1216	177	165	137	137	19	213	NA	NA	NA	NA	NA	NA		0.812913	3.99005	0.000782905	0.0335498	3.58496	3.7537	3.66283	4.37331	4.57546
18	23788804	23790249	1446	206	217	182	61	20	77	NA	NA	NA	NA	NA	NA		-0.844917	3.6697	0.000785766	0.0336429	3.80328	4.14789	4.0713	3.21254	3.1135
17	36420400	36421724	1325	349	237	286	84	10	120	NA	NA	NA	NA	NA	NA		-0.806921	4.19607	0.000788064	0.0336824	4.56243	4.2748	4.72194	3.6709	3.75026
4	22612187	22613231	1045	382	220	209	88	16	93	NA	NA	NA	NA	NA	NA		-0.826681	4.0505	0.000789093	0.0336969	4.6926	4.16765	4.27035	3.73763	3.38427
34	34350927	34352028	1102	151	135	118	113	43	188	NA	NA	NA	NA	NA	NA		0.833447	3.75245	0.000790801	0.0337404	3.35646	3.46516	3.44829	4.09657	4.39579
16	1888601	1890567	1967	651	563	487	145	34	278	ENSCAFG00000031560	RF00026	snRNA	-	upstream	2880		-0.781604	5.17696	0.000799491	0.0339631	5.46091	5.52129	5.4888	4.4549	4.95891
22	59496816	59497899	1084	255	208	148	60	20	77	NA	NA	NA	NA	NA	NA		-0.845399	3.65473	0.000798456	0.0339631	4.11046	4.08692	3.77387	3.18888	3.1135
31	31338774	31339854	1081	172	224	170	181	81	227	NA	NA	NA	NA	NA	NA		0.816365	4.23029	0.000799428	0.0339631	3.54374	4.19359	3.97317	4.77385	4.66709
5	35265476	35266514	1039	347	263	225	60	21	144	NA	NA	NA	NA	NA	NA		-0.833396	4.11131	0.000798638	0.0339631	4.55415	4.42467	4.37653	3.18888	4.0123
9	23198699	23201316	2618	1158	661	732	256	59	339	ENSCAFG00000016525	ARL5C	protein_coding	+	upstream	553		-0.780725	5.72753	0.000798315	0.0339631	6.29133	5.75261	6.07623	5.27284	5.24464
27	45831070	45833932	2863	1050	1786	1318	1630	802	1413	NA	NA	NA	NA	NA	NA		0.864742	7.10077	0.000800534	0.0339779	6.15014	7.18593	6.92423	7.94112	7.30243
15	37781996	37782798	803	117	114	86	114	23	124	NA	NA	NA	NA	NA	NA		0.872647	3.42256	0.000803898	0.0340616	2.9898	3.22222	2.99417	4.10922	3.79737
27	19233495	19233972	478	192	270	160	222	104	222	NA	NA	NA	NA	NA	NA		0.828154	4.35064	0.000803876	0.0340616	3.702	4.4625	3.88598	5.06768	4.63503
23	51134716	51136415	1700	1381	1030	913	291	67	525	NA	NA	NA	NA	NA	NA		-0.777307	6.13291	0.000804717	0.0340618	6.5453	6.39214	6.39481	5.45737	5.87492
16	59271864	59272493	630	91	112	78	94	35	121	NA	NA	NA	NA	NA	NA		0.905673	3.25488	0.000806056	0.0340646	2.62898	3.19679	2.85417	3.83226	3.76218
7	17610897	17612305	1409	444	333	321	106	14	157	NA	NA	NA	NA	NA	NA		-0.781886	4.54068	0.000807996	0.0341171	4.90932	4.76456	4.88822	4.00473	4.13658
5	30438831	30439346	516	156	170	102	180	38	140	NA	NA	NA	NA	NA	NA		0.863999	3.83533	0.000810507	0.0341936	3.4033	3.79664	3.23903	4.76588	3.9718
21	2665279	2666620	1342	890	811	750	192	44	433	NA	NA	NA	NA	NA	NA		-0.794229	5.70529	0.000811993	0.0342123	5.91176	6.04746	6.11125	4.85874	5.59726
12	19605233	19607334	2102	1099	914	848	251	81	461	NA	NA	NA	NA	NA	NA		-0.775108	5.93122	0.000813424	0.0342243	6.21592	6.21985	6.28832	5.24444	5.68756
16	59301397	59302198	802	135	227	135	203	96	166	NA	NA	NA	NA	NA	NA		0.878968	4.0411	0.000814191	0.0342243	3.19543	4.21274	3.6417	4.93891	4.21675
6	18646	20432	1787	725	874	694	831	406	794	NA	NA	NA	NA	NA	NA		0.794952	6.24234	0.000815728	0.0342368	5.61612	6.15533	5.99938	6.96959	6.47128
2	29860169	29861133	965	145	108	110	22	7	57	NA	NA	NA	NA	NA	NA		-0.992437	2.84698	0.000820089	0.0343903	3.29816	3.14456	3.34745	1.76187	2.68286
1	14223779	14224843	1065	126	121	164	32	19	54	NA	NA	NA	NA	NA	NA		-0.960372	3.04471	0.000824037	0.0345263	3.09628	3.30783	3.92149	2.29239	2.60556
8	70186466	70189262	2797	1623	1218	1199	375	91	612	ENSCAFG00000018041	WDR20	protein_coding	+	inside	2080		-0.774478	6.42369	0.000825678	0.0345654	6.77818	6.6339	6.78776	5.82269	6.09594
29	11180560	11181843	1284	354	295	280	95	11	126	NA	NA	NA	NA	NA	NA		-0.787685	4.30643	0.000828645	0.0346304	4.58293	4.59003	4.6914	3.84745	3.82037
20	2896966	2898077	1112	193	167	140	42	10	71	NA	NA	NA	NA	NA	NA		-0.874019	3.37023	0.000829731	0.0346462	3.70947	3.77103	3.69397	2.67941	2.99724
34	22245198	22245966	769	522	397	390	118	28	202	ENSCAFG00000036388	NA	lincRNA	-	upstream	4413		-0.77839	4.79741	0.000832277	0.0347229	5.14257	5.01782	5.16872	4.15876	4.49915
3	25439214	25440083	870	417	378	399	96	23	202	ENSCAFG00000008646	ATG10	protein_coding	-	upstream	3074		-0.801738	4.66586	0.000834032	0.0347665	4.81892	4.94716	5.2016	3.86248	4.49915
3	88485202	88486193	992	70	119	61	90	35	104	NA	NA	NA	NA	NA	NA		0.974706	3.07067	0.000834919	0.0347739	2.25284	3.28388	2.50206	3.76987	3.54473
16	59361771	59362981	1211	197	276	198	258	100	227	NA	NA	NA	NA	NA	NA		0.826816	4.47536	0.000838556	0.0348364	3.73899	4.49415	4.19254	5.28404	4.66709
18	26175236	26179136	3901	1745	1336	1305	414	120	655	ENSCAFG00000036257	NA	lincRNA	+	upstream	4687		-0.77455	6.54379	0.00083732	0.0348364	6.88271	6.76726	6.90993	5.96525	6.19382
6	43716794	43717767	974	122	110	122	22	24	54	NA	NA	NA	NA	NA	NA		-0.99957	2.81689	0.000838468	0.0348364	3.04992	3.17092	3.49618	1.76187	2.60556
2	1746475	1747715	1241	429	474	420	95	20	243	NA	NA	NA	NA	NA	NA		-0.822885	4.80424	0.000841933	0.0349185	4.8598	5.27328	5.27551	3.84745	4.76515
2	16752342	16754596	2255	967	692	655	194	53	380	NA	NA	NA	NA	NA	NA		-0.779064	5.60977	0.000841959	0.0349185	6.0314	5.81868	5.916	4.87365	5.40912
18	31603592	31604849	1258	560	419	314	102	29	213	ENSCAFG00000006799	C18H11orf74	protein_coding	-	upstream	2309		-0.798655	4.74416	0.000842806	0.034924	5.24385	5.09554	4.85646	3.9495	4.57546
8	3171529	3173159	1631	505	387	338	110	26	189	ENSCAFG00000011191	MRPL52	protein_coding	+	upstream	4073		-0.779428	4.69996	0.000843731	0.0349327	5.09485	4.98107	4.96256	4.05792	4.40343
1	30010426	30012405	1980	505	315	428	93	39	214	NA	NA	NA	NA	NA	NA		-0.82075	4.69624	0.000844809	0.0349478	5.09485	4.68451	5.3027	3.81692	4.58221
18	38422109	38423644	1536	507	471	438	86	42	293	NA	NA	NA	NA	NA	NA		-0.855911	4.88798	0.000846434	0.0349525	5.10055	5.26413	5.33598	3.70465	5.03459
21	5705818	5707453	1636	510	382	368	87	33	236	ENSCAFG00000034242	NA	lincRNA	+	inside	2084		-0.821733	4.72015	0.000847064	0.0349525	5.10905	4.96233	5.08507	3.72123	4.72307
2	4221574	4222297	724	60	134	99	103	78	123	NA	NA	NA	NA	NA	NA		0.994467	3.28641	0.000850237	0.0350538	2.03215	3.45448	3.19617	3.96351	3.78574
17	18142333	18143380	1048	90	97	56	77	16	112	ENSCAFG00000033718	NA	lincRNA	-	overlapStart	467		0.938549	3.0361	0.00085266	0.0351241	2.61313	2.99034	2.37973	3.54615	3.65115
15	1879331	1880504	1174	252	171	202	46	13	101	ENSCAFG00000038329	NA	lincRNA	-	overlapStart	406		-0.859423	3.68634	0.000856293	0.035227	4.09342	3.80508	4.22132	2.80918	3.50271
6	14688498	14689663	1166	743	462	412	157	27	222	NA	NA	NA	NA	NA	NA		-0.77662	5.06797	0.000857388	0.0352299	5.65147	5.23632	5.2478	4.56923	4.63503
10	41036212	41037808	1597	864	602	616	184	44	328	NA	NA	NA	NA	NA	NA		-0.772849	5.46179	0.000863495	0.0353741	5.86901	5.61783	5.8275	4.7975	5.19712
17	37216508	37220302	3795	790	486	501	172	63	250	NA	NA	NA	NA	NA	NA		-0.77274	5.21708	0.000865538	0.0353741	5.73991	5.30931	5.52965	4.70047	4.80604
18	17297841	17301701	3861	1188	924	851	268	79	464	ENSCAFG00000004293	CCDC146	protein_coding	+	upstream	3793		-0.76741	5.97857	0.000867978	0.0353741	6.32821	6.23554	6.29341	5.3388	5.69691
2	52482383	52483791	1409	122	125	97	111	28	144	NA	NA	NA	NA	NA	NA		0.85068	3.53091	0.000865976	0.0353741	3.04992	3.35456	3.16688	4.07092	4.0123
2	73398919	73399806	888	214	119	136	50	21	50	ENSCAFG00000012314	ARID1A	protein_coding	-	inside	1296		-0.909132	3.24362	0.000867123	0.0353741	3.85812	3.28388	3.6523	2.92823	2.49558
34	23180317	23181491	1175	165	173	189	40	22	80	NA	NA	NA	NA	NA	NA		-0.89049	3.44191	0.000864777	0.0353741	3.48397	3.82181	4.1256	2.60987	3.16829
34	35175039	35176385	1347	143	156	69	106	57	164	ENSCAFG00000024887	NA	protein_coding	+	downstream	750		0.892198	3.56675	0.000868555	0.0353741	3.27819	3.67303	2.67849	4.00473	4.19932
8	38929106	38932135	3030	576	451	385	94	65	272	ENSCAFG00000016030	ZBTB1	protein_coding	+	upstream	1670		-0.82605	4.87919	0.000867259	0.0353741	5.28446	5.2016	5.15013	3.83226	4.92748
25	18577092	18578223	1132	165	133	145	31	13	69	NA	NA	NA	NA	NA	NA		-0.919493	3.17514	0.000870799	0.0354241	3.48397	3.44371	3.74442	2.2473	2.95631
23	26391618	26392534	917	155	147	145	28	17	75	ENSCAFG00000040860	NA	lincRNA	-	downstream	4731		-0.936371	3.18095	0.000872972	0.0354535	3.39405	3.58758	3.74442	2.10291	3.07578
15	19097651	19099062	1412	297	299	297	79	32	137	NA	NA	NA	NA	NA	NA		-0.801915	4.24786	0.00088053	0.0354772	4.33003	4.60943	4.77629	3.5829	3.94066
17	58827092	58828946	1855	969	837	847	234	71	430	ENSCAFG00000033479	NA	lincRNA	+	downstream	1843		-0.77245	5.82893	0.000880832	0.0354772	6.03438	6.09296	6.28662	5.14347	5.58724
24	36636715	36637892	1178	221	138	112	39	31	62	ENSCAFG00000031326	CEBPB	protein_coding	+	inside	2846		-0.903391	3.2303	0.00087727	0.0354772	3.90445	3.49676	3.37333	2.5738	2.80316
27	35508493	35509844	1352	243	336	260	268	122	327	NA	NA	NA	NA	NA	NA		0.798151	4.78695	0.000881375	0.0354772	4.04106	4.77748	4.58469	5.3388	5.19272
3	48287344	48288057	714	63	82	52	71	21	88	NA	NA	NA	NA	NA	NA		0.991962	2.77199	0.000880659	0.0354772	2.10197	2.74934	2.27379	3.42989	3.30498
34	26969157	26970977	1821	983	841	801	229	70	429	NA	NA	NA	NA	NA	NA		-0.771714	5.81145	0.000877086	0.0354772	6.05506	6.09983	6.2061	5.11237	5.58389
6	64103574	64104647	1074	96	95	65	76	12	123	NA	NA	NA	NA	NA	NA		0.913555	3.11446	0.000876902	0.0354772	2.70574	2.96044	2.59297	3.52741	3.78574
8	48385806	48388590	2785	625	429	431	131	36	232	NA	NA	NA	NA	NA	NA		-0.776097	4.97037	0.00087778	0.0354772	5.40215	5.12953	5.31276	4.30894	4.69846
13	26806234	26806910	677	94	103	60	91	24	106	NA	NA	NA	NA	NA	NA		0.922574	3.11765	0.000884771	0.03552	2.67553	3.0765	2.47841	3.78572	3.57208
22	4916943	4918488	1546	886	675	592	193	52	337	NA	NA	NA	NA	NA	NA		-0.767096	5.51213	0.000885716	0.0355288	5.90526	5.78283	5.77022	4.86621	5.23612
27	16241109	16242739	1631	315	435	375	378	190	419	NA	NA	NA	NA	NA	NA		0.799266	5.21212	0.000890213	0.0356508	4.41478	5.14954	5.11222	5.83417	5.5499
2	2968739	2970088	1350	265	176	219	45	18	113	NA	NA	NA	NA	NA	NA		-0.865696	3.75835	0.00089194	0.0356907	4.16585	3.84654	4.33762	2.77782	3.66392
25	797956	799193	1238	93	110	49	78	24	116	NA	NA	NA	NA	NA	NA		0.957578	3.05724	0.000901745	0.0359845	2.66018	3.17092	2.1889	3.56464	3.70156
8	61979353	61981625	2273	1464	1107	1108	306	78	619	NA	NA	NA	NA	NA	NA		-0.779628	6.28832	0.000902959	0.0359845	6.62948	6.4961	6.67394	5.52976	6.11233
17	59501517	59502873	1357	446	293	382	83	46	195	ENSCAFG00000011762	CA14	protein_coding	+	upstream	1879		-0.81747	4.5474	0.00090715	0.0360829	4.9158	4.58023	5.13886	3.65373	4.4484
4	73430125	73431946	1822	2631	2242	2042	592	112	1115	ENSCAFG00000027904	RF00026	snRNA	-	includeFeature	225		-0.800121	7.19721	0.000907638	0.0360829	7.47495	7.51391	7.55567	6.48069	6.96085
27	37926310	37928402	2093	4352	2620	2859	843	202	1454	NA	NA	NA	NA	NA	NA		-0.829281	7.66292	0.000908432	0.0360851	8.20091	7.73864	8.04109	6.99027	7.34368
16	59011723	59013262	1540	116	154	108	117	30	162	ENSCAFG00000008558	SPAG11B	protein_coding	-	overlapStart	155		0.851599	3.65625	0.000910959	0.0360863	2.97747	3.65448	3.3211	4.14654	4.18167
23	46456339	46457817	1479	464	388	338	103	30	191	NA	NA	NA	NA	NA	NA		-0.778138	4.66045	0.00091211	0.0360863	4.97282	4.98478	4.96256	3.96351	4.41857
7	11018223	11019324	1102	239	186	203	58	21	88	ENSCAFG00000012371	NA	pseudogene	-	downstream	1913		-0.827094	3.7234	0.000909812	0.0360863	4.01717	3.92605	4.22843	3.14039	3.30498
17	49164051	49165314	1264	404	269	266	75	25	153	NA	NA	NA	NA	NA	NA		-0.802136	4.29117	0.000916597	0.0361196	4.77328	4.45716	4.61754	3.50843	4.09947
2	8480712	8482580	1869	1023	998	878	196	62	573	ENSCAFG00000004265	THNSL1	protein_coding	-	inside	1790		-0.820868	5.93742	0.000915827	0.0361196	6.11258	6.34663	6.33844	4.88841	6.00102
32	3126647	3127668	1022	153	111	121	27	18	57	NA	NA	NA	NA	NA	NA		-0.947672	2.95558	0.00091742	0.0361196	3.37538	3.18391	3.48436	2.05138	2.68286
34	11369414	11370448	1035	155	91	96	124	35	127	ENSCAFG00000033325	NA	lincRNA	+	downstream	4592		0.864176	3.5013	0.000916446	0.0361196	3.39405	2.89871	3.152	4.23002	3.83173
37	12858396	12860908	2513	795	717	707	191	54	368	NA	NA	NA	NA	NA	NA		-0.773494	5.57182	0.000916912	0.0361196	5.749	5.86985	6.02613	4.85122	5.36289
32	24250124	24251128	1005	223	189	182	38	20	107	NA	NA	NA	NA	NA	NA		-0.879219	3.61203	0.000921591	0.0362547	3.91741	3.94907	4.0713	2.53681	3.58556
2	82026474	82027212	739	351	197	245	70	25	113	ENSCAFG00000016253	DNAJC16	protein_coding	-	inside	4305		-0.816753	4.0304	0.000923569	0.0363033	4.57066	4.00872	4.49913	3.40957	3.66392
12	34263248	34264941	1694	471	428	360	117	28	192	NA	NA	NA	NA	NA	NA		-0.769364	4.74932	0.000928791	0.0363364	4.9944	5.12617	5.0534	4.14654	4.42609
20	45579602	45580045	444	207	100	124	29	10	62	ENSCAFG00000015532	MYO9B	protein_coding	-	inside	2574		-0.954198	3.06394	0.000929608	0.0363364	3.81025	3.03407	3.51955	2.15266	2.80316
8	46788630	46790470	1841	732	628	592	170	51	320	NA	NA	NA	NA	NA	NA		-0.768898	5.38483	0.000929447	0.0363364	5.62997	5.67878	5.77022	4.68365	5.16155
1	29579722	29580894	1173	400	217	212	78	22	109	NA	NA	NA	NA	NA	NA		-0.811887	4.0749	0.000935496	0.0363885	4.75894	4.14789	4.29087	3.56464	3.61216
14	45620097	45621376	1280	91	126	82	88	27	140	NA	NA	NA	NA	NA	NA		0.896424	3.32606	0.000936145	0.0363885	2.62898	3.36601	2.92587	3.73763	3.9718
15	54175794	54176136	343	62	59	56	68	35	78	NA	NA	NA	NA	NA	NA		0.999152	2.64733	0.000935283	0.0363885	2.07907	2.27783	2.37973	3.36805	3.13199
8	74183885	74185203	1319	113	170	114	133	72	158	NA	NA	NA	NA	NA	NA		0.858291	3.72233	0.000934428	0.0363885	2.93983	3.79664	3.39875	4.33072	4.14571
33	17215719	17217322	1604	1447	855	934	288	48	493	NA	NA	NA	NA	NA	NA		-0.773465	6.07812	0.000941011	0.0365196	6.61263	6.12364	6.4276	5.44245	5.78428
38	6394037	6395678	1642	534	506	454	108	32	280	NA	NA	NA	NA	NA	NA		-0.805105	4.98625	0.000940829	0.0365196	5.17533	5.36743	5.38768	4.03157	4.96923
20	42420805	42421697	893	501	269	303	91	20	161	ENSCAFG00000013805	CCR1	pseudogene	+	upstream	3112		-0.798217	4.46083	0.000948721	0.036725	5.08339	4.45716	4.8051	3.78572	4.17276
27	13154980	13158107	3128	1013	1331	1052	1259	809	1163	ENSCAFG00000034714	NA	lincRNA	-	inside	4696		0.80625	6.80994	0.000951603	0.036725	6.09841	6.76185	6.59915	7.56866	7.02163
27	19086155	19086853	699	271	396	277	288	134	378	NA	NA	NA	NA	NA	NA		0.793211	4.94643	0.00095137	0.036725	4.19809	5.01419	4.67589	5.44245	5.40152
27	27895757	27896868	1112	199	200	170	38	22	99	NA	NA	NA	NA	NA	NA		-0.876594	3.5536	0.000952477	0.036725	3.75353	4.03047	3.97317	2.53681	3.474
34	21352863	21354255	1393	600	379	364	133	24	185	NA	NA	NA	NA	NA	NA		-0.769808	4.81339	0.000952865	0.036725	5.3433	4.95097	5.06932	4.33072	4.37265
3	211914	214942	3029	1541	2462	1777	2025	1165	2177	NA	NA	NA	NA	NA	NA		0.849858	7.57748	0.000954744	0.036761	6.7034	7.64892	7.35518	8.25408	7.92583
20	42570997	42572579	1583	480	305	282	115	36	133	ENSCAFG00000013874	CXCR6	protein_coding	-	upstream	4721		-0.780961	4.47624	0.000957196	0.0367687	5.02168	4.63804	4.70165	4.12177	3.89807
33	22971060	22971830	771	66	96	49	66	16	102	NA	NA	NA	NA	NA	NA		0.989975	2.83502	0.000959003	0.0368092	2.16857	2.97547	2.1889	3.3253	3.51685
27	37483341	37484113	773	94	171	153	158	79	154	NA	NA	NA	NA	NA	NA		0.90472	3.79789	0.000959761	0.0368094	2.67553	3.80508	3.82164	4.57836	4.10883
21	14979501	14980310	810	106	117	61	93	31	120	NA	NA	NA	NA	NA	NA		0.905297	3.23535	0.000960639	0.0368142	2.84799	3.25953	2.50206	3.81692	3.75026
13	40692680	40697126	4447	844	1229	973	1049	654	1113	ENSCAFG00000024933	NA	protein_coding	+	inside	150		0.803959	6.64649	0.000963405	0.0368625	5.83524	6.64687	6.48658	7.30551	6.95826
X	105571751	105572956	1206	353	329	285	307	139	365	NA	NA	NA	NA	NA	NA		0.761182	4.98569	0.000962854	0.0368625	4.57885	4.74715	4.71689	5.53446	5.3511
1	17961570	17962923	1354	200	151	136	41	19	69	NA	NA	NA	NA	NA	NA		-0.868323	3.32812	0.000966023	0.0368628	3.76074	3.62619	3.6523	2.64506	2.95631
12	16857497	16858553	1057	65	101	81	79	36	114	ENSCAFG00000019265	NA	protein_coding	-	downstream	342		0.950666	3.07256	0.000965763	0.0368628	2.14671	3.04835	2.90827	3.5829	3.67658
5	17700771	17701853	1083	164	137	88	127	27	152	NA	NA	NA	NA	NA	NA		0.837053	3.66862	0.000966904	0.0368628	3.47523	3.4863	3.02715	4.26437	4.09004
7	19621603	19624895	3293	727	562	403	140	52	274	NA	NA	NA	NA	NA	NA		-0.778812	5.13945	0.000965359	0.0368628	5.62009	5.51872	5.21597	4.40445	4.93803
X	68853323	68854995	1673	261	254	251	59	18	129	NA	NA	NA	NA	NA	NA		-0.821734	4.01429	0.000967181	0.0368628	4.14395	4.37454	4.53396	3.16484	3.85418
21	34886076	34887524	1449	478	463	352	115	34	204	NA	NA	NA	NA	NA	NA		-0.771643	4.78224	0.000970918	0.0369765	5.01566	5.23944	5.02103	4.12177	4.51333
10	26503576	26504837	1262	506	307	354	119	32	156	ENSCAFG00000001424	PLA2G6	protein_coding	+	inside	4976		-0.776335	4.61452	0.000976976	0.0371782	5.0977	4.64746	5.02919	4.17089	4.12739
9	15908276	15910929	2654	1542	1105	1203	324	49	642	NA	NA	NA	NA	NA	NA		-0.776168	6.35348	0.0009779	0.0371845	6.70434	6.4935	6.79257	5.6121	6.16492
23	43949204	43953852	4649	1450	1307	1277	308	153	738	NA	NA	NA	NA	NA	NA		-0.794652	6.42697	0.000980933	0.037242	6.61562	6.73561	6.87865	5.53915	6.36583
32	22928550	22929876	1327	138	144	105	35	37	48	NA	NA	NA	NA	NA	NA		-0.92376	2.98453	0.0009806	0.037242	3.22703	3.55794	3.28065	2.41977	2.43728
1	56752473	56755054	2582	154	171	136	31	25	75	NA	NA	NA	NA	NA	NA		-0.91159	3.23304	0.000984956	0.037279	3.38475	3.80508	3.6523	2.2473	3.07578
10	62415034	62416134	1101	281	208	209	67	28	97	NA	NA	NA	NA	NA	NA		-0.803746	3.87982	0.000983179	0.037279	4.25027	4.08692	4.27035	3.34684	3.4447
37	5823422	5826701	3280	527	406	382	122	50	201	ENSCAFG00000010652	STK17B	protein_coding	-	upstream	3520		-0.763923	4.80879	0.000984406	0.037279	5.15631	5.05013	5.13886	4.20666	4.49201
6	42116479	42117492	1014	381	234	254	96	20	105	ENSCAFG00000036477	NA	lincRNA	+	upstream	3372		-0.795024	4.18346	0.00098361	0.037279	4.68882	4.25646	4.55107	3.86248	3.55847
3	28194663	28197036	2374	1128	747	649	218	70	398	NA	NA	NA	NA	NA	NA		-0.76809	5.72049	0.000986579	0.0372828	6.25347	5.92894	5.90273	5.04151	5.47581
5	79533050	79537253	4204	691	582	576	174	57	285	NA	NA	NA	NA	NA	NA		-0.758684	5.31171	0.000986182	0.0372828	5.54687	5.56913	5.73072	4.7171	4.99472
8	74043563	74045267	1705	163	193	163	176	57	196	NA	NA	NA	NA	NA	NA		0.8042	4.10953	0.000987388	0.0372846	3.46643	3.9792	3.91269	4.73355	4.45576
6	38432677	38436560	3884	1679	1115	1125	373	89	577	NA	NA	NA	NA	NA	NA		-0.762668	6.3711	0.000988255	0.0372885	6.8271	6.50649	6.6959	5.81499	6.01105
16	54946680	54949127	2448	164	237	196	226	96	206	NA	NA	NA	NA	NA	NA		0.826887	4.30974	0.000989573	0.0373082	3.47523	4.2748	4.17793	5.09339	4.52737
25	12379991	12383807	3817	1062	706	799	189	67	469	NA	NA	NA	NA	NA	NA		-0.796113	5.753	0.000990301	0.0373082	6.16653	5.84756	6.2025	4.83607	5.71235
23	3769936	3771073	1138	199	200	178	38	20	102	NA	NA	NA	NA	NA	NA		-0.875262	3.5754	0.000992115	0.0373191	3.75353	4.03047	4.03933	2.53681	3.51685
20	48586106	48587005	900	455	256	319	85	29	161	ENSCAFG00000016592	NANOS3	protein_coding	-	downstream	1161		-0.799368	4.41405	0.000994338	0.0373387	4.94459	4.38583	4.87922	3.68787	4.17276
27	33803837	33805279	1443	486	335	340	89	23	202	NA	NA	NA	NA	NA	NA		-0.793899	4.60736	0.000993467	0.0373387	5.03958	4.77318	4.97106	3.75384	4.49915
17	59921916	59923083	1168	702	475	450	146	72	252	NA	NA	NA	NA	NA	NA		-0.764656	5.10063	0.000997427	0.0373703	5.56964	5.27632	5.37493	4.46478	4.81751
27	13175370	13177170	1801	1433	1838	1541	1794	1183	1676	NA	NA	NA	NA	NA	NA		0.821593	7.32072	0.00100035	0.0373703	6.59861	7.22733	7.14967	8.07939	7.54861
3	74140261	74140797	537	196	104	71	121	21	141	NA	NA	NA	NA	NA	NA		0.887194	3.54366	0.001	0.0373703	3.73167	3.09037	2.71942	4.19483	3.98203
34	40697054	40698392	1339	670	594	481	166	43	264	NA	NA	NA	NA	NA	NA		-0.756232	5.22115	0.000999651	0.0373703	5.50238	5.59855	5.47094	4.6494	4.8845
27	33716182	33717694	1513	578	414	390	121	37	220	ENSCAFG00000013248	CREBL2	protein_coding	-	upstream	4853		-0.768088	4.87065	0.00100355	0.0373933	5.28946	5.07824	5.16872	4.19483	4.62201
34	18179456	18181604	2149	395	324	371	97	34	171	NA	NA	NA	NA	NA	NA		-0.780483	4.53989	0.00100283	0.0373933	4.74082	4.72509	5.09676	3.87735	4.25944
X	41720029	41721113	1085	269	196	138	64	18	70	ENSCAFG00000015326	SLC38A5	protein_coding	-	upstream	3561		-0.841375	3.62406	0.00100402	0.0373933	4.18743	4.0014	3.67329	3.28125	2.97692
27	18996406	18998741	2336	423	690	519	529	256	619	NA	NA	NA	NA	NA	NA		0.801763	5.73308	0.00101339	0.037685	4.8395	5.81451	5.58053	6.31851	6.11233
27	39007224	39008777	1554	381	571	432	471	180	500	NA	NA	NA	NA	NA	NA		0.794052	5.50046	0.00101491	0.0377126	4.68882	5.54162	5.3161	6.15113	5.8046
11	40742912	40745429	2518	322	465	392	391	285	439	NA	NA	NA	NA	NA	NA		0.793293	5.27363	0.00101677	0.0377533	4.44644	5.24565	5.17609	5.88289	5.61709
7	14562584	14565749	3166	1624	1062	908	336	83	525	NA	NA	NA	NA	NA	NA		-0.762427	6.22832	0.00102104	0.0378831	6.77906	6.43626	6.38689	5.66448	5.87492
37	24524094	24524799	706	104	106	77	105	19	111	NA	NA	NA	NA	NA	NA		0.875877	3.28069	0.00102557	0.0380224	2.82064	3.11772	2.83567	3.99112	3.63827
3	68741536	68744281	2746	694	539	529	160	61	279	NA	NA	NA	NA	NA	NA		-0.758294	5.23603	0.0010292	0.0381281	5.55311	5.45849	5.60803	4.59645	4.96408
27	18389854	18391042	1189	204	285	199	216	99	269	NA	NA	NA	NA	NA	NA		0.793044	4.49383	0.00103108	0.0381399	3.78924	4.54036	4.19979	5.02824	4.91151
X	105809247	105811051	1805	450	446	400	405	167	495	NA	NA	NA	NA	NA	NA		0.754858	5.40862	0.00103083	0.0381399	4.92867	5.18553	5.2052	5.93358	5.79011
4	68873232	68874671	1440	460	410	419	118	41	202	NA	NA	NA	NA	NA	NA		-0.766952	4.79092	0.00103351	0.0381721	4.96034	5.06425	5.27207	4.15876	4.49915
3	17690020	17693478	3459	1203	933	942	256	80	527	ENSCAFG00000008118	ARRDC3	protein_coding	+	overlapStart	1517		-0.768605	6.03779	0.00103794	0.0382491	6.3463	6.24952	6.43989	5.27284	5.8804
35	10379292	10381607	2316	572	479	414	127	61	240	NA	NA	NA	NA	NA	NA		-0.764443	4.96585	0.00103778	0.0382491	5.27442	5.2884	5.25477	4.26437	4.74726
10	34723992	34725402	1411	279	254	203	193	45	334	NA	NA	NA	NA	NA	NA		0.767626	4.58648	0.00104769	0.0383234	4.23999	4.37454	4.22843	4.86621	5.22323
18	25315633	25317879	2247	244	442	270	296	198	374	NA	NA	NA	NA	NA	NA		0.815084	4.94533	0.00104721	0.0383234	4.04697	5.17255	4.63903	5.48191	5.38619
20	2766123	2767551	1429	608	566	562	150	34	289	NA	NA	NA	NA	NA	NA		-0.767651	5.22101	0.00104928	0.0383234	5.3624	5.52895	5.69526	4.50364	5.01479
24	21849008	21850115	1108	542	268	311	92	15	170	ENSCAFG00000028966	NA	protein_coding	+	downstream	3466		-0.799572	4.50872	0.0010488	0.0383234	5.19676	4.45179	4.84263	3.8014	4.251
24	39471100	39472411	1312	425	358	394	114	33	174	NA	NA	NA	NA	NA	NA		-0.76702	4.65845	0.00104464	0.0383234	4.8463	4.86884	5.18343	4.10922	4.28446
27	18131240	18132292	1053	178	203	161	209	92	182	NA	NA	NA	NA	NA	NA		0.806472	4.17397	0.00104148	0.0383234	3.59306	4.0519	3.89494	4.98083	4.34912
3	41023935	41025401	1467	233	294	230	63	40	118	NA	NA	NA	NA	NA	NA		-0.817637	3.99174	0.0010459	0.0383234	3.98056	4.58514	4.40817	3.25871	3.72612
6	40584728	40587644	2917	2189	4606	2914	3793	2040	3471	NA	NA	NA	NA	NA	NA		0.932174	8.31775	0.00104679	0.0383234	7.20967	8.55247	8.06858	9.15933	8.59872
9	19686446	19688190	1745	1740	892	989	361	80	475	ENSCAFG00000026280	RF00026	snRNA	+	downstream	3473		-0.772722	6.21439	0.00104811	0.0383234	6.87857	6.18472	6.5101	5.76787	5.73067
X	117521764	117524137	2374	434	355	378	99	18	193	NA	NA	NA	NA	NA	NA		-0.776592	4.63942	0.00104666	0.0383234	4.8765	4.85672	5.1237	3.90665	4.43356
3	31257359	31259296	1938	171	181	127	176	84	167	NA	NA	NA	NA	NA	NA		0.807648	3.987	0.00105251	0.0383938	3.53535	3.88684	3.5539	4.73355	4.22539
38	21367646	21371820	4175	1782	1023	1097	342	94	600	ENSCAFG00000012732	KLHDC9	protein_coding	-	overlapStart	1369		-0.771443	6.34244	0.00105285	0.0383938	6.91297	6.38231	6.65955	5.68998	6.06739
22	61423870	61426975	3106	2341	3743	2746	3370	1883	3205	NA	NA	NA	NA	NA	NA		0.887394	8.20302	0.00105498	0.0384051	7.3065	8.25319	7.98292	8.98877	8.48371
24	123336	124014	679	61	114	65	89	41	97	ENSCAFG00000005117	CST8	protein_coding	-	upstream	3640		0.975471	3.0139	0.00105697	0.0384051	2.0558	3.22222	2.59297	3.75384	3.4447
28	6814551	6816067	1517	261	188	208	55	33	101	ENSCAFG00000034105	NA	lincRNA	+	downstream	1460		-0.817879	3.7832	0.00105709	0.0384051	4.14395	3.94143	4.26345	3.06444	3.50271
28	9240318	9240939	622	186	121	121	41	12	52	NA	NA	NA	NA	NA	NA		-0.892779	3.12904	0.00105599	0.0384051	3.65632	3.30783	3.48436	2.64506	2.55162
34	6831639	6832622	984	79	148	95	102	34	139	NA	NA	NA	NA	NA	NA		0.913912	3.41429	0.00105658	0.0384051	2.42617	3.59733	3.13697	3.9495	3.96149
X	105805095	105806526	1432	389	357	318	347	146	388	NA	NA	NA	NA	NA	NA		0.754733	5.12166	0.00105856	0.0384302	4.71876	4.86481	4.8747	5.71089	5.43914
2	37012752	37015118	2367	254	200	206	66	20	89	NA	NA	NA	NA	NA	NA		-0.803976	3.80626	0.00106593	0.0384693	4.10481	4.03047	4.24954	3.3253	3.32119
22	45350721	45354805	4085	1724	1486	1634	446	116	760	ENSCAFG00000026506	NA	miRNA	-	includeFeature	1223		-0.77108	6.70017	0.00106558	0.0384693	6.86525	6.92072	7.23418	6.07254	6.40818
23	18061358	18062714	1357	204	214	219	50	22	102	NA	NA	NA	NA	NA	NA		-0.837894	3.73996	0.00106444	0.0384693	3.78924	4.12785	4.33762	2.92823	3.51685
30	1429957	1430923	967	63	88	108	88	22	112	NA	NA	NA	NA	NA	NA		0.957915	3.13249	0.00106566	0.0384693	2.10197	2.85062	3.3211	3.73763	3.65115
38	21387544	21388404	861	177	96	114	25	16	58	NA	NA	NA	NA	NA	NA		-0.962133	2.92187	0.00106267	0.0384693	3.58496	2.97547	3.39875	1.94245	2.70774
11	6349215	6350210	996	296	260	175	54	19	122	NA	NA	NA	NA	NA	NA		-0.824562	3.91208	0.00107372	0.0386808	4.32517	4.40815	4.01487	3.03821	3.77401
23	2881835	2883144	1310	969	659	599	222	25	316	NA	NA	NA	NA	NA	NA		-0.750531	5.55618	0.00107416	0.0386808	6.03438	5.74824	5.78716	5.06768	5.14343
29	15635971	15638939	2969	306	236	214	61	35	123	NA	NA	NA	NA	NA	NA		-0.801761	3.98888	0.00107547	0.0386994	4.37303	4.26871	4.30438	3.21254	3.78574
21	31525010	31526146	1137	114	135	89	100	19	150	NA	NA	NA	NA	NA	NA		0.84962	3.49062	0.00107656	0.0387104	2.95249	3.46516	3.04336	3.92107	4.07099
7	34120904	34122041	1138	67	71	69	54	22	119	NA	NA	NA	NA	NA	NA		0.967059	2.83758	0.0010808	0.0388341	2.1901	2.54289	2.67849	3.03821	3.73824
16	34708730	34710165	1436	302	204	180	58	30	103	NA	NA	NA	NA	NA	NA		-0.811118	3.82794	0.00108329	0.0388383	4.35408	4.05897	4.0554	3.14039	3.53086
19	17950139	17951082	944	94	116	111	26	9	39	NA	NA	NA	NA	NA	NA		-0.997186	2.68445	0.00108245	0.0388383	2.67553	3.2472	3.36045	1.99794	2.14115
26	1991074	1992025	952	89	59	43	76	33	77	NA	NA	NA	NA	NA	NA		0.988574	2.70367	0.00108321	0.0388383	2.5971	2.27783	2.00249	3.52741	3.1135
2	72692995	72696001	3007	1088	712	829	236	64	414	ENSCAFG00000012070	FGR	protein_coding	+	downstream	2813		-0.760645	5.80103	0.00108446	0.0388517	6.20141	5.85976	6.25564	5.15572	5.5326
16	54088059	54090240	2182	271	406	307	360	149	334	ENSCAFG00000025123	NA	protein_coding	-	inside	127		0.80129	5.01186	0.00108676	0.0389056	4.19809	5.05013	4.82399	5.76388	5.22323
15	18898167	18899547	1381	194	169	176	26	18	112	NA	NA	NA	NA	NA	NA		-0.949655	3.43545	0.00109078	0.0389471	3.71691	3.78816	4.02307	1.99794	3.65115
X	81938070	81940525	2456	389	276	284	83	38	149	NA	NA	NA	NA	NA	NA		-0.77733	4.32797	0.00109111	0.0389471	4.71876	4.49415	4.71183	3.65373	4.06137
27	29484024	29485477	1454	644	554	533	161	38	272	NA	NA	NA	NA	NA	NA		-0.753063	5.21903	0.00109309	0.0389896	5.44532	5.49806	5.61889	4.60541	4.92748
11	22645568	22647546	1979	360	193	183	65	17	101	ENSCAFG00000001021	JADE2	protein_coding	+	upstream	3		-0.816747	3.89434	0.00109755	0.0390469	4.60714	3.9792	4.07918	3.30344	3.50271
2	38429492	38431321	1830	1130	764	865	212	67	495	NA	NA	NA	NA	NA	NA		-0.781188	5.86516	0.00109949	0.0390469	6.25603	5.96139	6.31694	5.00134	5.79011
34	15758613	15760632	2020	222	226	179	48	27	103	NA	NA	NA	NA	NA	NA		-0.83107	3.7131	0.00109685	0.0390469	3.91095	4.20638	4.04739	2.86993	3.53086
8	41590190	41591563	1374	318	193	221	76	37	93	ENSCAFG00000016428	ARG2	protein_coding	+	inside	2803		-0.801384	3.934	0.0010988	0.0390469	4.42843	3.9792	4.35071	3.52741	3.38427
18	48675607	48678572	2966	1628	881	951	333	50	482	NA	NA	NA	NA	NA	NA		-0.764033	6.16127	0.00110308	0.0391177	6.78261	6.16683	6.45361	5.65156	5.75176
26	23459387	23460904	1518	474	312	332	86	20	194	NA	NA	NA	NA	NA	NA		-0.789145	4.55134	0.00110569	0.0391819	5.00355	4.67073	4.93676	3.70465	4.441
2	37280527	37282505	1979	982	673	765	210	46	396	NA	NA	NA	NA	NA	NA		-0.76136	5.68564	0.00110945	0.0392867	6.0536	5.77855	6.1398	4.9877	5.46855
13	29523537	29527040	3504	5365	3861	3775	1179	211	1862	NA	NA	NA	NA	NA	NA		-0.829814	8.08342	0.00111036	0.0392905	8.50278	8.29796	8.442	7.47398	7.7004
9	47699772	47702841	3070	691	480	533	158	52	263	NA	NA	NA	NA	NA	NA		-0.755839	5.18291	0.00111234	0.0393321	5.54687	5.29141	5.61889	4.57836	4.87903
22	7116989	7117910	922	358	234	291	68	23	149	NA	NA	NA	NA	NA	NA		-0.805038	4.20638	0.00111414	0.0393674	4.59911	4.25646	4.7469	3.36805	4.06137
20	35168254	35169100	847	84	71	57	70	15	96	NA	NA	NA	NA	NA	NA		0.930933	2.8603	0.00111829	0.0394741	2.51416	2.54289	2.40504	3.40957	3.42983
1	48308542	48311487	2946	1321	1048	1188	318	77	577	NA	NA	NA	NA	NA	NA		-0.761272	6.25381	0.00112018	0.0394951	6.48124	6.41712	6.77447	5.58517	6.01105
9	10854395	10855294	900	67	54	60	74	14	74	NA	NA	NA	NA	NA	NA		0.981997	2.67309	0.00112224	0.0395393	2.1901	2.1512	2.47841	3.48919	3.05654
18	54584472	54586115	1644	883	644	611	223	42	298	ENSCAFG00000016019	FADS2	protein_coding	-	upstream	2902		-0.743755	5.51286	0.00113006	0.0397575	5.90037	5.71505	5.81575	5.07415	5.05896
3	46236891	46238201	1311	92	149	110	105	37	156	NA	NA	NA	NA	NA	NA		0.873852	3.54353	0.00113213	0.0398019	2.64467	3.60702	3.34745	3.99112	4.12739
27	39692447	39693095	649	158	224	211	169	76	261	NA	NA	NA	NA	NA	NA		0.81128	4.28849	0.00113448	0.0398557	3.42162	4.19359	4.28406	4.67516	4.86804
5	15482162	15483237	1076	549	417	396	110	48	236	NA	NA	NA	NA	NA	NA		-0.770372	4.85512	0.00114006	0.0400232	5.21526	5.08865	5.19072	4.05792	4.72307
X	113360763	113361536	774	262	398	281	310	166	346	NA	NA	NA	NA	NA	NA		0.788352	4.938	0.00114286	0.0400928	4.14946	5.02145	4.69654	5.54847	5.27408
15	43859821	43864789	4969	840	654	612	205	60	317	ENSCAFG00000007629	OTUD4	protein_coding	-	overlapStart	1963		-0.743477	5.49695	0.00114632	0.0401069	5.82839	5.73726	5.81811	4.95302	5.14798
20	54631567	54632550	984	520	312	376	105	32	189	NA	NA	NA	NA	NA	NA		-0.773664	4.66367	0.00114499	0.0401069	5.13704	4.67073	5.11605	3.99112	4.40343
7	64352141	64353486	1346	298	213	211	66	24	106	NA	NA	NA	NA	NA	NA		-0.791424	3.92748	0.00114524	0.0401069	4.33487	4.12111	4.28406	3.3253	3.57208
8	39446060	39447403	1344	761	660	594	177	48	334	ENSCAFG00000016212	MAX	protein_coding	-	inside	3718		-0.753281	5.43528	0.00114654	0.0401069	5.68598	5.75043	5.77508	4.7417	5.22323
10	43371294	43373304	2011	347	260	308	67	46	164	NA	NA	NA	NA	NA	NA		-0.807462	4.26743	0.00114906	0.0401663	4.55415	4.40815	4.82867	3.34684	4.19932
1	15794	17881	2088	1349	2261	1667	1805	973	1984	NA	NA	NA	NA	NA	NA		0.833802	7.43614	0.00115315	0.0401901	6.51149	7.52608	7.26302	8.0882	7.79193
13	27708842	27709977	1136	162	210	119	170	38	177	NA	NA	NA	NA	NA	NA		0.813863	4.00228	0.00115146	0.0401901	3.45758	4.10069	3.46041	4.68365	4.30905
2	55422756	55424839	2084	977	637	725	184	48	411	NA	NA	NA	NA	NA	NA		-0.774174	5.62551	0.00115277	0.0401901	6.04624	5.6993	6.06238	4.7975	5.52212
9	19521270	19523151	1882	1419	801	884	284	41	464	ENSCAFG00000028570	DUSP3	protein_coding	+	inside	2532		-0.759774	6.0163	0.00115153	0.0401901	6.58445	6.02957	6.34826	5.42231	5.69691
1	118790962	118792128	1167	154	154	110	38	23	54	NA	NA	NA	NA	NA	NA		-0.888093	3.10581	0.00115625	0.0402165	3.38475	3.65448	3.34745	2.53681	2.60556
3	77422	79403	1982	1461	2126	1651	1861	943	1893	NA	NA	NA	NA	NA	NA		0.821124	7.43388	0.00115565	0.0402165	6.62652	7.43728	7.24911	8.13227	7.72421
11	6419327	6423284	3958	2406	1806	1616	535	121	896	ENSCAFG00000036425	NA	lincRNA	+	upstream	3663		-0.766068	6.9493	0.0011575	0.0402234	7.346	7.202	7.2182	6.33476	6.64553
13	39892466	39893558	1093	96	115	59	140	49	82	NA	NA	NA	NA	NA	NA		0.95	3.2006	0.0011592	0.0402234	2.70574	3.23476	2.45436	4.40445	3.20369
20	42633899	42635455	1557	481	260	294	90	23	155	ENSCAFG00000038194	NA	lincRNA	+	overlapStart	349		-0.783164	4.4165	0.00115853	0.0402234	5.02468	4.40815	4.76167	3.76987	4.11814
3	58937777	58939968	2192	1157	1126	1112	293	85	574	NA	NA	NA	NA	NA	NA		-0.763506	6.19213	0.00116056	0.0402234	6.29008	6.52065	6.67914	5.46724	6.00353
35	24263	24919	657	319	497	332	387	247	410	NA	NA	NA	NA	NA	NA		0.788567	5.21959	0.00115975	0.0402234	4.43296	5.34157	4.93676	5.86807	5.51861
7	57661183	57661675	493	223	253	207	43	4	129	ENSCAFG00000018024	TRAPPC8	protein_coding	+	upstream	3565		-0.859671	3.82199	0.00116174	0.0402359	3.91741	4.36886	4.25651	2.71296	3.85418
34	37715545	37717776	2232	1078	914	920	221	78	543	NA	NA	NA	NA	NA	NA		-0.778779	5.95969	0.00116602	0.0403555	6.18809	6.21985	6.40582	5.06118	5.92351
2	52655720	52656688	969	462	347	286	86	24	188	ENSCAFG00000007594	CD180	protein_coding	-	inside	4135		-0.77939	4.52257	0.00117413	0.04055	4.96659	4.82388	4.72194	3.70465	4.39579
34	6157084	6158365	1282	186	206	123	165	55	195	NA	NA	NA	NA	NA	NA		0.793372	4.06527	0.00117614	0.040591	3.65632	4.07301	3.50791	4.64071	4.4484
22	41617	44339	2723	974	1532	1242	1344	650	1320	NA	NA	NA	NA	NA	NA		0.812737	6.94244	0.00118185	0.0407593	6.0418	6.96469	6.83858	7.66287	7.20424
12	64950962	64953092	2131	429	255	277	75	33	160	ENSCAFG00000003741	SCML4	protein_coding	-	inside	2045		-0.792061	4.31762	0.00118663	0.0408377	4.8598	4.38019	4.67589	3.50843	4.1638
34	26505853	26509509	3657	584	387	401	124	58	214	ENSCAFG00000039617	NA	lincRNA	+	overlapStart	1192		-0.756699	4.86129	0.00118581	0.0408377	5.30434	4.98107	5.2088	4.23002	4.58221
32	4413699	4414885	1187	153	125	147	27	18	71	NA	NA	NA	NA	NA	NA		-0.922727	3.10854	0.00118774	0.0408474	3.37538	3.35456	3.76412	2.05138	2.99724
1	54088855	54089716	862	92	101	81	92	26	114	NA	NA	NA	NA	NA	NA		0.871987	3.21585	0.00118912	0.0408561	2.64467	3.04835	2.90827	3.8014	3.67658
24	36371056	36372555	1500	177	175	205	50	12	78	NA	NA	NA	NA	NA	NA		-0.842743	3.54521	0.00118967	0.0408561	3.58496	3.83834	4.24254	2.92823	3.13199
15	34375373	34377988	2616	1138	800	838	223	91	488	NA	NA	NA	NA	NA	NA		-0.765449	5.88179	0.00119162	0.0408659	6.2662	6.02777	6.27121	5.07415	5.76959
37	12378822	12381682	2861	275	211	189	60	31	101	ENSCAFG00000012860	RAPH1	protein_coding	-	overlapStart	1237		-0.796224	3.82878	0.00119103	0.0408659	4.21919	4.10753	4.1256	3.18888	3.50271
11	123	4946	4824	2676	4002	3018	3618	2115	3583	NA	NA	NA	NA	NA	NA		0.877047	8.3408	0.00119524	0.0409214	7.49942	8.3497	8.11916	9.0912	8.64453
15	937277	938302	1026	196	183	141	43	8	78	NA	NA	NA	NA	NA	NA		-0.84106	3.4367	0.00119941	0.0409214	3.73167	3.90265	3.7042	2.71296	3.13199
2	2666667	2669321	2655	539	433	459	114	28	254	NA	NA	NA	NA	NA	NA		-0.771936	4.93465	0.00119832	0.0409214	5.18876	5.1429	5.40347	4.10922	4.82889
2	17158762	17160331	1570	570	445	361	123	26	218	NA	NA	NA	NA	NA	NA		-0.754111	4.86726	0.00119634	0.0409214	5.26937	5.1823	5.0574	4.21839	4.60886
2	31555801	31557009	1209	223	151	134	41	9	75	NA	NA	NA	NA	NA	NA		-0.85205	3.37909	0.00120068	0.0409214	3.91741	3.62619	3.63101	2.64506	3.07578
25	42537956	42539444	1489	623	439	449	139	34	236	NA	NA	NA	NA	NA	NA		-0.750618	5.00984	0.00120033	0.0409214	5.39753	5.16273	5.37172	4.39414	4.72307
3	73780065	73781395	1331	116	146	100	121	22	142	NA	NA	NA	NA	NA	NA		0.833926	3.59057	0.00119785	0.0409214	2.97747	3.57777	3.2106	4.19483	3.99219
27	38612272	38613969	1698	448	409	351	399	171	428	ENSCAFG00000015196	SCNN1A	protein_coding	+	overlapStart	216		0.745252	5.2985	0.00120448	0.0409756	4.92225	5.06073	5.01693	5.91207	5.58052
27	39703747	39704339	593	150	207	162	197	101	177	NA	NA	NA	NA	NA	NA		0.814585	4.1071	0.00120571	0.0409756	3.3469	4.07998	3.90384	4.89573	4.30905
38	210368	211198	831	90	74	65	78	20	98	ENSCAFG00000009468	OPTC	protein_coding	+	upstream	4206		0.903634	2.96647	0.00120441	0.0409756	2.61313	2.60218	2.59297	3.56464	3.45942
32	21765575	21768490	2916	2379	1961	1883	555	114	1002	ENSCAFG00000010571	DAPP1	protein_coding	+	overlapStart	1010		-0.770656	7.05673	0.00120962	0.0410801	7.32973	7.32076	7.43875	6.38766	6.80676
27	39956464	39957768	1305	119	227	142	144	74	207	NA	NA	NA	NA	NA	NA		0.849032	3.98411	0.00121055	0.0410833	3.01415	4.21274	3.71436	4.44495	4.53434
15	12837546	12838626	1081	192	205	158	175	42	214	NA	NA	NA	NA	NA	NA		0.772847	4.18869	0.00121278	0.0410936	3.702	4.06601	3.86789	4.72535	4.58221
26	9197340	9198750	1411	713	409	388	128	32	237	NA	NA	NA	NA	NA	NA		-0.767494	4.96378	0.00121404	0.0410936	5.59205	5.06073	5.16132	4.27565	4.72916
27	37712676	37714315	1640	1802	1547	1428	399	139	825	ENSCAFG00000013990	NA	pseudogene	+	upstream	957		-0.767026	6.67724	0.0012159	0.0410936	6.92907	6.97874	7.03983	5.91207	6.5265
9	4476258	4479956	3699	580	440	458	135	66	235	NA	NA	NA	NA	NA	NA		-0.750522	4.98598	0.00121788	0.0411038	5.29444	5.16601	5.40032	4.35217	4.71696
11	36948298	36948935	638	144	143	110	39	9	48	ENSCAFG00000001562	BNC2	protein_coding	-	inside	1806		-0.893508	3.03893	0.0012197	0.0411368	3.28821	3.54792	3.34745	2.5738	2.43728
12	2507824	2511255	3432	1280	894	822	271	60	474	ENSCAFG00000032102	DLA-DMB	protein_coding	-	overlapStart	451		-0.746774	5.98992	0.00122166	0.0411745	6.43578	6.18795	6.24342	5.35483	5.72764
12	13271	14705	1435	574	891	593	682	417	741	NA	NA	NA	NA	NA	NA		0.7806	6.05832	0.0012242	0.0412036	5.27945	6.1831	5.77265	6.68471	6.37167
15	17969817	17973379	3563	641	436	434	140	45	233	NA	NA	NA	NA	NA	NA		-0.748998	5.00466	0.00122783	0.0412606	5.43859	5.15285	5.32276	4.40445	4.70465
21	27162774	27163179	406	89	156	152	153	70	142	ENSCAFG00000029863	NA	protein_coding	+	downstream	2522		0.895359	3.72133	0.00122927	0.0412606	2.5971	3.67303	3.81221	4.53212	3.99219
27	39403912	39404439	528	171	221	162	170	66	221	NA	NA	NA	NA	NA	NA		0.785223	4.18511	0.00122728	0.0412606	3.53535	4.17418	3.90384	4.68365	4.62853
17	48904667	48905107	441	142	106	80	20	10	50	NA	NA	NA	NA	NA	NA		-0.991053	2.67989	0.0012359	0.0413139	3.2681	3.11772	2.89046	1.62757	2.49558
3	150336	152113	1778	766	1188	844	903	530	1047	NA	NA	NA	NA	NA	NA		0.783352	6.50687	0.00123829	0.0413139	5.69543	6.59794	6.2815	7.0894	6.87011
33	17262252	17263925	1674	327	266	220	51	23	159	NA	NA	NA	NA	NA	NA		-0.834388	4.07303	0.00123255	0.0413139	4.46863	4.44101	4.34418	2.95652	4.15478
34	17268039	17269307	1269	673	461	436	124	28	275	ENSCAFG00000036516	NA	lincRNA	-	downstream	2004		-0.767688	5.04894	0.0012379	0.0413139	5.50882	5.2332	5.32938	4.23002	4.94328
9	52596022	52597359	1338	422	243	270	78	28	147	NA	NA	NA	NA	NA	NA		-0.784072	4.2785	0.0012333	0.0413139	4.83609	4.31079	4.63903	3.56464	4.04194
6	18637801	18638665	865	370	287	258	84	16	140	NA	NA	NA	NA	NA	NA		-0.763715	4.28266	0.00124029	0.0413471	4.64661	4.55043	4.57357	3.6709	3.9718
1	54910614	54911766	1153	1285	982	832	295	38	473	NA	NA	NA	NA	NA	NA		-0.740282	6.04544	0.00124481	0.0413679	6.4414	6.32333	6.26085	5.47704	5.72459
10	25750477	25750944	468	473	267	252	118	15	109	NA	NA	NA	NA	NA	NA		-0.786896	4.3515	0.00124459	0.0413679	5.0005	4.44641	4.53969	4.15876	3.61216
17	9062927	9063623	697	52	75	54	58	16	89	NA	NA	NA	NA	NA	NA		0.998208	2.64765	0.00124229	0.0413679	1.82753	2.62142	2.32773	3.14039	3.32119
27	39335056	39336236	1181	333	514	350	382	139	446	NA	NA	NA	NA	NA	NA		0.778115	5.27738	0.00124515	0.0413679	4.49483	5.39004	5.01282	5.84934	5.63989
3	35730183	35733304	3122	430	567	492	512	251	524	ENSCAFG00000032017	RF00108	snoRNA	-	includeFeature	716		0.770478	5.60835	0.00124301	0.0413679	4.86315	5.53149	5.50353	6.27143	5.87217
36	17463222	17464348	1127	281	219	232	61	28	118	NA	NA	NA	NA	NA	NA		-0.793041	3.95413	0.00124613	0.0413725	4.25027	4.16109	4.42063	3.21254	3.72612
16	59065583	59068837	3255	472	794	518	576	278	657	ENSCAFG00000030450	NA	protein_coding	+	includeFeature	467		0.786645	5.84631	0.00125821	0.0416887	4.99745	6.01692	5.57775	6.4412	6.19822
5	17692314	17693403	1090	122	127	113	109	20	155	NA	NA	NA	NA	NA	NA		0.816977	3.59527	0.00125985	0.0417148	3.04992	3.37737	3.38609	4.04481	4.11814
14	58598717	58599790	1074	132	140	81	102	32	154	NA	NA	NA	NA	NA	NA		0.835759	3.52944	0.00126132	0.0417354	3.16313	3.51744	2.90827	3.9495	4.10883
4	57925460	57926232	773	68	65	54	60	13	90	NA	NA	NA	NA	NA	NA		0.956626	2.69632	0.001263	0.0417625	2.21132	2.41644	2.32773	3.18888	3.33722
13	22052403	22054192	1790	148	194	136	33	28	77	NA	NA	NA	NA	NA	NA		-0.891896	3.28323	0.0012734	0.0418016	3.3276	3.98664	3.6523	2.33611	3.1135
14	330858	331424	567	138	190	129	168	82	160	NA	NA	NA	NA	NA	NA		0.816669	3.91809	0.00126796	0.0418016	3.22703	3.95666	3.57635	4.66663	4.1638
16	8677208	8678595	1388	580	463	370	146	20	198	NA	NA	NA	NA	NA	NA		-0.741655	4.91238	0.00126922	0.0418016	5.29444	5.23944	5.09288	4.46478	4.47037
18	16914172	16915100	929	286	254	192	66	21	110	NA	NA	NA	NA	NA	NA		-0.783527	3.94981	0.0012672	0.0418016	4.27568	4.37454	4.14826	3.3253	3.62527
2	16772109	16773651	1543	491	387	371	109	40	206	NA	NA	NA	NA	NA	NA		-0.75407	4.74087	0.00127674	0.0418016	5.05433	4.98107	5.09676	4.04481	4.52737
2	47295397	47296802	1406	133	144	133	35	24	56	ENSCAFG00000007133	DEPDC1B	protein_coding	-	overlapEnd	462		-0.891151	3.0859	0.00127504	0.0418016	3.17398	3.55794	3.62024	2.41977	2.65755
21	38570427	38571610	1184	152	152	86	100	37	186	NA	NA	NA	NA	NA	NA		0.830793	3.65946	0.00127193	0.0418016	3.36595	3.63568	2.99417	3.92107	4.3804
25	41694732	41697193	2462	709	518	523	154	50	288	NA	NA	NA	NA	NA	NA		-0.748275	5.22561	0.00127699	0.0418016	5.58394	5.40121	5.59159	4.54148	5.0098
31	39859361	39860924	1564	99	134	121	123	99	137	NA	NA	NA	NA	NA	NA		0.849005	3.56956	0.0012701	0.0418016	2.74991	3.45448	3.48436	4.21839	3.94066
35	813527	814369	843	423	172	261	67	19	124	ENSCAFG00000033748	NA	lincRNA	+	upstream	2767		-0.832664	4.07748	0.001268	0.0418016	4.8395	3.81347	4.59021	3.34684	3.79737
9	5096392	5098330	1939	245	173	184	53	28	89	NA	NA	NA	NA	NA	NA		-0.81001	3.65887	0.0012741	0.0418016	4.05286	3.82181	4.08702	3.01149	3.32119
9	34583390	34586098	2709	308	312	325	72	52	168	NA	NA	NA	NA	NA	NA		-0.796613	4.32862	0.00127109	0.0418016	4.38241	4.67073	4.90606	3.44993	4.23398
17	21141799	21144537	2739	2786	1644	1661	568	103	885	ENSCAFG00000030192	TCF23	protein_coding	+	inside	1005		-0.76744	6.98611	0.00127816	0.0418119	7.55752	7.06645	7.25782	6.42104	6.62772
17	7178732	7179300	569	81	45	51	62	14	80	NA	NA	NA	NA	NA	NA		0.99056	2.60059	0.00128047	0.0418368	2.46201	1.89081	2.24605	3.23581	3.16829
35	11593608	11594927	1320	408	359	319	102	40	168	NA	NA	NA	NA	NA	NA		-0.751195	4.54461	0.00128212	0.0418368	4.78748	4.87286	4.87922	3.9495	4.23398
6	43700025	43701920	1896	300	244	239	72	39	119	ENSCAFG00000022223	RF00100	misc_RNA	+	upstream	2518		-0.773235	4.06256	0.00128405	0.0418368	4.3445	4.3167	4.46343	3.44993	3.73824
9	10565686	10566192	507	55	86	63	68	51	93	NA	NA	NA	NA	NA	NA		0.97081	2.80518	0.0012838	0.0418368	1.9077	2.81764	2.54823	3.36805	3.38427
1	72925034	72927124	2091	776	517	485	172	32	263	ENSCAFG00000023269	GAS1	protein_coding	+	upstream	672		-0.741544	5.23499	0.0012868	0.0418985	5.71413	5.39843	5.48287	4.70047	4.87903
11	23463523	23465998	2476	429	336	356	106	20	172	NA	NA	NA	NA	NA	NA		-0.752044	4.58943	0.00128805	0.0419113	4.8598	4.77748	5.0373	4.00473	4.26782
3	30233727	30234792	1066	528	362	433	139	29	182	NA	NA	NA	NA	NA	NA		-0.749517	4.82132	0.00128958	0.0419332	5.15904	4.88485	5.31943	4.39414	4.34912
20	42442763	42443591	829	542	251	348	104	28	159	ENSCAFG00000036407	NA	lincRNA	-	downstream	1358		-0.785321	4.53818	0.00129621	0.0420539	5.19676	4.35743	5.00456	3.97738	4.15478
27	19615286	19615591	306	77	110	70	108	58	91	NA	NA	NA	NA	NA	NA		0.916128	3.12881	0.00129673	0.0420539	2.38941	3.17092	2.6991	4.03157	3.35307
27	39452168	39452601	434	143	216	139	162	110	190	ENSCAFG00000015278	NTF3	protein_coding	-	inside	1988		0.80869	4.02569	0.00129454	0.0420539	3.27819	4.14124	3.68367	4.61432	4.41102
3	79773791	79774732	942	220	239	182	42	26	118	NA	NA	NA	NA	NA	NA		-0.846321	3.73233	0.00129531	0.0420539	3.89792	4.2869	4.0713	2.67941	3.72612
25	50001409	50002285	877	79	45	54	59	12	84	NA	NA	NA	NA	NA	NA		0.986515	2.60956	0.00129785	0.0420625	2.42617	1.89081	2.32773	3.16484	3.23825
25	28764735	28765834	1100	427	390	379	113	34	186	NA	NA	NA	NA	NA	NA		-0.749338	4.68995	0.00130512	0.0421864	4.85306	4.99219	5.1275	4.09657	4.3804
26	19376319	19378430	2112	217	162	145	143	27	226	NA	NA	NA	NA	NA	NA		0.769189	4.08911	0.00130437	0.0421864	3.87816	3.72731	3.74442	4.43493	4.66074
9	42914642	42916043	1402	721	511	560	178	35	265	ENSCAFG00000021692	RF00150	snoRNA	+	includeFeature	363		-0.739513	5.26392	0.0013041	0.0421864	5.60814	5.3816	5.69012	4.7498	4.88994
17	61110793	61111983	1191	185	186	170	169	89	211	NA	NA	NA	NA	NA	NA		0.768183	4.15697	0.00130677	0.0422117	3.64856	3.92605	3.97317	4.67516	4.56189
27	45828079	45829739	1661	521	640	541	616	279	567	NA	NA	NA	NA	NA	NA		0.764207	5.80201	0.00131183	0.0423194	5.13981	5.70607	5.64036	6.53798	5.98585
21	46630862	46631529	668	69	80	48	54	25	106	NA	NA	NA	NA	NA	NA		0.965908	2.74318	0.00131331	0.0423391	2.23222	2.71393	2.15946	3.03821	3.57208
1	29747979	29749686	1708	322	286	234	71	39	138	ENSCAFG00000000263	NA	protein_coding	-	downstream	4880		-0.773584	4.16117	0.00131944	0.0423942	4.44644	4.54541	4.43299	3.42989	3.95111
17	57539850	57541527	1678	451	250	261	277	60	370	ENSCAFG00000022343	RF00003	snRNA	-	includeFeature	371		0.753256	4.92617	0.00132022	0.0423942	4.93187	4.35168	4.59021	5.38636	5.3707
18	2593590	2598671	5082	172	286	190	195	88	260	NA	NA	NA	NA	NA	NA		0.799063	4.39318	0.00131876	0.0423942	3.54374	4.54541	4.13319	4.88105	4.86251
2	37207598	37210018	2421	922	750	685	222	38	372	ENSCAFG00000006250	SPRY4	protein_coding	-	upstream	3027		-0.735507	5.66482	0.00131909	0.0423942	5.96269	5.93472	5.98056	5.06768	5.37847
7	10177497	10178410	914	291	220	154	52	14	105	ENSCAFG00000012155	LPGAT1	protein_coding	-	upstream	4568		-0.814143	3.76841	0.00131912	0.0423942	4.30064	4.16765	3.83101	2.98427	3.55847
28	15620135	15622959	2825	629	377	418	115	59	241	ENSCAFG00000030051	NA	protein_coding	+	upstream	408		-0.767027	4.89967	0.0013214	0.0424045	5.41135	4.94335	5.26863	4.12177	4.75325
14	31407393	31408945	1553	400	282	261	87	27	143	NA	NA	NA	NA	NA	NA		-0.758802	4.31956	0.0013298	0.0426181	4.75894	4.52512	4.59021	3.72123	4.00228
17	39334682	39335616	935	77	76	57	80	27	84	ENSCAFG00000037677	NA	lincRNA	-	downstream	2359		0.923716	2.85481	0.0013351	0.0427273	2.38941	2.6404	2.40504	3.60094	3.23825
27	28954190	28955237	1048	78	95	86	88	30	108	ENSCAFG00000012586	RERGL	protein_coding	+	downstream	853		0.887031	3.13981	0.00133583	0.0427273	2.4079	2.96044	2.99417	3.73763	3.59892
30	11323107	11324811	1705	1271	868	956	263	50	524	ENSCAFG00000039147	NA	lincRNA	-	upstream	522		-0.751796	6.0432	0.0013346	0.0427273	6.4256	6.1454	6.46117	5.31168	5.87217
31	25931363	25932624	1262	271	270	204	191	40	339	NA	NA	NA	NA	NA	NA		0.753545	4.59839	0.00133998	0.0428323	4.19809	4.4625	4.2355	4.85122	5.24464
34	9825913	9826590	678	70	86	58	76	22	90	NA	NA	NA	NA	NA	NA		0.928344	2.873	0.00134446	0.0429375	2.25284	2.81764	2.42991	3.52741	3.33722
12	2130792	2133835	3044	844	579	612	180	52	333	ENSCAFG00000000803	DLA-DRA	protein_coding	+	overlapStart	849		-0.744488	5.43996	0.00134882	0.0429465	5.83524	5.56168	5.81811	4.76588	5.21891
27	1804936	1806235	1300	186	179	166	58	18	65	NA	NA	NA	NA	NA	NA		-0.822628	3.49545	0.00134727	0.0429465	3.65632	3.87085	3.93892	3.14039	2.87079
33	29959319	29960424	1106	824	609	580	192	25	311	NA	NA	NA	NA	NA	NA		-0.734835	5.43101	0.00134628	0.0429465	5.80066	5.6345	5.7407	4.85874	5.12046
7	16982716	16987133	4418	567	397	449	127	46	227	ENSCAFG00000013341	ARPC5	protein_coding	-	overlapStart	653		-0.749045	4.91656	0.00135383	0.0430498	5.26176	5.01782	5.37172	4.26437	4.66709
15	29499660	29500302	643	67	62	51	51	20	97	NA	NA	NA	NA	NA	NA		0.969705	2.63723	0.001358	0.0431284	2.1901	2.3488	2.24605	2.95652	3.4447
25	13514677	13516681	2005	1009	669	593	222	37	332	NA	NA	NA	NA	NA	NA		-0.736519	5.58352	0.00135982	0.0431284	6.09271	5.76995	5.77265	5.06768	5.21458
26	28074700	28076219	1520	602	514	503	150	53	260	NA	NA	NA	NA	NA	NA		-0.739901	5.12794	0.00135962	0.0431284	5.3481	5.39004	5.53539	4.50364	4.86251
27	4215966	4218119	2154	214	161	144	41	24	81	NA	NA	NA	NA	NA	NA		-0.835587	3.42843	0.00135913	0.0431284	3.85812	3.7184	3.73447	2.64506	3.1861
1	102435302	102436612	1311	661	424	455	157	30	218	ENSCAFG00000002611	PTPRH	protein_coding	+	upstream	790		-0.739682	5.03289	0.00137135	0.0432832	5.48288	5.11263	5.39085	4.56923	4.60886
15	63155111	63155980	870	63	73	42	58	13	85	NA	NA	NA	NA	NA	NA		0.985043	2.60984	0.00136999	0.0432832	2.10197	2.58269	1.96894	3.14039	3.25522
25	11637092	11638642	1551	479	357	339	91	25	211	NA	NA	NA	NA	NA	NA		-0.768931	4.63958	0.00136909	0.0432832	5.01867	4.86481	4.96681	3.78572	4.56189
27	38948485	38948836	352	60	94	59	80	41	86	NA	NA	NA	NA	NA	NA		0.955051	2.86094	0.00137178	0.0432832	2.03215	2.94526	2.45436	3.60094	3.272
32	31328660	31330250	1591	214	198	183	48	17	96	NA	NA	NA	NA	NA	NA		-0.812788	3.65061	0.00136815	0.0432832	3.85812	4.01601	4.07918	2.86993	3.42983
16	54058500	54062076	3577	398	617	428	466	234	527	ENSCAFG00000030266	NA	protein_coding	-	upstream	2147		0.770692	5.54478	0.00137665	0.0433528	4.75172	5.65331	5.3027	6.13575	5.8804
25	43989219	43992162	2944	632	445	420	140	55	232	NA	NA	NA	NA	NA	NA		-0.739422	4.99578	0.0013766	0.0433528	5.41821	5.1823	5.27551	4.40445	4.69846
27	13140156	13143380	3225	2047	2511	2244	2488	1780	2418	ENSCAFG00000034714	NA	lincRNA	-	overlapEnd	1516		0.819908	7.82207	0.00137821	0.0433743	7.11293	7.67735	7.69172	8.55108	8.07727
12	68865300	68866087	788	53	70	57	68	13	77	NA	NA	NA	NA	NA	NA		0.981724	2.65278	0.00137977	0.0433919	1.85475	2.52257	2.40504	3.36805	3.1135
27	17553674	17554400	727	233	262	209	187	84	313	NA	NA	NA	NA	NA	NA		0.756376	4.52411	0.00138055	0.0433919	3.98056	4.41919	4.27035	4.82077	5.12969
18	54132908	54133688	781	154	89	87	27	5	41	NA	NA	NA	NA	NA	NA		-0.957773	2.70523	0.00138636	0.0434908	3.38475	2.86683	3.01076	2.05138	2.21241
22	58229229	58230878	1650	418	320	332	98	34	169	ENSCAFG00000006058	IRS2	protein_coding	-	upstream	419		-0.750285	4.52018	0.00138607	0.0434908	4.82237	4.70719	4.93676	3.89207	4.24251
34	11813395	11816614	3220	351	253	320	316	192	318	ENSCAFG00000010918	NA	protein_coding	-	upstream	308		0.754755	4.91037	0.00138853	0.0435309	4.57066	4.36886	4.88373	5.57608	5.15252
15	30101987	30103369	1383	149	132	157	27	21	76	ENSCAFG00000033707	NA	lincRNA	-	upstream	1291		-0.913208	3.15501	0.00139051	0.0435371	3.33729	3.43286	3.85875	2.05138	3.09476
5	77754312	77757135	2824	542	333	355	115	54	185	ENSCAFG00000020217	PKD1L3	protein_coding	-	overlapStart	162		-0.749203	4.6978	0.00139379	0.0436121	5.19676	4.76456	5.03325	4.12177	4.37265
22	58277066	58277768	703	398	344	343	96	29	178	NA	NA	NA	NA	NA	NA		-0.753225	4.54529	0.00139588	0.0436495	4.75172	4.81137	4.98371	3.86248	4.31715
X	92218947	92219282	336	1544	2054	1712	1986	1042	1802	NA	NA	NA	NA	NA	NA		0.807841	7.45488	0.00139751	0.0436725	6.70621	7.38759	7.30143	8.22603	7.65316
20	42630065	42630442	378	172	95	107	34	9	45	ENSCAFG00000038194	NA	lincRNA	+	upstream	3806		-0.917581	2.90713	0.00140089	0.0436732	3.54374	2.96044	3.30774	2.37855	2.34517
6	38422064	38424287	2224	641	398	398	138	43	212	ENSCAFG00000019357	KCTD5	protein_coding	-	inside	1839		-0.742565	4.92209	0.00140102	0.0436732	5.43859	5.02145	5.19798	4.38376	4.56869
7	35426127	35428382	2256	160	128	103	111	34	168	NA	NA	NA	NA	NA	NA		0.795586	3.67726	0.00140105	0.0436732	3.43971	3.38864	3.25303	4.07092	4.23398
16	15352843	15354191	1349	248	258	235	62	11	121	ENSCAFG00000004799	GBX1	protein_coding	-	upstream	262		-0.787187	3.98091	0.0014061	0.0437191	4.07039	4.39703	4.43913	3.23581	3.76218
23	25937908	25938779	872	225	192	149	51	27	82	NA	NA	NA	NA	NA	NA		-0.807831	3.56915	0.00140786	0.0437191	3.93027	3.97173	3.78355	2.95652	3.20369
5	59717462	59718116	655	82	77	41	79	7	78	NA	NA	NA	NA	NA	NA		0.962215	2.75765	0.00140492	0.0437191	2.47961	2.65914	1.93459	3.5829	3.13199
21	28833686	28835510	1825	915	823	725	201	47	442	NA	NA	NA	NA	NA	NA		-0.750555	5.72686	0.00140927	0.0437329	5.9517	6.06864	6.06238	4.92466	5.62691
36	24506566	24507705	1140	172	110	89	26	19	54	NA	NA	NA	NA	NA	NA		-0.932581	2.8723	0.00141141	0.0437716	3.54374	3.17092	3.04336	1.99794	2.60556
12	33678474	33681738	3265	403	308	311	93	34	162	ENSCAFG00000032206	OGFRL1	protein_coding	+	overlapStart	175		-0.750393	4.45261	0.00142034	0.0437879	4.76971	4.65214	4.84263	3.81692	4.18167
14	44271093	44271527	435	70	72	74	63	23	107	NA	NA	NA	NA	NA	NA		0.920317	2.88775	0.00142051	0.0437879	2.25284	2.56292	2.77871	3.25871	3.58556
2	76548476	76549240	765	106	82	73	105	17	93	NA	NA	NA	NA	NA	NA		0.873107	3.14639	0.00141999	0.0437879	2.84799	2.74934	2.75922	3.99112	3.38427
27	12260634	12261440	807	71	65	67	60	12	101	NA	NA	NA	NA	NA	NA		0.929738	2.80351	0.00142028	0.0437879	2.27316	2.41644	2.63636	3.18888	3.50271
27	13125171	13127337	2167	153	289	209	199	163	259	NA	NA	NA	NA	NA	NA		0.81657	4.39468	0.00142715	0.0437879	3.37538	4.56043	4.27035	4.91027	4.85696
27	39666965	39668174	1210	169	285	221	248	128	229	NA	NA	NA	NA	NA	NA		0.811766	4.46327	0.00141656	0.0437879	3.51843	4.54036	4.35071	5.22712	4.67972
36	17588203	17589711	1509	647	487	408	153	19	227	ENSCAFG00000013158	NA	protein_coding	+	downstream	3087		-0.732783	5.03945	0.00142405	0.0437879	5.45202	5.31227	5.23374	4.53212	4.66709
36	18143283	18145160	1878	905	553	514	167	59	322	NA	NA	NA	NA	NA	NA		-0.749979	5.36529	0.00142358	0.0437879	5.93585	5.49545	5.56657	4.65804	5.17053
38	14731979	14733316	1338	178	118	130	34	14	62	NA	NA	NA	NA	NA	NA		-0.874766	3.12679	0.00142401	0.0437879	3.59306	3.27176	3.58745	2.37855	2.80316
5	4792356	4795465	3110	479	396	344	85	43	238	NA	NA	NA	NA	NA	NA		-0.786143	4.68877	0.00142464	0.0437879	5.01867	5.01419	4.98791	3.68787	4.73522
5	41173278	41174803	1526	233	149	172	59	34	68	NA	NA	NA	NA	NA	NA		-0.817619	3.53556	0.00142703	0.0437879	3.98056	3.60702	3.99	3.16484	2.9354
6	11725396	11726787	1392	292	235	230	77	31	106	ENSCAFG00000015716	RAC1	protein_coding	+	inside	759		-0.765107	4.01891	0.00141324	0.0437879	4.30558	4.2626	4.40817	3.54615	3.57208
8	7804741	7805985	1245	168	170	161	50	34	65	NA	NA	NA	NA	NA	NA		-0.830552	3.4001	0.00142538	0.0437879	3.50989	3.79664	3.89494	2.92823	2.87079
12	12975155	12978524	3370	1845	1327	1272	435	81	666	NA	NA	NA	NA	NA	NA		-0.737011	6.56959	0.00142988	0.0437904	6.96308	6.75751	6.873	6.03655	6.21783
13	7468778	7471163	2386	728	633	680	171	73	358	NA	NA	NA	NA	NA	NA		-0.751346	5.45951	0.00142991	0.0437904	5.62207	5.69021	5.97	4.69209	5.3232
7	26293493	26297046	3554	359	257	265	85	29	130	NA	NA	NA	NA	NA	NA		-0.755519	4.23197	0.00142876	0.0437904	4.60313	4.39144	4.61211	3.68787	3.86528
10	24025375	24026601	1227	343	204	210	77	19	100	ENSCAFG00000001120	L3MBTL2	protein_coding	-	upstream	2935		-0.776988	3.98164	0.00143457	0.0438783	4.53745	4.05897	4.27722	3.54615	3.48842
19	31034269	31036046	1778	59	69	52	75	10	71	ENSCAFG00000004913	MARCO	protein_coding	-	overlapStart	267		0.970485	2.6579	0.00143939	0.0439433	2.0081	2.50195	2.27379	3.50843	2.99724
1	32640657	32641976	1320	150	201	166	35	18	87	NA	NA	NA	NA	NA	NA		-0.876738	3.40637	0.00144609	0.0439601	3.3469	4.03765	3.93892	2.41977	3.28858
23	45854949	45856860	1912	886	631	686	227	69	319	NA	NA	NA	NA	NA	NA		-0.729257	5.56607	0.00144519	0.0439601	5.90526	5.68565	5.98266	5.09974	5.15704
24	3603581	3604648	1068	510	376	388	107	23	218	NA	NA	NA	NA	NA	NA		-0.751972	4.76739	0.00144321	0.0439601	5.10905	4.93952	5.16132	4.01821	4.60886
26	26280080	26282207	2128	168	143	134	140	31	173	NA	NA	NA	NA	NA	NA		0.774502	3.87389	0.00144121	0.0439601	3.50989	3.54792	3.63101	4.40445	4.27616
34	1461055	1463755	2701	345	428	307	309	105	436	NA	NA	NA	NA	NA	NA		0.743996	5.1294	0.00144612	0.0439601	4.54583	5.12617	4.82399	5.54382	5.60721
34	6456778	6457968	1191	66	107	65	97	40	87	NA	NA	NA	NA	NA	NA		0.935597	3.01174	0.00144713	0.0439601	2.16857	3.13121	2.59297	3.87735	3.28858
36	3408408	3409856	1449	497	337	322	105	45	181	NA	NA	NA	NA	NA	NA		-0.746142	4.61572	0.00144713	0.0439601	5.07184	4.78176	4.8927	3.99112	4.3412
5	19057972	19058999	1028	97	89	93	101	21	107	ENSCAFG00000013528	NA	protein_coding	-	downstream	3000		0.854652	3.24296	0.00144599	0.0439601	2.72061	2.86683	3.10644	3.93536	3.58556
1	54845656	54847895	2240	1113	777	765	209	70	480	NA	NA	NA	NA	NA	NA		-0.754941	5.81726	0.00145141	0.0439931	6.23417	5.98571	6.1398	4.98083	5.74576
1	84771614	84773564	1951	829	630	633	164	60	384	NA	NA	NA	NA	NA	NA		-0.75606	5.48313	0.00145271	0.0439931	5.80938	5.68337	5.86675	4.63196	5.42421
27	32617114	32618965	1852	227	215	186	52	28	101	NA	NA	NA	NA	NA	NA		-0.797911	3.73342	0.00145127	0.0439931	3.94301	4.13456	4.10258	2.98427	3.50271
27	7770174	7770975	802	300	280	267	255	262	327	ENSCAFG00000009243	SLC38A4	protein_coding	+	overlapEnd	243		0.735889	4.78845	0.00145729	0.0441044	4.3445	4.51487	4.62294	5.2672	5.19272
3	55360592	55362572	1981	116	155	133	119	44	173	ENSCAFG00000013288	ADAMTSL3	protein_coding	+	inside	1795		0.81256	3.74171	0.0014666	0.0442298	2.97747	3.66378	3.62024	4.17089	4.27616
30	11349684	11352354	2671	1469	939	1055	297	51	579	ENSCAFG00000013638	NA	protein_coding	+	upstream	3230		-0.747207	6.19984	0.00146564	0.0442298	6.63439	6.25876	6.60326	5.48677	6.01604
33	17168708	17171549	2842	1707	1293	1142	359	66	695	ENSCAFG00000040186	NA	lincRNA	+	downstream	890		-0.743631	6.46554	0.00146619	0.0442298	6.85095	6.72008	6.71752	5.75987	6.27928
X	73719330	73720236	907	51	103	92	83	61	105	NA	NA	NA	NA	NA	NA		0.976331	3.03588	0.00146685	0.0442298	1.79978	3.0765	3.09093	3.65373	3.55847
3	80393729	80394691	963	297	304	234	65	27	146	NA	NA	NA	NA	NA	NA		-0.781637	4.14638	0.0014693	0.044249	4.33003	4.63331	4.43299	3.30344	4.03213
3	60983496	60987880	4385	3378	2061	2163	698	163	1135	NA	NA	NA	NA	NA	NA		-0.770287	7.31425	0.00147102	0.04426	7.83545	7.39249	7.6387	6.71814	6.98648
33	24969970	24971202	1233	146	156	86	26	9	59	NA	NA	NA	NA	NA	NA		-0.929431	2.94108	0.00147555	0.0443554	3.30804	3.67303	2.99417	1.99794	2.73219
2	9857152	9859112	1961	515	467	383	113	32	239	NA	NA	NA	NA	NA	NA		-0.749747	4.87108	0.00148025	0.0444421	5.12311	5.25184	5.14263	4.09657	4.74125
9	18124926	18126064	1139	139	86	70	105	24	109	ENSCAFG00000038670	NA	lincRNA	+	overlapStart	428		0.85783	3.27148	0.00147999	0.0444421	3.23741	2.81764	2.6991	3.99112	3.61216
27	31667017	31667963	947	329	242	227	73	21	122	ENSCAFG00000012874	PDE6H	protein_coding	-	upstream	2253		-0.761911	4.08305	0.00148377	0.0444658	4.47742	4.30485	4.38927	3.46969	3.77401
34	4940132	4941019	888	112	129	134	123	55	148	NA	NA	NA	NA	NA	NA		0.817744	3.64559	0.00148336	0.0444658	2.92706	3.39982	3.63101	4.21839	4.05169
12	3085	6318	3234	985	1510	1242	1281	802	1337	NA	NA	NA	NA	NA	NA		0.788486	6.93135	0.00148627	0.0445029	6.058	6.94382	6.83858	7.59364	7.22269
27	35368918	35370970	2053	307	535	417	428	203	444	NA	NA	NA	NA	NA	NA		0.79176	5.34745	0.00148682	0.0445029	4.37773	5.44776	5.26518	6.01317	5.63341
14	345511	345927	417	98	157	121	127	68	145	NA	NA	NA	NA	NA	NA		0.842806	3.63771	0.00149091	0.0445624	2.73534	3.68222	3.48436	4.26437	4.02225
27	36806583	36807089	507	129	137	113	124	51	147	NA	NA	NA	NA	NA	NA		0.798235	3.65489	0.00149151	0.0445624	3.13009	3.4863	3.38609	4.23002	4.04194
33	25679606	25680848	1243	621	424	414	150	49	208	ENSCAFG00000011948	DTX3L	protein_coding	+	inside	2530		-0.731025	4.96104	0.00149345	0.0445651	5.39289	5.11263	5.25477	4.50364	4.54128
22	59502018	59503402	1385	1011	721	706	255	44	348	NA	NA	NA	NA	NA	NA		-0.724113	5.70942	0.00149511	0.0445872	6.09556	5.87787	6.02409	5.2672	5.28239
10	41110122	41111607	1486	395	301	291	96	16	148	NA	NA	NA	NA	NA	NA		-0.742339	4.40418	0.00150916	0.0446562	4.74082	4.61903	4.7469	3.86248	4.05169
12	2256181	2256977	797	215	181	179	58	23	78	NA	NA	NA	NA	NA	NA		-0.795085	3.61429	0.00151004	0.0446562	3.86483	3.88684	4.04739	3.14039	3.13199
14	31523757	31526806	3050	330	324	250	71	33	159	ENSCAFG00000037528	NA	lincRNA	-	upstream	4062		-0.772543	4.26395	0.0015056	0.0446562	4.48179	4.72509	4.52821	3.42989	4.15478
16	54041761	54044712	2952	339	603	438	486	238	469	ENSCAFG00000025286	NA	protein_coding	+	overlapStart	1180		0.793312	5.47708	0.00151052	0.0446562	4.52055	5.62022	5.33598	6.19632	5.71235
17	63161555	63163305	1751	224	219	167	199	74	220	NA	NA	NA	NA	NA	NA		0.750498	4.31296	0.00150768	0.0446562	3.92386	4.16109	3.94756	4.91027	4.62201
22	5015635	5017786	2152	1865	1376	1277	428	89	702	NA	NA	NA	NA	NA	NA		-0.735633	6.5948	0.00150232	0.0446562	6.97863	6.8098	6.87865	6.01317	6.29373
23	21665243	21666131	889	121	162	135	153	83	148	NA	NA	NA	NA	NA	NA		0.813092	3.79818	0.00150917	0.0446562	3.0381	3.72731	3.6417	4.53212	4.05169
24	36413576	36414937	1362	313	266	213	79	32	113	NA	NA	NA	NA	NA	NA		-0.756621	4.07821	0.00151079	0.0446562	4.40561	4.44101	4.29764	3.5829	3.66392
32	38796621	38800022	3402	1236	1917	1447	1594	1003	1637	NA	NA	NA	NA	NA	NA		0.796833	7.23116	0.00151111	0.0446562	6.38533	7.28802	7.05889	7.90891	7.51465
36	17476586	17479416	2831	1190	849	780	269	58	436	NA	NA	NA	NA	NA	NA		-0.727434	5.91266	0.00150211	0.0446562	6.33064	6.11348	6.1678	5.34416	5.60721
9	15934791	15935502	712	162	123	103	23	13	67	NA	NA	NA	NA	NA	NA		-0.928995	2.95616	0.00150536	0.0446562	3.45758	3.33138	3.25303	1.82461	2.91419
18	46910607	46911225	619	62	92	48	65	16	92	NA	NA	NA	NA	NA	NA		0.960159	2.76502	0.00152508	0.0449604	2.07907	2.9144	2.15946	3.30344	3.36875
6	23414643	23416805	2163	228	214	192	42	21	119	NA	NA	NA	NA	NA	NA		-0.829377	3.72862	0.00152496	0.0449604	3.94933	4.12785	4.14826	2.67941	3.73824
7	48429787	48430623	837	209	416	277	273	186	352	NA	NA	NA	NA	NA	NA		0.805009	4.84989	0.00152333	0.0449604	3.82409	5.08519	4.67589	5.36542	5.29885
6	10321799	10323201	1403	299	251	276	59	17	154	ENSCAFG00000015118	NA	protein_coding	-	upstream	156		-0.796887	4.1283	0.00153082	0.0451024	4.3397	4.35743	4.67068	3.16484	4.10883
12	5691005	5695590	4586	1427	964	1083	311	86	569	NA	NA	NA	NA	NA	NA		-0.738288	6.21485	0.00153189	0.0451069	6.59256	6.29665	6.64103	5.55311	5.99092
7	57874359	57876569	2211	763	598	562	174	70	317	NA	NA	NA	NA	NA	NA		-0.730483	5.37167	0.00153518	0.0451495	5.68977	5.60822	5.69526	4.7171	5.14798
11	6714	7055	342	213	274	170	199	144	252	NA	NA	NA	NA	NA	NA		0.760185	4.4072	0.00154185	0.0453184	3.85138	4.48368	3.97317	4.91027	4.81751
14	42867995	42868697	703	158	143	120	125	43	172	NA	NA	NA	NA	NA	NA		0.77532	3.79027	0.00154863	0.0454357	3.42162	3.54792	3.47244	4.24156	4.26782
5	44415446	44418065	2620	646	570	518	153	63	294	NA	NA	NA	NA	NA	NA		-0.734573	5.22765	0.00155094	0.0454764	5.44979	5.5391	5.57775	4.53212	5.0395
22	59185415	59187499	2085	324	197	187	73	24	92	NA	NA	NA	NA	NA	NA		-0.777693	3.88256	0.00155853	0.0455365	4.45536	4.00872	4.11029	3.46969	3.36875
27	35453654	35454353	700	167	229	177	192	99	208	NA	NA	NA	NA	NA	NA		0.776376	4.23158	0.00155713	0.0455365	3.5013	4.22536	4.03122	4.85874	4.54128
6	8838661	8841614	2954	330	504	433	467	366	416	ENSCAFG00000014044	NA	protein_coding	-	inside	1095		0.78284	5.36827	0.00155858	0.0455365	4.48179	5.36172	5.31943	6.13884	5.53954
6	43730938	43733177	2240	874	784	719	197	42	426	ENSCAFG00000019951	VAV3	protein_coding	+	inside	1157		-0.742165	5.68083	0.00155757	0.0455365	5.8856	5.99864	6.0504	4.89573	5.57377
1	111942837	111945518	2682	732	456	535	168	43	257	ENSCAFG00000033864	NA	lincRNA	-	downstream	1564		-0.733657	5.19683	0.00156073	0.0455722	5.62997	5.21748	5.62429	4.66663	4.8458
6	34403166	34404334	1169	143	146	95	108	25	166	NA	NA	NA	NA	NA	NA		0.798229	3.64825	0.00156271	0.0455897	3.27819	3.57777	3.13697	4.03157	4.21675
7	14297920	14299663	1744	299	354	305	85	35	154	NA	NA	NA	NA	NA	NA		-0.762541	4.36073	0.00156444	0.0455897	4.3397	4.85266	4.81457	3.68787	4.10883
14	31477218	31478719	1502	720	760	684	214	42	333	NA	NA	NA	NA	NA	NA		-0.729105	5.55444	0.00156682	0.0456139	5.60614	5.95382	5.97845	5.01485	5.21891
26	26325936	26328481	2546	105	143	119	150	54	122	ENSCAFG00000032249	NA	protein_coding	+	inside	57		0.839509	3.62407	0.00157505	0.0457738	2.83438	3.54792	3.46041	4.50364	3.77401
38	15793740	15794772	1033	617	585	516	171	18	263	NA	NA	NA	NA	NA	NA		-0.724449	5.22068	0.00157487	0.0457738	5.38358	5.57654	5.57217	4.69209	4.87903
9	25801321	25804445	3125	1670	1020	1085	372	68	553	NA	NA	NA	NA	NA	NA		-0.731901	6.32041	0.00157605	0.0457738	6.81935	6.37807	6.64369	5.81112	5.94981
38	6740371	6743813	3443	398	448	457	98	44	242	ENSCAFG00000032530	RGS18	protein_coding	-	overlapStart	301		-0.780775	4.79843	0.00157753	0.0457896	4.75172	5.19198	5.39717	3.89207	4.75921
14	43407687	43409984	2298	392	438	344	364	150	434	ENSCAFG00000003097	CRHR2	protein_coding	-	inside	4514		0.730604	5.25151	0.00157853	0.0457913	4.72983	5.15945	4.98791	5.7798	5.60058
20	45783309	45786086	2778	663	482	514	180	53	230	ENSCAFG00000015616	SIN3B	protein_coding	-	inside	758		-0.72465	5.16062	0.00158209	0.0458634	5.48724	5.2974	5.56657	4.76588	4.68599
34	12329529	12331039	1511	275	347	251	335	116	273	NA	NA	NA	NA	NA	NA		0.766838	4.834	0.00158289	0.0458634	4.21919	4.82388	4.53396	5.66019	4.93277
1	93683977	93686706	2730	1067	661	596	186	43	401	NA	NA	NA	NA	NA	NA		-0.749824	5.6011	0.00158426	0.0458762	6.1733	5.75261	5.77992	4.81305	5.48663
21	12311262	12312318	1057	105	108	106	86	37	152	NA	NA	NA	NA	NA	NA		0.828417	3.41358	0.00159078	0.0460376	2.83438	3.14456	3.29426	3.70465	4.09004
9	46363352	46365149	1798	439	295	304	96	34	161	NA	NA	NA	NA	NA	NA		-0.74279	4.46562	0.00159262	0.0460635	4.893	4.59003	4.80984	3.86248	4.17276
12	65931526	65933750	2225	245	242	226	60	24	117	NA	NA	NA	NA	NA	NA		-0.778709	3.92868	0.00159794	0.0461351	4.05286	4.30485	4.38291	3.18888	3.71389
23	50378668	50381400	2733	762	532	523	194	45	254	NA	NA	NA	NA	NA	NA		-0.721912	5.28433	0.00159981	0.0461351	5.68788	5.43965	5.59159	4.87365	4.82889
3	52586	59788	7203	3774	5001	3987	4534	2150	4958	ENSCAFG00000032925	NA	lincRNA	-	overlapStart	511		0.866713	8.74343	0.00159727	0.0461351	7.99535	8.67116	8.52081	9.41675	9.11306
3	4118590	4120445	1856	643	504	476	139	23	280	ENSCAFG00000032801	NA	lincRNA	+	downstream	385		-0.736372	5.12481	0.00159925	0.0461351	5.44308	5.36172	5.45588	4.39414	4.96923
7	40551376	40552273	898	262	184	162	49	22	97	ENSCAFG00000016457	FCRL2	protein_coding	+	upstream	3758		-0.799886	3.66157	0.00160115	0.0461467	4.14946	3.91049	3.90384	2.89938	3.4447
6	44072741	44073527	787	98	74	65	83	24	95	ENSCAFG00000038503	NA	lincRNA	-	downstream	1261		0.875828	2.9998	0.00160229	0.0461524	2.73534	2.60218	2.59297	3.65373	3.4148
27	24953770	24955878	2109	243	246	251	54	24	134	NA	NA	NA	NA	NA	NA		-0.801514	3.9701	0.00160976	0.0461931	4.04106	4.32846	4.53396	3.03821	3.90883
27	42689787	42691537	1751	578	403	487	105	38	284	NA	NA	NA	NA	NA	NA		-0.777049	4.9597	0.00160955	0.0461931	5.28946	5.03944	5.4888	3.99112	4.98966
34	1810734	1811989	1256	162	200	142	128	52	236	NA	NA	NA	NA	NA	NA		0.777554	4.04023	0.00161031	0.0461931	3.45758	4.03047	3.71436	4.27565	4.72307
37	27322114	27323075	962	73	75	50	56	26	101	NA	NA	NA	NA	NA	NA		0.933818	2.74901	0.00160621	0.0461931	2.31296	2.62142	2.21776	3.0902	3.50271
6	61026283	61027673	1391	65	95	46	84	32	77	NA	NA	NA	NA	NA	NA		0.961891	2.79805	0.00160746	0.0461931	2.14671	2.96044	2.0987	3.6709	3.1135
19	21858880	21859722	843	108	156	111	111	81	159	NA	NA	NA	NA	NA	NA		0.818725	3.6268	0.00161157	0.0462022	2.87483	3.67303	3.36045	4.07092	4.15478
[truncated: 46,939 more rows]

## Sheet: ATACseq_peaks_c_CLBL1_Diff
chr	start	end	width	c1.CLBL1.C	c2.CLBL1.C	c3.CLBL1.C	c4.CLBL1.T	c5.CLBL1.T	c6.CLBL1.T	gene_id	gene_name	gene_biotype	feature_strand	insideFeature	shortestDistance	DE	logFC	AveExpr	P.Value	adj.P.Val	log2CPM.c2.CLBL1.C	log2CPM.c3.CLBL1.C	log2CPM.c4.CLBL1.T	log2CPM.c5.CLBL1.T	log2CPM.c6.CLBL1.T
8	13459034	13459468	435	32	177	196	586	603	338	NA	NA	NA	NA	NA	NA	DE	1.00474	5.17932	2.29924e-09	2.53951e-05	4.60883	4.54367	5.60409	5.54588	5.59412
15	6862708	6863283	576	28	22	18	100	84	44	NA	NA	NA	NA	NA	NA	DE	1.46976	2.23986	1.49713e-05	0.0134074	1.62901	1.13474	3.05915	2.70955	2.66684
20	56122926	56123766	841	52	56	34	149	158	77	ENSCAFG00000019279	GNA15	protein_coding	-	inside	2201	DE	1.1176	3.1415	1.92922e-05	0.0153702	2.95734	2.03381	3.6321	3.61701	3.46723
12	19878341	19879453	1113	34	79	114	60	78	46	NA	NA	NA	NA	NA	NA	DE	-1.08574	2.97501	4.68119e-05	0.0251672	3.45004	3.76449	2.32696	2.60329	2.73027
14	31462646	31464053	1408	34	63	79	32	61	26	NA	NA	NA	NA	NA	NA	DE	-1.31888	2.39294	4.78533e-05	0.0251672	3.12584	3.23817	1.43047	2.25119	1.91903
16	1197311	1198095	785	51	27	11	78	71	49	NA	NA	NA	NA	NA	NA	DE	1.5069	2.07182	4.44608e-05	0.0251672	1.91852	0.448847	2.70272	2.46854	2.82047
20	3408588	3409277	690	50	37	47	130	139	76	NA	NA	NA	NA	NA	NA	DE	1.00322	3.03568	0.000104718	0.0408216	2.36598	2.49514	3.43601	3.43279	3.4485
16	31888343	31889543	1201	47	79	93	66	65	36	NA	NA	NA	NA	NA	NA	DE	-1.06539	2.82173	0.000107462	0.0414039	3.45004	3.47218	2.46338	2.34209	2.38093
24	24371952	24372831	880	32	35	33	89	147	60	NA	NA	NA	NA	NA	NA	DE	1.05791	2.75868	0.000201802	0.0553736	2.28691	1.99137	2.89191	3.51324	3.10997
28	32014561	32015283	723	34	38	25	84	99	91	NA	NA	NA	NA	NA	NA	DE	1.09848	2.69255	0.00022218	0.058358	2.40395	1.59771	2.80898	2.9453	3.70681
12	48973440	48973760	321	2	32	23	11	5	11	NA	NA	NA	NA	NA	NA	DE	-2.1514	0.610767	0.000312752	0.0724688	2.15953	1.47987	-0.0683389	-1.2319	0.714672
1	86900133	86900994	862	28	59	86	55	47	40	NA	NA	NA	NA	NA	NA	DE	-1.05831	2.60078	0.000367871	0.0757105	3.03198	3.35991	2.20251	1.87853	2.53096
3	7857058	7857595	538	22	45	43	27	22	16	NA	NA	NA	NA	NA	NA	DE	-1.45507	1.64773	0.000385597	0.0783849	2.64495	2.36823	1.18946	0.800524	1.2355
4	75286676	75287128	453	32	49	50	26	37	18	NA	NA	NA	NA	NA	NA	DE	-1.31214	1.88482	0.000483968	0.0838224	2.76652	2.5835	1.13602	1.53749	1.40056
15	27123867	27124614	748	33	47	71	50	31	28	NA	NA	NA	NA	NA	NA	DE	-1.16761	2.23369	0.000568434	0.0888447	2.70702	3.08516	2.06631	1.28595	2.024
4	64864733	64865291	559	16	17	36	20	6	0	NA	NA	NA	NA	NA	NA	DE	-2.72153	-0.130515	0.000566325	0.0888447	1.26644	2.11511	0.765651	-0.99089	-3.80889
9	48865305	48865815	511	33	38	24	94	105	51	ENSCAFG00000032329	NA	protein_coding	-	overlapStart	158	DE	1.03241	2.56433	0.000603021	0.0912808	2.40395	1.53999	2.97034	3.02977	2.87761
9	19888375	19889534	1160	629	1229	1358	3243	3491	2218	ENSCAFG00000030189	RF00004	snRNA	-	includeFeature	265		0.770511	7.83806	2.64732e-13	8.7719e-09	7.40102	7.33308	8.07143	8.0783	8.30648
32	38802087	38809204	7118	358047	124737	173678	176267	212205	108781	NA	NA	NA	NA	NA	NA		-0.283993	14.0317	1.40615e-12	2.32964e-08	14.0657	14.3313	13.8355	14.0038	13.9222
19	25961177	25962456	1280	217	643	946	739	659	460	NA	NA	NA	NA	NA	NA		-0.781755	6.18585	2.17774e-08	0.000159358	6.46696	6.81174	5.93851	5.6739	6.03817
9	19894995	19897510	2516	623	792	855	1873	2100	1203	ENSCAFG00000032551	RF00004	snRNA	-	includeFeature	794		0.627891	7.09645	2.40467e-08	0.000159358	6.76743	6.66591	7.27962	7.34519	7.42413
11	67476213	67480754	4542	2845	5137	7599	6997	8357	4145	ENSCAFG00000029351	NA	protein_coding	+	overlapStart	798		-0.400932	9.40153	1.41579e-07	0.000670174	9.46401	9.81697	9.18072	9.33753	9.20844
5	32989595	32991071	1477	453	916	1000	2145	2274	1343	ENSCAFG00000022578	RF00096	snoRNA	-	includeFeature	486		0.565282	7.27741	1.40615e-07	0.000670174	6.97715	6.89179	7.4752	7.46	7.58289
9	2765800	2766959	1160	73	130	135	388	430	228	NA	NA	NA	NA	NA	NA		0.950162	4.65361	2.33688e-07	0.000967908	4.16507	4.00743	5.00987	5.05854	5.02716
31	36924814	36925663	850	68300	31528	39278	43388	51192	27920	NA	NA	NA	NA	NA	NA		-0.232016	11.9988	3.64558e-07	0.00134218	12.0815	12.1867	11.8131	11.9523	11.9601
30	29668309	29669994	1686	318	562	849	1561	1779	951	ENSCAFG00000022151	RF00020	snRNA	+	includeFeature	513		0.595923	6.82731	5.69406e-07	0.00182223	6.27287	6.65576	7.01682	7.10593	7.08517
9	19846495	19848374	1880	371	685	776	1664	1693	1062	ENSCAFG00000031236	RF00004	snRNA	+	includeFeature	828		0.575369	6.89442	6.04935e-07	0.00182223	6.55817	6.52613	7.10897	7.03446	7.24436
30	29660609	29662249	1641	152	382	434	910	1069	659	ENSCAFG00000022277	RF00020	snRNA	+	includeFeature	628		0.670007	6.11426	7.71934e-07	0.00199077	5.71648	5.6885	6.23861	6.37139	6.55634
9	33276938	33279163	2226	572	1273	1506	2757	3113	2049	ENSCAFG00000027897	RF00003	snRNA	-	includeFeature	251		0.491778	7.77528	7.81046e-07	0.00199077	7.45174	7.48227	7.83724	7.91299	8.19217
8	13417458	13419116	1659	772	2274	2650	4743	5233	3360	ENSCAFG00000028999	RF00003	snRNA	-	includeFeature	430		0.418581	8.55469	8.6518e-07	0.0020477	8.28849	8.29733	8.61984	8.66223	8.90557
16	12436844	12439383	2540	178	621	633	564	552	450	NA	NA	NA	NA	NA	NA		-0.701072	5.92464	1.54292e-06	0.00324491	6.41677	6.23249	5.54893	5.4185	6.00649
9	33271241	33272475	1235	307	631	722	1477	1691	901	ENSCAFG00000021576	RF00003	snRNA	-	includeFeature	408		0.560914	6.76781	1.56688e-06	0.00324491	6.4398	6.42214	6.93704	7.03276	7.00729
26	1658916	1660369	1454	97	173	205	538	535	273	NA	NA	NA	NA	NA	NA		0.797049	5.06501	1.6979e-06	0.0033094	4.57595	4.60828	5.4809	5.37341	5.28651
7	29605042	29605493	452	69	219	190	489	550	392	ENSCAFG00000022973	RF00004	snRNA	+	includeFeature	6		0.792616	5.19567	2.22276e-06	0.00409174	4.91524	4.49893	5.34326	5.41327	5.80766
10	26601921	26603383	1463	544	923	1103	2121	2395	1288	NA	NA	NA	NA	NA	NA		0.492645	7.30752	2.52062e-06	0.00423732	6.98813	7.03316	7.45897	7.53478	7.52259
20	53650704	53652125	1422	196	443	481	991	1185	701	NA	NA	NA	NA	NA	NA		0.61442	6.25871	2.55761e-06	0.00423732	5.92995	5.83668	6.36157	6.51995	6.64541
38	12659966	12661788	1823	96	257	305	238	258	140	NA	NA	NA	NA	NA	NA		-0.846408	4.65601	2.84147e-06	0.00447635	5.14559	5.18031	4.30594	4.32269	4.32554
9	19864642	19866066	1425	1290	2906	3335	5760	6589	4012	ENSCAFG00000029818	RF00004	snRNA	+	includeFeature	527		0.369789	8.86546	3.00737e-06	0.00447635	8.64223	8.62897	8.90008	8.99462	9.1614
9	33264925	33266630	1706	340	833	893	1783	1922	1329	ENSCAFG00000028876	RF00003	snRNA	-	includeFeature	410		0.524859	7.11252	3.10717e-06	0.00447635	6.8402	6.72861	7.20859	7.21744	7.56778
26	16223086	16224817	1732	599	1222	1509	2702	3159	1729	ENSCAFG00000029903	RF00015	snRNA	-	includeFeature	378		0.451265	7.7135	3.39504e-06	0.00449978	7.39278	7.48514	7.80818	7.93415	7.94725
5	33000938	33002025	1088	313	559	651	1342	1496	794	ENSCAFG00000017005	BORCS6	protein_coding	-	downstream	1124		0.558006	6.60359	3.31743e-06	0.00449978	6.26515	6.27291	6.79881	6.85605	6.82501
16	31136960	31139297	2338	334	854	1059	911	1033	675	ENSCAFG00000038680	NA	lincRNA	-	overlapStart	569		-0.563883	6.60073	4.40291e-06	0.00561117	6.8761	6.97445	6.2402	6.32199	6.59092
13	47344660	47346962	2303	262	621	884	719	788	483	NA	NA	NA	NA	NA	NA		-0.60565	6.21397	4.5886e-06	0.00563123	6.41677	6.714	5.89895	5.93164	6.10848
15	59779617	59781037	1421	314	549	562	544	586	324	NA	NA	NA	NA	NA	NA		-0.636801	5.76697	7.59665e-06	0.00873087	6.23914	6.06099	5.49689	5.50466	5.53318
9	19875142	19877507	2366	906	1931	2274	4265	4282	2606	ENSCAFG00000028838	RF00004	snRNA	-	includeFeature	651		0.385589	8.30156	7.64133e-06	0.00873087	8.05267	8.07662	8.4666	8.37291	8.53901
8	13451056	13452741	1686	102	328	408	834	852	612	NA	NA	NA	NA	NA	NA		0.624641	5.94063	8.39907e-06	0.00910455	5.49691	5.59948	6.11287	6.04423	6.44968
X	92043662	92046126	2465	1646	3102	5048	4398	5435	2674	NA	NA	NA	NA	NA	NA		-0.386503	8.75345	8.51791e-06	0.00910455	8.73637	9.22692	8.51089	8.71687	8.57616
6	57616747	57617805	1059	83	238	268	204	231	145	NA	NA	NA	NA	NA	NA		-0.824083	4.53053	9.206e-06	0.00953252	5.035	4.99406	4.08406	4.16354	4.37599
17	59144796	59148214	3419	1636	3618	4428	7878	8296	4294	ENSCAFG00000029399	NA	protein_coding	+	overlapStart	352		0.318067	9.18687	1.0896e-05	0.0109406	8.95834	9.03789	9.3518	9.32696	9.25938
31	39895480	39895818	339	4039	3892	4523	4644	5263	3435	ENSCAFG00000033928	NA	lincRNA	-	upstream	2748		-0.353622	8.86589	1.13059e-05	0.0110182	9.06364	9.06851	8.58941	8.67048	8.93741
19	18974651	18976202	1552	131	251	275	218	246	152	NA	NA	NA	NA	NA	NA		-0.793529	4.60405	1.35256e-05	0.0128049	5.11157	5.03119	4.17959	4.25411	4.44378
18	33543301	33544410	1110	46	67	63	179	200	145	NA	NA	NA	NA	NA	NA		0.984888	3.6712	1.39173e-05	0.0128097	3.21398	2.91397	3.89594	3.95613	4.37599
11	40549858	40551283	1426	537	761	800	779	862	524	NA	NA	NA	NA	NA	NA		-0.549307	6.31627	1.60333e-05	0.0139806	6.70986	6.57004	6.0145	6.06105	6.22591
15	15584237	15585895	1659	295	726	916	1639	1840	1158	ENSCAFG00000021436	RF00020	snRNA	+	includeFeature	557		0.480821	7.00362	1.76673e-05	0.0150104	6.64198	6.76528	7.08714	7.15455	7.36915
26	5005431	5008316	2886	311	463	566	1186	1270	608	ENSCAFG00000018018	NA	protein_coding	+	overlapStart	185		0.538754	6.34909	1.90356e-05	0.0153702	5.99358	6.07122	6.6206	6.61985	6.44022
28	21111941	21113263	1323	116	221	258	203	242	117	NA	NA	NA	NA	NA	NA		-0.801311	4.44855	1.94824e-05	0.0153702	4.92832	4.93931	4.07698	4.23051	4.06763
1	59315442	59316509	1068	60	142	165	134	105	85	NA	NA	NA	NA	NA	NA		-0.952266	3.74125	2.04377e-05	0.0154377	4.29198	4.29597	3.47956	3.02977	3.60896
12	15587051	15588395	1345	138	423	485	423	447	306	NA	NA	NA	NA	NA	NA		-0.64651	5.48232	2.09657e-05	0.0154377	5.86338	5.84861	5.13432	5.11441	5.45085
15	48162673	48164655	1983	104	191	247	180	228	97	NA	NA	NA	NA	NA	NA		-0.833113	4.28841	2.08716e-05	0.0154377	4.71836	4.87657	3.90395	4.14472	3.79844
13	19560597	19562068	1472	108	175	198	169	161	90	NA	NA	NA	NA	NA	NA		-0.857011	4.0598	2.61287e-05	0.0184207	4.59249	4.55828	3.81324	3.64406	3.69096
23	47492053	47493367	1315	130	534	792	662	615	488	ENSCAFG00000040319	NA	lincRNA	-	downstream	4389		-0.592802	6.04645	2.56842e-05	0.0184207	6.19921	6.55555	5.77988	5.57429	6.12333
9	33257058	33258531	1474	378	990	1138	2068	2338	1436	ENSCAFG00000021718	RF00012	snoRNA	-	includeFeature	629		0.436032	7.35387	2.68238e-05	0.0185168	7.08917	7.0782	7.42247	7.50004	7.67945
17	57353031	57353749	719	65	111	148	96	103	66	NA	NA	NA	NA	NA	NA		-0.980894	3.46535	2.79884e-05	0.0189043	3.93806	4.1396	3.00056	3.00216	3.24639
8	1689757	1690499	743	64	207	151	156	130	96	NA	NA	NA	NA	NA	NA		-0.902531	3.96417	2.85261e-05	0.0189043	4.83413	4.16846	3.69812	3.33658	3.78357
10	56072867	56075203	2337	154	456	485	449	478	312	ENSCAFG00000033220	NA	lincRNA	-	inside	1431		-0.623252	5.54608	2.9235e-05	0.0189942	5.97163	5.84861	5.22028	5.21105	5.47882
2	71860944	71861979	1036	250	554	583	1258	1219	819	ENSCAFG00000026473	RF00548	snRNA	-	includeFeature	411		0.514447	6.50042	3.05184e-05	0.0194467	6.2522	6.11387	6.70559	6.56074	6.86971
11	40695164	40696031	868	172	265	368	271	307	200	NA	NA	NA	NA	NA	NA		-0.71369	4.90902	3.22575e-05	0.0201671	5.18973	5.45081	4.49291	4.57311	4.83857
7	57591747	57593015	1269	103	328	426	350	348	258	NA	NA	NA	NA	NA	NA		-0.67327	5.19576	3.43026e-05	0.0210485	5.49691	5.66169	4.86137	4.75369	5.20513
13	19670462	19672132	1671	235	509	597	516	637	353	NA	NA	NA	NA	NA	NA		-0.580177	5.79611	3.84813e-05	0.0231832	6.1301	6.14808	5.42072	5.62495	5.65668
7	80965118	80969724	4607	16440	24830	31650	48842	53628	27832	ENSCAFG00000031490	NA	protein_coding	-	overlapStart	311		0.180719	11.9142	4.01536e-05	0.0237588	11.737	11.8752	11.9839	12.0194	11.9556
9	33251751	33253213	1463	473	1278	1520	2493	3119	1923	ENSCAFG00000020954	RF00012	snoRNA	-	includeFeature	401		0.406597	7.73229	4.10907e-05	0.0238867	7.4574	7.49562	7.69206	7.91577	8.10063
18	46457334	46460416	3083	240	454	494	1056	1090	620	NA	NA	NA	NA	NA	NA		0.518752	6.23229	4.83544e-05	0.0251672	5.9653	5.87511	6.45318	6.39944	6.4684
19	45776888	45780031	3144	174	407	560	436	558	295	NA	NA	NA	NA	NA	NA		-0.605475	5.57476	4.6391e-05	0.0251672	5.80782	6.05586	5.17794	5.43408	5.39812
34	317	9870	9554	55796	19274	26155	28317	34870	16561	NA	NA	NA	NA	NA	NA		-0.215399	11.3548	4.86103e-05	0.0251672	11.3716	11.6001	11.1975	11.3984	11.2067
9	44704921	44705791	871	55	78	84	225	228	145	NA	NA	NA	NA	NA	NA		0.85695	3.90075	4.7821e-05	0.0251672	3.43178	3.32616	4.22508	4.14472	4.37599
19	4533076	4534334	1259	73	139	174	131	125	89	NA	NA	NA	NA	NA	NA		-0.877362	3.80716	5.02809e-05	0.0256316	4.26128	4.37237	3.44702	3.28021	3.67493
9	399700	401061	1362	66	73	79	231	237	108	ENSCAFG00000005877	ALYREF	protein_coding	+	inside	608		0.874525	3.79822	5.1927e-05	0.0260697	3.33683	3.23817	4.26297	4.20045	3.95266
18	51768200	51773148	4949	882	1891	2163	3731	4716	2204	ENSCAFG00000031288	RF01956	misc_RNA	-	overlapStart	63		0.356179	8.22201	5.27166e-05	0.0260711	8.02247	8.00444	8.27364	8.51217	8.29735
19	25943314	25944380	1067	103	238	307	228	276	167	NA	NA	NA	NA	NA	NA		-0.718784	4.69356	5.58103e-05	0.0271952	5.035	5.18973	4.24415	4.41981	4.57913
18	32847414	32848705	1292	128	275	270	270	249	156	NA	NA	NA	NA	NA	NA		-0.714333	4.69762	5.96746e-05	0.0286568	5.24307	5.00477	4.48758	4.27157	4.48113
13	5528204	5529981	1778	346	722	984	1012	822	592	NA	NA	NA	NA	NA	NA		-0.511775	6.45773	6.16179e-05	0.0287565	6.63401	6.86853	6.39181	5.99254	6.40178
17	55003426	55004270	845	41	114	120	92	98	54	NA	NA	NA	NA	NA	NA		-0.962356	3.32881	6.10625e-05	0.0287565	3.97636	3.83817	2.93948	2.93072	2.95929
1	108746365	108748406	2042	213	422	431	934	1068	513	ENSCAFG00000031973	NA	protein_coding	+	inside	3532		0.525089	6.076	7.36851e-05	0.0313129	5.85997	5.6785	6.27615	6.37004	6.19533
17	19653283	19655320	2038	119	264	310	272	268	181	NA	NA	NA	NA	NA	NA		-0.691183	4.79172	7.09704e-05	0.0313129	5.18428	5.20373	4.49821	4.37745	4.69494
18	55017900	55019524	1625	174	328	335	835	773	406	ENSCAFG00000016171	NA	protein_coding	-	inside	3625		0.566133	5.73782	7.39027e-05	0.0313129	5.49691	5.31545	6.1146	5.90393	5.85822
21	15534828	15535981	1154	46	107	209	114	127	91	NA	NA	NA	NA	NA	NA		-0.892839	3.75572	7.35745e-05	0.0313129	3.88535	4.63609	3.2473	3.30302	3.70681
27	13476063	13476845	783	95	168	158	129	147	91	NA	NA	NA	NA	NA	NA		-0.845625	3.88247	6.85257e-05	0.0313129	4.53376	4.23362	3.42491	3.51324	3.70681
32	22614598	22616220	1623	98	321	396	376	341	218	NA	NA	NA	NA	NA	NA		-0.639982	5.13478	7.48031e-05	0.0313129	5.46583	5.55646	4.96461	4.72441	4.9626
37	124605	127141	2537	2075	1969	1978	2171	2478	1496	NA	NA	NA	NA	NA	NA		-0.381985	7.75425	7.56007e-05	0.0313129	8.08077	7.87548	7.49258	7.58392	7.73849
38	21089616	21092592	2977	222	230	320	775	628	328	ENSCAFG00000040827	NA	lincRNA	-	overlapStart	181		0.61276	5.47953	7.2864e-05	0.0313129	4.98578	5.24947	6.00708	5.60444	5.55086
9	54360268	54361255	988	65	42	62	152	163	96	ENSCAFG00000035236	NA	lincRNA	-	upstream	89		0.963399	3.30875	6.99225e-05	0.0313129	2.54655	2.89107	3.66076	3.66182	3.78357
12	18379176	18380926	1751	297	786	1133	1024	1134	632	ENSCAFG00000026314	RF00432	snoRNA	-	includeFeature	533		-0.47113	6.63793	7.75175e-05	0.0313237	6.75646	7.07185	6.4088	6.45651	6.49603
5	65321987	65324162	2176	316	533	583	1158	1287	728	NA	NA	NA	NA	NA	NA		0.482566	6.44709	7.68702e-05	0.0313237	6.1965	6.11387	6.58614	6.63903	6.6999
15	41299209	41300439	1231	206	527	631	521	708	384	ENSCAFG00000034656	NA	lincRNA	+	upstream	4677		-0.551664	5.8796	8.1214e-05	0.032422	6.18019	6.22792	5.43462	5.77729	5.77795
20	49356447	49357459	1013	142	172	187	386	485	285	ENSCAFG00000017164	NA	protein_coding	+	upstream	1928		0.659078	4.9253	9.9222e-05	0.0391395	4.56761	4.47603	5.00242	5.232	5.34846
26	35383099	35385120	2022	59	95	118	83	91	49	NA	NA	NA	NA	NA	NA		-0.955801	3.19305	0.000113842	0.0423837	3.71459	3.81403	2.7918	2.82437	2.82047
4	50081748	50082916	1169	84	165	159	124	157	92	NA	NA	NA	NA	NA	NA		-0.81873	3.8898	0.000112289	0.0423837	4.50785	4.2427	3.3681	3.60788	3.72249
5	33031742	33033167	1426	378	762	810	1548	1841	941	ENSCAFG00000040095	NA	lincRNA	+	downstream	974		0.4312	6.90594	0.000113207	0.0423837	6.71175	6.58795	7.00475	7.15534	7.06993
11	42368056	42371000	2945	298	571	788	644	804	476	NA	NA	NA	NA	NA	NA		-0.513412	6.12644	0.000116377	0.0428463	6.29577	6.54825	5.74014	5.96062	6.08744
13	49214680	49216298	1619	156	474	575	569	560	334	NA	NA	NA	NA	NA	NA		-0.542679	5.73985	0.000117896	0.0429285	6.02742	6.09396	5.56165	5.43924	5.57697
3	8043406	8044772	1367	99	394	449	401	421	311	NA	NA	NA	NA	NA	NA		-0.594057	5.41162	0.000119855	0.0431672	5.76104	5.73746	5.05736	5.02806	5.4742
13	8134998	8137723	2726	182	241	383	303	322	169	NA	NA	NA	NA	NA	NA		-0.656905	4.89063	0.000124288	0.0433504	5.05304	5.50837	4.65365	4.64183	4.59625
32	19186000	19187164	1165	77	93	188	92	129	73	NA	NA	NA	NA	NA	NA		-0.903044	3.5647	0.000121993	0.0433504	3.68405	4.48371	2.93948	3.32548	3.39078
32	37989891	37991818	1928	182	591	637	664	655	423	NA	NA	NA	NA	NA	NA		-0.516958	5.99073	0.000123378	0.0433504	6.34539	6.24157	5.78422	5.66512	5.91733
8	22775546	22777348	1803	80	156	185	121	197	85	NA	NA	NA	NA	NA	NA		-0.812518	3.9528	0.000125889	0.0434515	4.42718	4.46056	3.33291	3.93438	3.60896
12	54944149	54945515	1367	60	219	272	207	259	149	NA	NA	NA	NA	NA	NA		-0.697971	4.55581	0.000131849	0.0441214	4.91524	5.0154	4.10507	4.32826	4.41511
13	37753213	37754866	1654	59	61	70	157	217	116	ENSCAFG00000024926	DGAT1	protein_coding	-	inside	1717		0.863431	3.59613	0.000134143	0.0441214	3.07967	3.06484	3.70731	4.07354	4.0553
15	55926415	55928606	2192	58	165	261	178	196	133	NA	NA	NA	NA	NA	NA		-0.745497	4.30611	0.000135819	0.0441214	4.50785	4.95595	3.88788	3.92706	4.25181
2	17155832	17157088	1257	38	144	176	120	150	100	NA	NA	NA	NA	NA	NA		-0.813334	3.88127	0.000134714	0.0441214	4.31209	4.38881	3.32099	3.54229	3.84216
8	27278035	27279641	1607	148	382	464	450	419	279	NA	NA	NA	NA	NA	NA		-0.580586	5.41276	0.000134649	0.0441214	5.71648	5.78482	5.22348	5.0212	5.31781
9	4017345	4018302	958	72	138	130	291	393	210	NA	NA	NA	NA	NA	NA		0.707469	4.52744	0.000135403	0.0441214	4.2509	3.95319	4.59545	4.92889	4.90879
7	56985277	56986639	1363	70	248	323	256	284	189	NA	NA	NA	NA	NA	NA		-0.663198	4.79724	0.000137856	0.0443483	5.09426	5.26291	4.41091	4.46096	4.75716
9	33236828	33238806	1979	921	1841	2440	3754	4645	2530	ENSCAFG00000038614	NA	lincRNA	+	overlapStart	700		0.331912	8.28624	0.000140922	0.0448985	7.98383	8.17825	8.2825	8.49029	8.49632
7	46565572	46566873	1302	114	390	397	366	414	276	NA	NA	NA	NA	NA	NA		-0.595912	5.30767	0.000142876	0.0450876	5.74634	5.5601	4.92577	5.0039	5.30225
5	41020301	41024925	4625	1123	2462	2695	4733	5183	3047	NA	NA	NA	NA	NA	NA		0.307226	8.55088	0.000144941	0.0453077	8.40307	8.32162	8.61679	8.64838	8.76452
13	30083718	30084805	1088	57	224	188	185	157	148	NA	NA	NA	NA	NA	NA		-0.769606	4.27762	0.000149167	0.0461405	4.94773	4.48371	3.94337	3.60788	4.40543
13	47667752	47668589	838	36	129	145	96	119	93	NA	NA	NA	NA	NA	NA		-0.862824	3.64245	0.00015039	0.0461405	4.15397	4.11016	3.00056	3.20954	3.738
20	40006054	40007171	1118	148	301	335	698	733	448	NA	NA	NA	NA	NA	NA		0.539799	5.67445	0.000156119	0.0474588	5.37317	5.31545	5.85622	5.82732	6.00007
32	4681843	4683193	1351	60	153	227	149	206	99	NA	NA	NA	NA	NA	NA		-0.763886	4.12255	0.000157843	0.0475466	4.39925	4.75501	3.6321	3.99867	3.82773
28	26661867	26662891	1025	48	162	202	152	189	97	NA	NA	NA	NA	NA	NA		-0.759345	4.08049	0.000161564	0.0482289	4.48146	4.58706	3.66076	3.87472	3.79844
8	13432373	13433438	1066	306	1225	1380	2488	2585	1761	ENSCAFG00000032050	RF00003	snRNA	+	includeFeature	42		0.372267	7.61207	0.0001775	0.0525129	7.39631	7.35626	7.68916	7.6449	7.9737
7	63323191	63324478	1288	109	221	275	240	253	139	NA	NA	NA	NA	NA	NA		-0.673748	4.57745	0.000180338	0.0528805	4.92832	5.03119	4.31799	4.29451	4.31523
20	57296969	57298551	1583	51	72	53	205	182	83	ENSCAFG00000019503	MBD3	protein_coding	+	inside	2		0.882349	3.49403	0.000186151	0.0537852	3.31707	2.66675	4.09109	3.82042	3.57481
6	50169357	50170161	805	49	116	184	120	135	85	ENSCAFG00000020052	FRRS1	protein_coding	+	upstream	562		-0.816774	3.75498	0.00018667	0.0537852	4.00135	4.45276	3.32099	3.39082	3.60896
16	26560307	26562558	2252	132	296	361	278	378	215	ENSCAFG00000005863	HTRA4	protein_coding	-	inside	1878		-0.621432	5.02346	0.000190202	0.0543305	5.34905	5.42314	4.52963	4.87282	4.94265
1	59339528	59343099	3572	146	212	250	223	239	124	ENSCAFG00000039622	NA	lincRNA	+	inside	149		-0.685218	4.46766	0.000197197	0.0549086	4.86848	4.89395	4.21223	4.21255	4.15111
1	59339528	59343099	3572	146	212	250	223	239	124	ENSCAFG00000035608	NA	lincRNA	+	inside	149		-0.685218	4.46766	0.000197197	0.0549086	4.86848	4.89395	4.21223	4.21255	4.15111
8	24230900	24232486	1587	71	181	203	165	175	127	NA	NA	NA	NA	NA	NA		-0.738382	4.19268	0.000194847	0.0549086	4.64099	4.59417	3.77879	3.764	4.18546
34	36106269	36107247	979	40	87	112	69	83	58	NA	NA	NA	NA	NA	NA		-0.946364	3.12167	0.000202209	0.0553736	3.58837	3.73907	2.52704	2.69237	3.06147
13	47348285	47349358	1074	161	523	690	588	662	468	NA	NA	NA	NA	NA	NA		-0.512439	5.97569	0.000207447	0.0558841	6.16921	6.35678	5.609	5.68045	6.06302
4	47411354	47412939	1586	160	384	586	459	534	334	NA	NA	NA	NA	NA	NA		-0.550106	5.609	0.000206365	0.0558841	5.724	6.12127	5.25202	5.37072	5.57697
5	32065415	32066583	1169	89	123	137	326	320	204	ENSCAFG00000015973	SLC16A11	protein_coding	-	upstream	205		0.683351	4.47461	0.000212057	0.0566653	4.08553	4.02857	4.75904	4.63285	4.86707
3	84308941	84310323	1383	95	196	238	231	185	127	NA	NA	NA	NA	NA	NA		-0.706732	4.37421	0.00021458	0.056881	4.75554	4.82313	4.26297	3.84395	4.18546
6	61499958	61500736	779	33	92	104	77	81	50	NA	NA	NA	NA	NA	NA		-0.935302	3.09843	0.000223675	0.058358	3.66854	3.63264	2.68422	2.6574	2.84932
13	60440121	60442979	2859	415	1030	1221	1263	1304	859	NA	NA	NA	NA	NA	NA		-0.412309	6.92675	0.000227936	0.0590051	7.14629	7.17972	6.71131	6.65795	6.93846
5	32941639	32944248	2610	434	687	765	1519	1645	812	ENSCAFG00000016949	ALOXE3	protein_coding	-	upstream	648		0.418764	6.77914	0.000229865	0.0590432	6.56238	6.50554	6.97748	6.99298	6.85733
22	15331231	15332711	1481	85	184	271	205	255	113	NA	NA	NA	NA	NA	NA		-0.69174	4.41787	0.000244771	0.0623884	4.66464	5.01009	4.09109	4.30585	4.01766
3	75535860	75536855	996	47	88	92	70	72	45	ENSCAFG00000016290	DTHD1	protein_coding	-	downstream	4744		-0.964968	2.95931	0.000249827	0.063191	3.60476	3.45667	2.54765	2.48858	2.6989
21	31151332	31153319	1988	125	196	218	198	198	123	NA	NA	NA	NA	NA	NA		-0.696014	4.31491	0.000258637	0.0634811	4.75554	4.69677	4.04109	3.94167	4.13948
22	41598978	41600362	1385	84	227	304	248	298	145	NA	NA	NA	NA	NA	NA		-0.645538	4.68278	0.000255174	0.0634811	4.96688	5.17558	4.3652	4.53026	4.37599
3	66372583	66373927	1345	125	260	325	272	301	196	NA	NA	NA	NA	NA	NA		-0.623354	4.8573	0.000258229	0.0634811	5.1623	5.2718	4.49821	4.54468	4.8095
3	88329494	88330717	1224	106	189	239	195	187	151	NA	NA	NA	NA	NA	NA		-0.703312	4.36904	0.000258414	0.0634811	4.70321	4.82917	4.01912	3.85942	4.43428
6	18228250	18229689	1440	112	241	284	557	667	346	NA	NA	NA	NA	NA	NA		0.550823	5.39613	0.000261136	0.0636231	5.05304	5.07757	5.53093	5.69129	5.62782
7	5007090	5007469	380	12936	7802	8304	9934	11446	6484	ENSCAFG00000037573	NA	lincRNA	-	upstream	868		-0.233072	9.86867	0.000264798	0.0640444	10.0669	9.94496	9.68633	9.79129	9.85389
19	18923590	18924675	1086	82	166	236	181	198	117	NA	NA	NA	NA	NA	NA		-0.707157	4.24975	0.000267048	0.0641205	4.51654	4.81098	3.91192	3.94167	4.06763
11	44931913	44932966	1054	52	106	165	103	142	65	NA	NA	NA	NA	NA	NA		-0.823993	3.59149	0.00028224	0.0672807	3.87187	4.29597	3.10159	3.46349	3.22453
11	55501497	55504683	3187	260	901	800	878	913	697	NA	NA	NA	NA	NA	NA		-0.463889	6.49829	0.000294125	0.0696131	6.95334	6.57004	6.187	6.14393	6.63716
1	110083023	110084412	1390	148	283	312	645	748	363	ENSCAFG00000004443	FOSB	protein_coding	-	downstream	1941		0.526547	5.55864	0.000301958	0.0709601	5.28436	5.213	5.74237	5.85653	5.69692
35	10925599	10926899	1301	29	101	126	110	90	55	NA	NA	NA	NA	NA	NA		-0.863472	3.34016	0.000306899	0.0716133	3.8025	3.90828	3.196	2.80852	2.98553
17	15389205	15389825	621	67	171	188	165	197	85	NA	NA	NA	NA	NA	NA		-0.725703	4.07301	0.000315766	0.072659	4.55922	4.48371	3.77879	3.93438	3.60896
15	15506130	15507963	1834	249	838	966	1757	1850	1179	ENSCAFG00000025873	RF00020	snRNA	+	includeFeature	610		0.387732	7.08712	0.000319322	0.0729706	6.84883	6.84191	7.18741	7.16237	7.39507
27	24954428	24955686	1259	45	128	175	136	134	89	NA	NA	NA	NA	NA	NA		-0.767762	3.81586	0.000322884	0.0731241	4.14278	4.38061	3.50086	3.38013	3.67493
6	63045867	63047437	1571	183	470	501	495	509	366	NA	NA	NA	NA	NA	NA		-0.523431	5.65637	0.000324407	0.0731241	6.01521	5.89539	5.36084	5.30161	5.70878
18	12380990	12381997	1008	66	231	253	213	223	185	NA	NA	NA	NA	NA	NA		-0.66646	4.57771	0.000328194	0.0734779	4.99203	4.91113	4.14619	4.1128	4.72639
1	49747671	49749114	1444	201	474	489	514	515	336	NA	NA	NA	NA	NA	NA		-0.517102	5.64141	0.000337467	0.0735966	6.02742	5.86045	5.41513	5.3185	5.58557
13	3338034	3339601	1568	118	184	167	110	225	97	NA	NA	NA	NA	NA	NA		-0.776961	4.01961	0.000337609	0.0735966	4.66464	4.3133	3.196	4.12565	3.79844
38	21105281	21107430	2150	150	82	136	306	296	129	NA	NA	NA	NA	NA	NA		0.720712	4.18357	0.000336195	0.0735966	3.50348	4.01804	4.66784	4.52056	4.20792
6	37930066	37933064	2999	90	93	84	218	247	137	ENSCAFG00000032448	NA	protein_coding	-	upstream	269		0.743036	3.94883	0.000335069	0.0735966	3.68405	3.32616	4.17959	4.25996	4.2944
11	72283756	72284950	1195	54	107	157	98	124	81	NA	NA	NA	NA	NA	NA		-0.812885	3.5897	0.000345482	0.0738551	3.88535	4.22449	3.03015	3.26867	3.53984
13	63036242	63038155	1914	131	274	392	317	365	212	NA	NA	NA	NA	NA	NA		-0.586176	5.04864	0.000342483	0.0738551	5.23782	5.54183	4.71871	4.8224	4.92243
6	69060466	69061328	863	47	87	95	65	85	44	NA	NA	NA	NA	NA	NA		-0.936333	2.98519	0.00034522	0.0738551	3.58837	3.50271	2.44152	2.72652	2.66684
2	3640393	3641316	924	41	133	120	85	115	89	NA	NA	NA	NA	NA	NA		-0.839982	3.53947	0.000348495	0.0740217	4.19786	3.83817	2.82595	3.16042	3.67493
24	12686421	12688021	1601	135	237	338	288	284	184	NA	NA	NA	NA	NA	NA		-0.614645	4.82346	0.000352471	0.0743893	5.02894	5.3283	4.58053	4.46096	4.71859
16	10604872	10607457	2586	314	141	163	115	196	62	NA	NA	NA	NA	NA	NA		-0.793194	3.78081	0.000366364	0.0757105	4.28182	4.27843	3.25985	3.92706	3.15689
29	6634841	6636749	1909	135	397	382	377	432	267	ENSCAFG00000006999	XKR4	protein_coding	+	upstream	3377		-0.552887	5.31295	0.000366421	0.0757105	5.77197	5.5046	4.96843	5.06523	5.25451
X	15320804	15323106	2303	146	140	222	390	493	235	NA	NA	NA	NA	NA	NA		0.613595	4.86762	0.000361657	0.0757105	4.27159	4.72295	5.01728	5.25558	5.07069
16	23913799	23914324	526	40	102	101	85	61	78	NA	NA	NA	NA	NA	NA		-0.929468	3.19403	0.000385139	0.0783849	3.81664	3.59062	2.82595	2.25119	3.48573
13	10194203	10195394	1192	88	223	286	233	256	175	NA	NA	NA	NA	NA	NA		-0.633049	4.65245	0.000395098	0.0788918	4.94129	5.08768	4.27538	4.31149	4.64644
28	21294881	21296630	1750	178	384	533	449	510	326	NA	NA	NA	NA	NA	NA		-0.524369	5.55508	0.000393529	0.0788918	5.724	5.98463	5.22028	5.30444	5.54205
3	83232059	83233735	1677	106	158	264	162	246	116	NA	NA	NA	NA	NA	NA		-0.700292	4.29594	0.000395233	0.0788918	4.4455	4.97241	3.7524	4.25411	4.0553
15	7096554	7097648	1095	374	498	782	1293	1418	748	NA	NA	NA	NA	NA	NA		0.428874	6.57976	0.000401456	0.0795382	6.09861	6.53723	6.74516	6.77882	6.73897
32	13327461	13329946	2486	135	253	353	285	339	187	ENSCAFG00000035854	NA	lincRNA	+	inside	3317		-0.595105	4.90742	0.000403272	0.0795382	5.123	5.39085	4.56545	4.71594	4.74186
17	35617464	35619438	1975	185	282	279	645	662	343	ENSCAFG00000030412	BCL2L11	protein_coding	+	upstream	3292		0.525453	5.47387	0.000405981	0.0795988	5.27927	5.05199	5.74237	5.68045	5.61528
13	8201136	8202777	1642	55	99	126	94	115	48	NA	NA	NA	NA	NA	NA		-0.84635	3.32077	0.000411588	0.0799766	3.77378	3.90828	2.97034	3.16042	2.79102
6	40101125	40102323	1199	46	76	67	167	234	106	NA	NA	NA	NA	NA	NA		0.787536	3.66014	0.000412736	0.0799766	3.39455	3.0021	3.79612	4.18211	3.92582
13	27080605	27081796	1192	178	628	580	670	605	465	NA	NA	NA	NA	NA	NA		-0.490933	5.98819	0.000415249	0.0799958	6.43293	6.10644	5.79719	5.55065	6.05375
13	18849628	18850581	954	42	109	114	89	98	66	ENSCAFG00000000883	NA	pseudogene	-	downstream	3355		-0.838626	3.34909	0.00042357	0.0800691	3.91195	3.76449	2.89191	2.93072	3.24639
24	16485844	16487450	1607	79	132	126	362	333	152	ENSCAFG00000006039	TMEM230	protein_coding	+	overlapStart	279		0.665098	4.42784	0.000425295	0.0800691	4.18701	3.90828	4.90994	4.69021	4.44378
32	17956371	17957794	1424	62	146	216	163	174	108	NA	NA	NA	NA	NA	NA		-0.707411	4.09702	0.00042398	0.0800691	4.33192	4.68351	3.76125	3.75575	3.95266
5	65377765	65380999	3235	533	802	1001	1839	1855	1064	NA	NA	NA	NA	NA	NA		0.377354	7.06906	0.000420069	0.0800691	6.78552	6.89323	7.2532	7.16626	7.24707
1	86998218	86999751	1534	190	517	610	607	645	390	NA	NA	NA	NA	NA	NA		-0.478064	5.88596	0.000430984	0.0803734	6.15257	6.17913	5.65484	5.64294	5.80029
11	6681655	6682813	1159	46	138	160	134	151	77	NA	NA	NA	NA	NA	NA		-0.74748	3.80025	0.000431763	0.0803734	4.2509	4.25171	3.47956	3.55184	3.46723
1	62066393	62067786	1394	106	256	269	265	287	148	NA	NA	NA	NA	NA	NA		-0.614196	4.69632	0.000438145	0.0805753	5.13997	4.99943	4.46067	4.47609	4.40543
13	42673184	42673985	802	41	103	148	106	122	63	NA	NA	NA	NA	NA	NA		-0.801905	3.50763	0.000442574	0.0805753	3.83065	4.1396	3.14281	3.24531	3.17979
21	38010548	38012004	1457	59	133	174	117	157	97	NA	NA	NA	NA	NA	NA		-0.749984	3.85223	0.000441757	0.0805753	4.19786	4.37237	3.28462	3.60788	3.79844
4	47944941	47948033	3093	264	549	754	693	706	497	NA	NA	NA	NA	NA	NA		-0.469158	6.09851	0.000437671	0.0805753	6.23914	6.48466	5.84585	5.77322	6.14966
33	23184533	23185812	1280	25	122	155	81	138	109	NA	NA	NA	NA	NA	NA		-0.824393	3.685	0.000445223	0.0806146	4.0738	4.20606	2.75683	3.42241	3.9659
13	37386045	37387266	1222	65	82	71	195	218	114	ENSCAFG00000001400	PUF60	protein_coding	-	inside	581		0.761086	3.74365	0.000449347	0.0807256	3.50348	3.08516	4.01912	4.08016	4.03031
36	3434597	3436961	2365	98	187	209	192	173	136	NA	NA	NA	NA	NA	NA		-0.684425	4.27043	0.000450709	0.0807256	4.68791	4.63609	3.99681	3.74746	4.28387
19	44409908	44411123	1216	54	116	196	140	168	65	NA	NA	NA	NA	NA	NA		-0.762935	3.80347	0.000463771	0.0826186	4.00135	4.54367	3.54253	3.70528	3.22453
33	21816823	21818226	1404	155	355	427	391	440	264	NA	NA	NA	NA	NA	NA		-0.535087	5.32536	0.00046878	0.0830644	5.61087	5.66507	5.02097	5.09167	5.23823
27	38101085	38104042	2958	537	1150	1342	2521	2475	1435	ENSCAFG00000028027	RF00066	snRNA	-	includeFeature	609		0.342225	7.518	0.000472957	0.0833587	7.3052	7.31599	7.70817	7.58217	7.67845
13	62631693	62632959	1267	116	233	343	288	307	172	NA	NA	NA	NA	NA	NA		-0.596613	4.82582	0.000487366	0.0838224	5.00444	5.34945	4.58053	4.57311	4.62156
23	39639098	39640910	1813	93	265	291	287	289	172	NA	NA	NA	NA	NA	NA		-0.59586	4.79711	0.000487672	0.0838224	5.18973	5.11264	4.57552	4.48609	4.62156
26	28601505	28604627	3123	216	365	452	787	957	551	ENSCAFG00000029652	NA	protein_coding	+	upstream	571		0.467296	5.98746	0.000488237	0.0838224	5.65089	5.74706	6.02924	6.2118	6.29833
X	15759113	15760315	1203	54	117	133	102	99	91	NA	NA	NA	NA	NA	NA		-0.808648	3.54787	0.000485359	0.0838224	4.01368	3.98598	3.08758	2.9453	3.70681
13	42512206	42513409	1204	74	113	118	91	112	64	NA	NA	NA	NA	NA	NA		-0.815057	3.40526	0.000492721	0.0841563	3.96371	3.81403	2.9238	3.12245	3.20234
26	9187302	9189208	1907	65	91	87	226	269	113	ENSCAFG00000008606	ATXN2	protein_coding	-	overlapStart	794		0.725772	3.93226	0.000496154	0.0843079	3.65286	3.3765	4.23147	4.38281	4.01766
21	36489043	36490023	981	32	102	99	81	86	57	NA	NA	NA	NA	NA	NA		-0.861163	3.18306	0.000512865	0.0862628	3.81664	3.56191	2.75683	2.7433	3.0366
31	9076733	9077865	1133	52	76	93	74	76	30	NA	NA	NA	NA	NA	NA		-0.952217	2.83638	0.000512273	0.0862628	3.39455	3.47218	2.62727	2.56606	2.12185
14	21288771	21290250	1480	43	74	123	55	94	65	NA	NA	NA	NA	NA	NA		-0.919733	3.10559	0.000517149	0.0865441	3.35633	3.87365	2.20251	2.87091	3.22453
22	34885239	34886629	1391	49	82	132	91	97	50	NA	NA	NA	NA	NA	NA		-0.850454	3.23355	0.000521916	0.0869029	3.50348	3.97513	2.9238	2.916	2.84932
23	19261265	19262255	991	77	204	306	214	294	159	NA	NA	NA	NA	NA	NA		-0.627373	4.63408	0.00053055	0.0878989	4.81312	5.18503	4.15293	4.51079	4.50852
38	21300833	21302535	1703	64	73	60	173	189	102	ENSCAFG00000031128	B4GALT3	protein_coding	+	overlapStart	645		0.785586	3.55464	0.000534433	0.0881016	3.33683	2.84415	3.84689	3.87472	3.87059
13	37546813	37549058	2246	121	189	182	513	442	207	ENSCAFG00000032288	NA	protein_coding	+	upstream	3200		0.593929	4.90777	0.000538107	0.0882682	4.70321	4.43704	5.41232	5.0982	4.88808
1	84852341	84854868	2528	153	248	314	273	318	169	NA	NA	NA	NA	NA	NA		-0.588169	4.80801	0.000559279	0.0884404	5.09426	5.2222	4.5035	4.62382	4.59625
13	14849586	14852682	3097	171	402	459	428	504	295	NA	NA	NA	NA	NA	NA		-0.512257	5.47919	0.000546454	0.0884404	5.79	5.76921	5.15125	5.28738	5.39812
13	63022145	63024994	2850	261	595	723	719	822	431	NA	NA	NA	NA	NA	NA		-0.445089	6.12301	0.000553977	0.0884404	6.35512	6.42413	5.89895	5.99254	5.94433
13	63237632	63239315	1684	6150	8217	11113	17456	18213	9520	ENSCAFG00000028442	RF00002	rRNA	+	upstream	1729		0.202911	10.3752	0.000555009	0.0884404	10.1416	10.3653	10.4996	10.4614	10.4079
19	23503233	23505448	2216	241	451	544	531	566	343	ENSCAFG00000004606	BIN1	protein_coding	+	overlapStart	414		-0.487015	5.70034	0.000553131	0.0884404	5.95574	6.01407	5.46202	5.4546	5.61528
29	7430666	7431935	1270	87	282	348	339	276	239	NA	NA	NA	NA	NA	NA		-0.58889	4.99595	0.00055631	0.0884404	5.27927	5.3703	4.81537	4.41981	5.09499
3	73783786	73785094	1309	214	358	498	419	529	265	NA	NA	NA	NA	NA	NA		-0.518891	5.44624	0.000558239	0.0884404	5.62299	5.88673	5.12063	5.35716	5.24368
9	6612380	6612902	523	6628	2870	3620	3928	4526	2422	NA	NA	NA	NA	NA	NA		-0.278432	8.52112	0.000560509	0.0884404	8.62425	8.74726	8.34786	8.45285	8.43339
14	42741235	42742060	826	36	107	90	65	101	52	NA	NA	NA	NA	NA	NA		-0.88079	3.12627	0.000574915	0.0894357	3.88535	3.42513	2.44152	2.97401	2.90536
13	60987015	60987876	862	48	81	115	79	104	36	NA	NA	NA	NA	NA	NA		-0.888112	3.07617	0.000578872	0.0896304	3.48589	3.77703	2.72098	3.01603	2.38093
13	37524559	37525871	1313	586	1339	1408	2626	2813	1577	NA	NA	NA	NA	NA	NA		0.327494	7.65165	0.000586611	0.0899877	7.52464	7.38523	7.76702	7.76682	7.81453
5	65362353	65363966	1614	552	1343	1500	2691	2831	1711	NA	NA	NA	NA	NA	NA		0.325121	7.70318	0.000583997	0.0899877	7.52894	7.47651	7.80229	7.77602	7.93216
25	19555811	19557070	1260	94	135	213	157	154	115	NA	NA	NA	NA	NA	NA		-0.706189	4.0426	0.000596656	0.0911069	4.21931	4.66338	3.70731	3.58013	4.04286
25	26951235	26952511	1277	101	235	224	211	209	176	NA	NA	NA	NA	NA	NA		-0.645397	4.51186	0.000603304	0.0912808	5.01674	4.73586	4.13261	4.01948	4.65463
9	4705653	4707327	1675	239	366	385	836	915	401	ENSCAFG00000004960	MRPL38	protein_coding	+	overlapStart	793		0.473546	5.85489	0.00061103	0.0920295	5.65483	5.51587	6.11632	6.14709	5.84037
11	8685566	8686581	1016	38	97	152	111	108	70	NA	NA	NA	NA	NA	NA		-0.785691	3.50646	0.000617021	0.0920945	3.74449	4.17795	3.209	3.07022	3.33066
27	19578664	19580548	1885	162	426	444	481	510	262	NA	NA	NA	NA	NA	NA		-0.504179	5.48922	0.000616189	0.0920945	5.87356	5.72132	5.31949	5.30444	5.22728
7	77542724	77544547	1824	108	160	163	370	409	216	ENSCAFG00000018801	MPPE1	protein_coding	-	upstream	2319		0.593776	4.72383	0.000620281	0.092166	4.46359	4.27843	4.94143	4.98639	4.94933
21	34754458	34755230	773	60	103	83	85	72	45	NA	NA	NA	NA	NA	NA		-0.889199	3.03061	0.000631755	0.0930365	3.83065	3.30899	2.82595	2.48858	2.6989
7	79956518	79958186	1669	254	604	669	1234	1422	770	NA	NA	NA	NA	NA	NA		0.401296	6.58609	0.000630075	0.0930365	6.37676	6.31223	6.67781	6.78288	6.78076
17	59156322	59159521	3200	1587	3456	4714	7677	7822	4189	ENSCAFG00000031760	NA	protein_coding	-	overlapStart	338		0.24821	9.16014	0.000642433	0.0941903	8.89226	9.12817	9.31452	9.24208	9.22367
17	37981734	37982970	1237	117	56	84	149	203	133	NA	NA	NA	NA	NA	NA		0.770487	3.62899	0.000655442	0.0944263	2.95734	3.32616	3.6321	3.97756	4.25181
17	63728883	63729933	1051	106	135	182	332	405	237	NA	NA	NA	NA	NA	NA		0.599728	4.69936	0.000648753	0.0944263	4.21931	4.43704	4.78531	4.97223	5.08289
2	84361574	84363513	1940	385	899	1033	1861	2032	1138	ENSCAFG00000021495	RF00020	snRNA	-	includeFeature	310		0.355966	7.16017	0.000655276	0.0944263	6.95014	6.93861	7.27035	7.29771	7.34403
3	75631181	75632861	1681	72	101	177	104	140	81	NA	NA	NA	NA	NA	NA		-0.766182	3.65957	0.000654002	0.0944263	3.8025	4.39696	3.11546	3.4431	3.53984
16	47082123	47083800	1678	75	186	354	255	294	144	NA	NA	NA	NA	NA	NA		-0.61895	4.67145	0.00066414	0.0951902	4.68019	5.39493	4.40528	4.51079	4.36604
32	10441872	10442983	1112	69	162	157	148	178	75	NA	NA	NA	NA	NA	NA		-0.711056	3.90927	0.000666489	0.0951902	4.48146	4.22449	3.62242	3.78845	3.42951
4	42139547	42140956	1410	74	148	150	118	155	94	NA	NA	NA	NA	NA	NA		-0.72542	3.83	0.000675164	0.0960152	4.35148	4.1589	3.29684	3.58944	3.75335
26	6964460	6965512	1053	60	126	116	299	324	153	NA	NA	NA	NA	NA	NA		0.646617	4.32962	0.000678577	0.0960882	4.12015	3.78947	4.63451	4.65075	4.45321
17	59120152	59122723	2572	937	1924	2351	4000	4338	2280	ENSCAFG00000030731	HIST2H2BF	protein_coding	-	overlapStart	540		0.28562	8.25681	0.000690941	0.0974227	8.04743	8.12465	8.37406	8.39165	8.34624
19	4732893	4734733	1841	55	124	147	115	157	61	NA	NA	NA	NA	NA	NA		-0.754249	3.64567	0.000694531	0.0975139	4.09716	4.12986	3.25985	3.60788	3.13362
13	19631252	19632854	1603	183	520	499	560	562	360	ENSCAFG00000000957	SNTB1	protein_coding	-	upstream	3849		-0.477924	5.74371	0.000712878	0.0978166	6.16091	5.88963	5.53867	5.44438	5.68497
20	2799530	2801973	2444	110	96	147	322	320	140	ENSCAFG00000004163	HMCES	protein_coding	-	downstream	2826		0.653988	4.31182	0.000716255	0.0978166	3.72962	4.12986	4.74125	4.63285	4.32554
21	25935998	25937555	1558	163	170	198	427	446	238	NA	NA	NA	NA	NA	NA		0.564051	4.89142	0.000717351	0.0978166	4.55079	4.55828	5.14788	5.11119	5.08896
21	48212302	48214410	2109	57	136	177	152	164	76	NA	NA	NA	NA	NA	NA		-0.707493	3.88135	0.000706919	0.0978166	4.22992	4.39696	3.66076	3.67061	3.4485
3	70020248	70021033	786	31	35	30	89	116	57	ENSCAFG00000037629	NA	lincRNA	+	downstream	4311		0.979955	2.64886	0.000708743	0.0978166	2.28691	1.85602	2.89191	3.17286	3.0366
3	88242939	88244073	1135	86	346	405	378	384	291	NA	NA	NA	NA	NA	NA		-0.532984	5.28179	0.000709245	0.0978166	5.57387	5.58884	4.97225	4.89551	5.37846
36	10879968	10881047	1080	46	68	125	71	88	49	NA	NA	NA	NA	NA	NA		-0.876262	3.05935	0.000710822	0.0978166	3.23519	3.89683	2.56797	2.77628	2.82047
1	112321299	112325444	4146	257	365	394	752	911	469	ENSCAFG00000004958	ATP1A3	protein_coding	+	upstream	405		0.459381	5.87411	0.000735797	0.098707	5.65089	5.54917	5.96365	6.14077	6.06609
20	40855652	40856224	573	23	39	40	113	114	75	ENSCAFG00000029616	NA	protein_coding	-	downstream	453		0.900037	2.90362	0.000735468	0.098707	2.44094	2.26513	3.23465	3.14787	3.42951
31	12224040	12225468	1429	126	233	328	324	285	153	NA	NA	NA	NA	NA	NA		-0.585363	4.79177	0.000727631	0.098707	5.00444	5.28503	4.75017	4.46602	4.45321
34	14945504	14946614	1111	74	208	259	223	236	159	NA	NA	NA	NA	NA	NA		-0.613443	4.54021	0.000732624	0.098707	4.84106	4.94488	4.21223	4.19437	4.50852
27	10712402	10714252	1851	108	280	323	317	331	186	NA	NA	NA	NA	NA	NA		-0.557192	4.93326	0.000743595	0.0993508	5.26902	5.26291	4.71871	4.68154	4.73414
15	30158636	30161775	3140	283	627	721	760	789	482	NA	NA	NA	NA	NA	NA		-0.430112	6.17373	0.000754539	0.100408	6.43063	6.42014	5.9789	5.93347	6.1055
1	108567662	108569005	1344	87	51	77	154	237	76	NA	NA	NA	NA	NA	NA		0.797582	3.47072	0.00076056	0.100547	2.82366	3.20141	3.67956	4.20045	3.4485
13	49149788	49150949	1162	95	295	347	305	341	241	NA	NA	NA	NA	NA	NA		-0.554474	5.04097	0.00076165	0.100547	5.34417	5.36615	4.66313	4.72441	5.10699
2	51837194	51838638	1445	180	669	700	688	829	535	NA	NA	NA	NA	NA	NA		-0.438106	6.19953	0.000766373	0.100769	6.5241	6.37753	5.83541	6.00477	6.25585
1	80813625	80815048	1424	100	215	278	206	282	170	NA	NA	NA	NA	NA	NA		-0.60894	4.61783	0.000775806	0.101312	4.8887	5.04682	4.0981	4.45078	4.60474
1	90863745	90865119	1375	64	107	156	99	125	90	NA	NA	NA	NA	NA	NA		-0.759615	3.62331	0.000782732	0.101312	3.88535	4.2153	3.04472	3.28021	3.69096
13	38039683	38042033	2351	67	56	75	145	195	115	NA	NA	NA	NA	NA	NA		0.765803	3.53531	0.000781907	0.101312	2.95734	3.16369	3.59297	3.9197	4.04286
X	7866789	7868293	1505	93	231	290	266	271	167	NA	NA	NA	NA	NA	NA		-0.584773	4.70768	0.000781112	0.101312	4.99203	5.10768	4.46609	4.39348	4.57913
1	62035530	62037211	1682	113	205	270	203	274	155	NA	NA	NA	NA	NA	NA		-0.611883	4.55662	0.000792359	0.10137	4.82015	5.00477	4.07698	4.40933	4.47188
19	25949965	25951831	1867	170	326	443	392	445	251	NA	NA	NA	NA	NA	NA		-0.515623	5.30086	0.000791177	0.10137	5.4881	5.71808	5.02465	5.10795	5.16552
7	57386602	57389018	2417	219	455	543	516	605	342	NA	NA	NA	NA	NA	NA		-0.471536	5.71247	0.000792143	0.10137	5.96847	6.01142	5.42072	5.55065	5.61107
10	700112	701964	1853	142	239	249	511	631	294	ENSCAFG00000000124	TIMELESS	protein_coding	-	overlapStart	823		0.519402	5.26809	0.000807579	0.102525	5.04104	4.88818	5.40669	5.61131	5.39323
16	21565637	21567002	1366	108	244	311	273	288	193	NA	NA	NA	NA	NA	NA		-0.57448	4.81022	0.000804879	0.102525	5.07085	5.20837	4.5035	4.4811	4.7873
7	67092492	67093263	772	35	61	59	40	47	28	NA	NA	NA	NA	NA	NA		-1.07865	2.31005	0.000811963	0.102688	3.07967	2.8201	1.74795	1.87853	2.024
13	27077309	27077819	511	58	150	154	134	141	103	NA	NA	NA	NA	NA	NA		-0.705889	3.877	0.000816748	0.102901	4.37078	4.19675	3.47956	3.45333	3.8846
36	10114775	10115616	842	76	296	267	271	286	204	NA	NA	NA	NA	NA	NA		-0.579231	4.83375	0.000822917	0.103285	5.34905	4.98868	4.49291	4.47106	4.86707
1	24049956	24051490	1535	113	313	338	340	366	207	NA	NA	NA	NA	NA	NA		-0.536673	5.05836	0.000848545	0.105339	5.42948	5.3283	4.81961	4.82634	4.88808
15	17865623	17866352	730	66	62	57	144	185	90	NA	NA	NA	NA	NA	NA		0.78201	3.39833	0.000851311	0.105339	3.10294	2.77078	3.58302	3.84395	3.69096
22	32701477	32702042	566	13	47	41	19	38	13	NA	NA	NA	NA	NA	NA		-1.38217	1.64446	0.000851993	0.105339	2.70702	2.30032	0.693501	1.57546	0.945998
32	7374598	7375017	420	25	37	39	20	27	7	NA	NA	NA	NA	NA	NA		-1.54201	1.30975	0.00085083	0.105339	2.36598	2.22907	0.765651	1.09003	0.0980008
11	56579905	56580584	680	35	134	106	104	106	71	ENSCAFG00000033776	NA	lincRNA	-	downstream	533		-0.772394	3.47569	0.000876774	0.105409	4.20862	3.65999	3.11546	3.04338	3.35098
26	17399985	17401043	1059	76	68	109	207	256	119	NA	NA	NA	NA	NA	NA		0.701297	3.88876	0.000864009	0.105409	3.23519	3.70007	4.10507	4.31149	4.09198
29	28384041	28386892	2852	274	790	843	833	1112	572	NA	NA	NA	NA	NA	NA		-0.408371	6.46019	0.000873512	0.105409	6.76378	6.64553	6.11114	6.42826	6.35224
34	23174663	23175159	497	14	43	54	34	32	17	NA	NA	NA	NA	NA	NA		-1.24201	1.88833	0.000872645	0.105409	2.5801	2.69347	1.51662	1.33104	1.32039
38	70356	72837	2482	73	209	227	512	522	259	ENSCAFG00000009450	BTG2	protein_coding	+	overlapStart	139		0.531599	5.11223	0.000859575	0.105409	4.84797	4.75501	5.40951	5.33796	5.2107
6	71915687	71916237	551	40	54	71	33	62	29	NA	NA	NA	NA	NA	NA		-1.07455	2.36258	0.000867926	0.105409	2.90534	3.08516	1.47419	2.27445	2.07375
8	21947227	21950821	3595	216	397	545	459	585	321	ENSCAFG00000037832	NA	lincRNA	-	overlapEnd	225		-0.483666	5.61254	0.00087801	0.105409	5.77197	6.01672	5.25202	5.5022	5.51979
9	2647085	2650332	3248	491	930	1266	2066	2297	1265	NA	NA	NA	NA	NA	NA		0.340762	7.32463	0.000858757	0.105409	6.99902	7.23192	7.42107	7.47452	7.4966
1	2046847	2047958	1112	180	491	510	480	611	374	NA	NA	NA	NA	NA	NA		-0.475507	5.72411	0.000888319	0.105901	6.07821	5.92105	5.31649	5.56488	5.73993
15	53376303	53379729	3427	280	574	778	742	857	442	ENSCAFG00000008583	ASIC5	protein_coding	-	upstream	328		-0.426956	6.16216	0.000888504	0.105901	6.30332	6.52984	5.94435	6.05266	5.98064
1	30228499	30229754	1256	91	340	327	352	330	247	NA	NA	NA	NA	NA	NA		-0.541004	5.10369	0.000930577	0.106037	5.54867	5.28064	4.86958	4.67718	5.14239
10	61509973	61512638	2666	135	262	330	684	691	329	ENSCAFG00000036542	NA	lincRNA	+	includeFeature	798		0.488006	5.51833	0.000902788	0.106037	5.17333	5.29379	5.82701	5.74226	5.55524
11	404146	405417	1272	163	287	396	635	781	502	ENSCAFG00000028630	TRIM7	protein_coding	-	upstream	2141		0.474625	5.73275	0.000947246	0.106037	5.30458	5.55646	5.71985	5.91877	6.16409
12	32250646	32251778	1133	47	106	132	103	119	64	ENSCAFG00000028656	NA	protein_coding	+	overlapStart	517		-0.757963	3.47209	0.000910283	0.106037	3.87187	3.97513	3.10159	3.20954	3.20234
13	29461697	29463155	1459	293	739	894	899	945	652	NA	NA	NA	NA	NA	NA		-0.405154	6.47068	0.000940218	0.106037	6.66757	6.73022	6.22108	6.1936	6.54094
15	35171937	35173280	1344	46	119	128	111	121	68	NA	NA	NA	NA	NA	NA		-0.743056	3.54011	0.000942337	0.106037	4.03803	3.93091	3.209	3.23348	3.28914
16	36068436	36069598	1163	91	175	187	160	189	118	NA	NA	NA	NA	NA	NA		-0.654811	4.15153	0.000898688	0.106037	4.59249	4.47603	3.73453	3.87472	4.07985
19	37285438	37287176	1739	117	187	242	241	216	114	NA	NA	NA	NA	NA	NA		-0.62042	4.39124	0.000930196	0.106037	4.68791	4.84713	4.32398	4.06689	4.03031
26	10567145	10569544	2400	178	317	351	709	783	396	ENSCAFG00000031897	RITA1	protein_coding	+	overlapStart	878		0.466747	5.69079	0.000899138	0.106037	5.44777	5.38267	5.87876	5.92246	5.82229
27	784728	785661	934	146	272	349	808	631	360	NA	NA	NA	NA	NA	NA		0.491438	5.59304	0.000926509	0.106037	5.22727	5.37443	6.0672	5.61131	5.68497
27	25141031	25142067	1037	35	50	85	42	63	29	NA	NA	NA	NA	NA	NA		-1.02338	2.46542	0.000927734	0.106037	2.79537	3.34314	1.81749	2.29736	2.07375
28	10719073	10721493	2421	102	150	147	371	364	183	ENSCAFG00000009062	PGAM1	protein_coding	+	overlapStart	1167		0.59195	4.59503	0.000945606	0.106037	4.37078	4.12986	4.94532	4.81845	4.71075
29	21919140	21919607	468	35	58	59	44	34	37	NA	NA	NA	NA	NA	NA		-1.09163	2.30972	0.000910319	0.106037	3.00752	2.8201	1.88383	1.41719	2.41993
30	18337715	18338721	1007	97	227	208	210	229	136	NA	NA	NA	NA	NA	NA		-0.614157	4.43135	0.000942653	0.106037	4.96688	4.62919	4.12578	4.15102	4.28387
31	26691067	26692329	1263	31	75	92	77	72	35	NA	NA	NA	NA	NA	NA		-0.892568	2.86918	0.000912945	0.106037	3.37556	3.45667	2.68422	2.48858	2.34086
6	63533628	63535430	1803	152	295	388	364	407	195	ENSCAFG00000038059	NA	lincRNA	-	inside	970		-0.528694	5.11411	0.00092521	0.106037	5.34417	5.52706	4.91787	4.97933	4.80214
7	74560676	74561368	693	30	63	62	54	44	25	NA	NA	NA	NA	NA	NA		-1.04951	2.36823	0.000919054	0.106037	3.12584	2.89107	2.17628	1.7844	1.86354
9	23207985	23209803	1819	417	569	698	1250	1419	717	ENSCAFG00000016530	PLXDC1	protein_coding	+	upstream	989		0.38901	6.56366	0.000945089	0.106037	6.29071	6.3734	6.69639	6.77984	6.67795
1	59251219	59252462	1244	67	194	231	207	220	137	NA	NA	NA	NA	NA	NA		-0.6119	4.40274	0.00098392	0.106484	4.74079	4.78015	4.10507	4.09331	4.2944
1	98578436	98579282	847	78	94	85	74	70	56	ENSCAFG00000002275	CARD19	protein_coding	-	downstream	3228		-0.859199	3.02586	0.000966437	0.106484	3.6994	3.34314	2.62727	2.44822	3.01129
10	26486152	26487028	877	99	131	167	346	403	175	ENSCAFG00000029842	MAFF	protein_coding	-	overlapStart	304		0.591347	4.58914	0.000979083	0.106484	4.17608	4.3133	4.84481	4.9651	4.64644
13	16165397	16166446	1050	64	137	187	155	153	101	NA	NA	NA	NA	NA	NA		-0.676616	3.96651	0.000977787	0.106484	4.24045	4.47603	3.68887	3.57077	3.85645
13	60406937	60408705	1769	222	458	516	509	556	362	NA	NA	NA	NA	NA	NA		-0.469365	5.68775	0.000959397	0.106484	5.97794	5.93791	5.40104	5.42891	5.69295
14	55152517	55153271	755	35	71	78	55	72	32	NA	NA	NA	NA	NA	NA		-0.938012	2.6843	0.000980271	0.106484	3.29703	3.21991	2.20251	2.48858	2.21348
27	9054546	9056248	1703	85	362	426	443	418	270	NA	NA	NA	NA	NA	NA		-0.501043	5.35798	0.000961188	0.106484	5.639	5.66169	5.20089	5.01775	5.2706
27	25153595	25154814	1220	53	98	98	71	105	51	NA	NA	NA	NA	NA	NA		-0.824825	3.15638	0.000985249	0.106484	3.75921	3.54734	2.56797	3.02977	2.87761
27	35156518	35157855	1338	26	65	95	60	81	32	ENSCAFG00000013443	KLRA1	protein_coding	+	downstream	689		-0.918017	2.77423	0.000986588	0.106484	3.17058	3.50271	2.32696	2.6574	2.21348
9	1581661	1583972	2312	157	225	240	613	499	272	ENSCAFG00000005614	EIF4A3	protein_coding	+	overlapStart	378		0.526795	5.20251	0.000960475	0.106484	4.95414	4.83518	5.66902	5.27301	5.28122
9	2352150	2354263	2114	154	334	340	668	750	472	NA	NA	NA	NA	NA	NA		0.466244	5.71767	0.000985793	0.106484	5.52302	5.3368	5.79288	5.86038	6.07528
27	31138437	31139537	1101	42	94	144	103	114	65	NA	NA	NA	NA	NA	NA		-0.760113	3.45472	0.000991805	0.1067	3.6994	4.10021	3.10159	3.14787	3.22453
15	33410047	33410858	812	55	197	223	208	212	137	NA	NA	NA	NA	NA	NA		-0.613592	4.38773	0.00100356	0.107029	4.76287	4.72942	4.112	4.03999	4.2944
30	24793949	24794658	710	31	44	64	38	36	26	NA	NA	NA	NA	NA	NA		-1.13069	2.12836	0.00100412	0.107029	2.61289	2.93651	1.67489	1.4985	1.91903
4	84553461	84554161	701	56	36	62	31	33	19	NA	NA	NA	NA	NA	NA		-1.23002	1.89094	0.00100456	0.107029	2.32698	2.89107	1.38538	1.37476	1.47651
32	9314975	9317146	2172	59	137	168	123	160	101	NA	NA	NA	NA	NA	NA		-0.692379	3.88207	0.00100974	0.107183	4.24045	4.32189	3.35647	3.6351	3.85645
7	70012443	70013828	1386	54	123	172	130	141	95	NA	NA	NA	NA	NA	NA		-0.699232	3.81983	0.00101247	0.107183	4.08553	4.35574	3.43601	3.45333	3.76854
1	108741350	108743890	2541	249	513	526	1044	1136	627	ENSCAFG00000031973	NA	protein_coding	+	overlapStart	1057		0.408041	6.29746	0.00102789	0.107405	6.14138	5.96557	6.4367	6.45905	6.48458
29	39644991	39645791	801	44	78	95	77	77	40	NA	NA	NA	NA	NA	NA		-0.860736	2.94689	0.00102367	0.107405	3.43178	3.50271	2.68422	2.58479	2.53096
3	88305774	88306427	654	28	48	78	59	38	27	NA	NA	NA	NA	NA	NA		-1.05836	2.36156	0.0010265	0.107405	2.73707	3.21991	2.30292	1.57546	1.97247
6	33159224	33160347	1124	111	157	153	337	388	217	NA	NA	NA	NA	NA	NA		0.578459	4.6594	0.00102267	0.107405	4.43637	4.18738	4.80684	4.91044	4.95598
6	42732561	42733460	900	35	49	39	108	141	74	NA	NA	NA	NA	NA	NA		0.856928	3.00577	0.00103077	0.107405	2.76652	2.22907	3.16965	3.45333	3.41028
20	37958046	37960083	2038	183	246	310	672	607	323	ENSCAFG00000010100	TEX264	protein_coding	-	upstream	2018		0.491712	5.43439	0.00104054	0.108083	5.0826	5.20373	5.80149	5.55541	5.52873
20	50150278	50152943	2666	376	563	682	1463	1300	631	ENSCAFG00000017539	LDLR	protein_coding	-	overlapStart	458		0.399635	6.5372	0.00105043	0.10843	6.27543	6.33997	6.92331	6.65352	6.49375
34	19494731	19495980	1250	51	177	178	172	166	120	ENSCAFG00000013698	ST6GAL1	protein_coding	+	upstream	1942		-0.652255	4.1289	0.00104984	0.10843	4.60883	4.40507	3.83855	3.68805	4.104
X	11365262	11366224	963	52	139	139	136	129	81	NA	NA	NA	NA	NA	NA		-0.705961	3.73537	0.00105616	0.108682	4.26128	4.04941	3.50086	3.32548	3.53984
12	64778405	64779607	1203	26	60	75	53	51	36	NA	NA	NA	NA	NA	NA		-0.972851	2.54908	0.00106091	0.108833	3.05602	3.16369	2.14957	1.99517	2.38093
23	35058357	35060334	1978	225	447	522	531	557	340	NA	NA	NA	NA	NA	NA		-0.46183	5.67872	0.0010659	0.109008	5.9429	5.95457	5.46202	5.4315	5.60262
3	74624188	74625448	1261	147	400	412	508	429	243	NA	NA	NA	NA	NA	NA		-0.498296	5.39373	0.00107053	0.109145	5.78282	5.61354	5.3982	5.05518	5.11889
7	66292549	66294823	2275	48	134	136	102	141	91	NA	NA	NA	NA	NA	NA		-0.723736	3.69488	0.00107536	0.109301	4.20862	4.01804	3.08758	3.45333	3.70681
12	32256900	32258004	1105	73	157	227	182	209	109	ENSCAFG00000028656	NA	protein_coding	+	inside	781		-0.633536	4.21932	0.00108085	0.109523	4.43637	4.75501	3.91985	4.01948	3.9659
21	16105506	16106798	1293	77	173	197	160	193	129	NA	NA	NA	NA	NA	NA		-0.641657	4.19485	0.00108534	0.109643	4.57595	4.55099	3.73453	3.90486	4.20792
24	34876003	34876878	876	119	106	94	257	253	133	NA	NA	NA	NA	NA	NA		0.657101	4.06445	0.00109061	0.10984	3.87187	3.48753	4.41653	4.29451	4.25181
15	32830270	32832327	2058	177	458	490	485	574	336	NA	NA	NA	NA	NA	NA		-0.466334	5.64663	0.00109775	0.110225	5.97794	5.86339	5.33143	5.47483	5.58557
13	42665947	42667098	1152	72	111	124	106	114	65	NA	NA	NA	NA	NA	NA		-0.744893	3.46771	0.00110588	0.110705	3.93806	3.88529	3.14281	3.14787	3.22453
27	23355236	23356022	787	42	48	72	40	49	28	NA	NA	NA	NA	NA	NA		-1.05009	2.31045	0.00111324	0.111106	2.73707	3.10519	1.74795	1.93803	2.024
11	33584802	33586961	2160	199	488	621	602	664	389	NA	NA	NA	NA	NA	NA		-0.441286	5.87971	0.00112679	0.111127	6.06937	6.2049	5.64292	5.6848	5.79659
11	35422760	35424957	2198	121	268	373	352	338	206	NA	NA	NA	NA	NA	NA		-0.531396	5.02771	0.00111931	0.111127	5.20594	5.47025	4.86958	4.71168	4.88111
20	42254566	42255586	1021	59	95	129	258	289	157	NA	NA	NA	NA	NA	NA		0.63038	4.21104	0.00112129	0.111127	3.71459	3.94209	4.42212	4.48609	4.49032
7	18835133	18836280	1148	91	122	108	103	99	72	NA	NA	NA	NA	NA	NA		-0.760273	3.43571	0.00112687	0.111127	4.0738	3.68684	3.10159	2.9453	3.37102
23	2881620	2883076	1457	143	426	403	487	395	308	NA	NA	NA	NA	NA	NA		-0.503196	5.43781	0.00113591	0.111356	5.87356	5.58171	5.33736	4.9362	5.46024
32	9405118	9405951	834	43	84	82	49	73	65	NA	NA	NA	NA	NA	NA		-0.902058	2.92	0.00113341	0.111356	3.53804	3.29161	2.03746	2.50834	3.22453
7	10770739	10771757	1019	47	35	73	139	128	107	NA	NA	NA	NA	NA	NA		0.819579	3.23954	0.00114779	0.112188	2.28691	3.12496	3.53222	3.3143	3.9393
1	107418847	107420651	1805	410	858	929	1664	1910	1057	ENSCAFG00000003861	FTL	protein_coding	-	overlapStart	224		0.34809	7.04467	0.00115163	0.112233	6.88283	6.7856	7.10897	7.20841	7.23755
14	19757560	19758944	1385	56	80	110	74	97	48	NA	NA	NA	NA	NA	NA		-0.819105	3.10311	0.00115748	0.112473	3.46808	3.71319	2.62727	2.916	2.79102
19	51588205	51588956	752	93	135	217	155	189	103	NA	NA	NA	NA	NA	NA		-0.655956	4.07153	0.00116172	0.112554	4.21931	4.69016	3.68887	3.87472	3.8846
20	56730942	56731717	776	49	42	51	149	137	59	ENSCAFG00000019409	LSM7	protein_coding	+	inside	373		0.832826	3.05766	0.00116984	0.113011	2.54655	2.61179	3.6321	3.41196	3.08593
12	33124222	33125657	1436	25	160	161	166	145	100	NA	NA	NA	NA	NA	NA		-0.667264	3.96949	0.00117706	0.113182	4.46359	4.26068	3.78748	3.49355	3.84216
2	70784946	70785419	474	23	26	14	61	74	40	NA	NA	NA	NA	NA	NA		1.17908	2.01155	0.00117845	0.113182	1.86508	0.783266	2.35061	2.52784	2.53096
4	68949496	68950586	1091	49	134	174	136	177	81	NA	NA	NA	NA	NA	NA		-0.677465	3.88041	0.00118619	0.113597	4.20862	4.37237	3.50086	3.78035	3.53984
20	41164625	41166789	2165	127	248	208	483	570	275	ENSCAFG00000013136	SMARCC1	protein_coding	+	overlapStart	898		0.519739	5.16214	0.00119975	0.114342	5.09426	4.62919	5.32547	5.46475	5.29702
24	12540999	12542711	1713	108	197	266	224	260	141	NA	NA	NA	NA	NA	NA		-0.585621	4.52688	0.00120087	0.114342	4.76287	4.98328	4.21867	4.33381	4.33577
26	30287737	30288502	766	38	72	84	205	184	127	NA	NA	NA	NA	NA	NA		0.696581	3.75119	0.0012051	0.114416	3.31707	3.32616	4.09109	3.83615	4.18546
32	5665339	5666325	987	41	147	193	147	152	136	NA	NA	NA	NA	NA	NA		-0.66956	4.06422	0.00121673	0.115189	4.34173	4.52147	3.61267	3.56134	4.28387
4	75176658	75177587	930	39	108	142	96	128	82	ENSCAFG00000018909	MTMR12	protein_coding	+	overlapStart	337		-0.732444	3.57022	0.00122073	0.115239	3.89871	4.0801	3.00056	3.3143	3.55743
8	36102795	36104116	1322	102	217	268	211	246	198	NA	NA	NA	NA	NA	NA		-0.593079	4.62139	0.00123413	0.116173	4.90203	4.99406	4.13261	4.25411	4.82411
14	18703123	18704491	1369	36	65	86	57	69	38	NA	NA	NA	NA	NA	NA		-0.902193	2.73392	0.00124428	0.116796	3.17058	3.35991	2.25359	2.42761	2.4579
30	17923363	17924980	1618	173	466	466	526	505	338	NA	NA	NA	NA	NA	NA		-0.465508	5.62533	0.0012644	0.11835	6.00289	5.79102	5.44839	5.29024	5.59412
12	43881534	43883993	2460	98	95	141	78	139	69	NA	NA	NA	NA	NA	NA		-0.76687	3.44602	0.00129026	0.118372	3.71459	4.06994	2.70272	3.43279	3.31005
17	12302206	12305295	3090	209	389	506	515	549	258	NA	NA	NA	NA	NA	NA		-0.470147	5.53721	0.00128676	0.118372	5.74264	5.9097	5.41793	5.41065	5.20513
19	39110529	39112025	1497	79	249	266	265	268	176	NA	NA	NA	NA	NA	NA		-0.559756	4.71522	0.00129296	0.118372	5.10006	4.98328	4.46067	4.37745	4.65463
20	44935048	44938020	2973	913	1891	2164	3611	3973	2385	ENSCAFG00000015088	ARRDC2	protein_coding	-	upstream	237		0.276378	8.18602	0.00129678	0.118372	8.02247	8.0051	8.22648	8.26487	8.41119
21	15175858	15177489	1632	61	95	132	101	129	46	ENSCAFG00000036683	NA	lincRNA	-	inside	3032		-0.768032	3.36378	0.00127512	0.118372	3.71459	3.97513	3.07344	3.32548	2.73027
21	26294074	26294779	706	34	32	54	18	37	15	NA	NA	NA	NA	NA	NA		-1.34112	1.63067	0.00127813	0.118372	2.15953	2.69347	0.617552	1.53749	1.14531
4	67808657	67809531	875	39	50	67	50	41	24	NA	NA	NA	NA	NA	NA		-1.05148	2.27066	0.0012816	0.118372	2.79537	3.0021	2.06631	1.68371	1.80582
6	12697443	12699424	1982	73	126	126	287	343	157	ENSCAFG00000016067	WIPI2	protein_coding	-	overlapStart	717		0.603781	4.36542	0.00129503	0.118372	4.12015	3.90828	4.57552	4.73284	4.49032
7	67501693	67502319	627	49	69	106	64	93	40	ENSCAFG00000018341	TYMS	protein_coding	+	downstream	3946		-0.855093	2.94439	0.00128186	0.118372	3.2561	3.65999	2.41933	2.85556	2.53096
15	51577444	51579438	1995	126	262	397	350	374	200	NA	NA	NA	NA	NA	NA		-0.521639	5.05817	0.00131639	0.119061	5.17333	5.5601	4.86137	4.85749	4.83857
28	26901477	26902379	903	65	86	100	96	79	42	NA	NA	NA	NA	NA	NA		-0.817765	3.07415	0.00132103	0.119061	3.57179	3.57634	3.00056	2.62155	2.6005
5	66974259	66975459	1201	49	88	85	73	89	35	NA	NA	NA	NA	NA	NA		-0.849942	2.9378	0.0013223	0.119061	3.60476	3.34314	2.60777	2.79249	2.34086
5	76114437	76115320	884	30	54	63	125	178	105	NA	NA	NA	NA	NA	NA		0.759876	3.37992	0.00131968	0.119061	2.90534	2.91397	3.37964	3.78845	3.91221
9	1685017	1686387	1371	63	53	43	153	116	77	NA	NA	NA	NA	NA	NA		0.820265	3.11143	0.0013106	0.119061	2.87863	2.36823	3.67019	3.17286	3.46723
1	23218	23829	612	10442	3850	4993	5531	6631	3128	NA	NA	NA	NA	NA	NA		-0.241261	8.98136	0.00134375	0.119842	9.04799	9.21112	8.84155	9.00379	8.80237
1	31204830	31206665	1836	61	88	121	94	93	61	NA	NA	NA	NA	NA	NA		-0.767375	3.28288	0.00139188	0.119842	3.60476	3.8501	2.97034	2.85556	3.13362
1	81901527	81902583	1057	53	108	145	102	143	70	ENSCAFG00000038722	NA	lincRNA	-	downstream	1020		-0.713404	3.58014	0.00147694	0.119842	3.89871	4.11016	3.08758	3.47358	3.33066
10	26592790	26594839	2050	100	80	76	157	229	133	ENSCAFG00000001429	SLC16A8	protein_coding	+	overlapEnd	969		0.696961	3.75218	0.00141518	0.119842	3.46808	3.18267	3.70731	4.15102	4.25181
11	20576647	20577725	1079	93	273	266	247	274	219	NA	NA	NA	NA	NA	NA		-0.566375	4.79075	0.00136389	0.119842	5.23256	4.98328	4.35938	4.40933	4.96919
11	28650581	28651891	1311	92	225	318	300	259	187	ENSCAFG00000029609	DMAC1	protein_coding	-	downstream	4930		-0.555925	4.7808	0.00141462	0.119842	4.95414	5.24043	4.63932	4.32826	4.74186
12	1020203	1021066	864	63	56	60	165	141	95	ENSCAFG00000000492	NA	protein_coding	-	inside	624		0.753923	3.36043	0.00139408	0.119842	2.95734	2.84415	3.77879	3.45333	3.76854
12	16201481	16202653	1173	111	206	270	241	249	158	NA	NA	NA	NA	NA	NA		-0.570663	4.58538	0.0014048	0.119842	4.82716	5.00477	4.32398	4.27157	4.49945
12	20278619	20279669	1051	26	96	117	82	101	73	NA	NA	NA	NA	NA	NA		-0.762657	3.33413	0.00145694	0.119842	3.72962	3.8018	2.77442	2.97401	3.39078
13	44038307	44039180	874	65	184	141	154	169	88	NA	NA	NA	NA	NA	NA		-0.66597	3.95733	0.00133942	0.119842	4.66464	4.06994	3.67956	3.71381	3.65872
15	22596740	22598089	1350	35	71	105	69	86	45	NA	NA	NA	NA	NA	NA		-0.830263	2.98253	0.00143131	0.119842	3.29703	3.64638	2.52704	2.7433	2.6989
16	25080254	25081128	875	43	102	121	98	109	64	NA	NA	NA	NA	NA	NA		-0.740458	3.39654	0.00143202	0.119842	3.81664	3.8501	3.03015	3.08346	3.20234
16	44648603	44649306	704	81	147	204	167	158	129	ENSCAFG00000039887	NA	lincRNA	-	upstream	2727		-0.643132	4.1128	0.00145134	0.119842	4.34173	4.60124	3.79612	3.61701	4.20792
17	24555759	24557068	1310	214	518	653	706	561	477	NA	NA	NA	NA	NA	NA		-0.451637	5.96752	0.00135561	0.119842	6.15536	6.27733	5.87264	5.44181	6.09047
17	60104124	60105558	1435	403	642	677	1360	1455	694	ENSCAFG00000012349	PRUNE1	protein_coding	+	overlapStart	600		0.373696	6.6118	0.00142531	0.119842	6.46471	6.32936	6.81802	6.81597	6.63094
18	37158007	37159416	1410	1298	2865	4087	4608	4468	2637	ENSCAFG00000007604	OSBP	protein_coding	+	upstream	160		-0.259726	8.6225	0.00141275	0.119842	8.62173	8.92229	8.57818	8.43425	8.55607
19	18900112	18901443	1332	70	177	219	206	176	144	NA	NA	NA	NA	NA	NA		-0.614529	4.3097	0.00147926	0.119842	4.60883	4.70336	4.0981	3.77219	4.36604
19	23917889	23919248	1360	116	322	447	388	461	258	NA	NA	NA	NA	NA	NA		-0.489739	5.31504	0.00140518	0.119842	5.47031	5.73103	5.00987	5.15886	5.20513
19	51065727	51066743	1017	73	188	237	203	245	126	NA	NA	NA	NA	NA	NA		-0.592143	4.4024	0.00140108	0.119842	4.69558	4.81707	4.07698	4.24825	4.1741
2	73404222	73405454	1233	177	392	370	785	806	502	ENSCAFG00000012314	ARID1A	protein_coding	-	upstream	3120		0.439045	5.87324	0.00135299	0.119842	5.75371	5.45861	6.02557	5.9642	6.16409
20	44735900	44739595	3696	595	933	1334	2346	2331	1131	ENSCAFG00000029989	NA	protein_coding	-	includeFeature	1180		0.330607	7.34925	0.00146512	0.119842	7.00367	7.30737	7.60439	7.49571	7.33513
20	55983602	55985188	1587	160	199	231	456	533	263	ENSCAFG00000019246	NFIC	protein_coding	-	upstream	3429		0.508641	5.08018	0.00145977	0.119842	4.7774	4.78015	5.24257	5.36801	5.23277
22	12637442	12638161	720	30	49	71	44	49	26	NA	NA	NA	NA	NA	NA		-1.02468	2.31851	0.0013631	0.119842	2.76652	3.08516	1.88383	1.93803	1.91903
22	19315068	19316125	1058	31	73	92	59	83	45	NA	NA	NA	NA	NA	NA		-0.851453	2.89754	0.0014576	0.119842	3.33683	3.45667	2.30292	2.69237	2.6989
27	24327712	24330041	2330	98	141	207	167	192	93	NA	NA	NA	NA	NA	NA		-0.640477	4.06712	0.00139436	0.119842	4.28182	4.62225	3.79612	3.89739	3.738
27	45859063	45861451	2389	9275	3316	4200	4547	5763	2621	ENSCAFG00000016270	FYTTD1	protein_coding	+	downstream	2793		-0.253351	8.74038	0.00145835	0.119842	8.83261	8.96163	8.55896	8.8014	8.54729
28	21120299	21121276	978	33	33	83	46	40	14	NA	NA	NA	NA	NA	NA		-1.16659	2.03142	0.00143787	0.119842	2.20325	3.30899	1.94726	1.64852	1.04909
3	31984375	31985153	779	41	40	87	44	44	34	NA	NA	NA	NA	NA	NA		-1.02449	2.36428	0.00146058	0.119842	2.47701	3.3765	1.88383	1.7844	2.29963
3	53821550	53822975	1426	54	56	60	142	152	104	NA	NA	NA	NA	NA	NA		0.748767	3.36484	0.00146617	0.119842	2.95734	2.84415	3.56292	3.56134	3.89847
34	26677298	26678097	800	29	59	69	60	44	29	NA	NA	NA	NA	NA	NA		-0.984751	2.45226	0.00140054	0.119842	3.03198	3.04423	2.32696	1.7844	2.07375
35	20745610	20746785	1176	63	146	161	134	162	99	NA	NA	NA	NA	NA	NA		-0.659671	3.91057	0.00145821	0.119842	4.33192	4.26068	3.47956	3.65297	3.82773
5	21626461	21627659	1199	108	263	291	265	309	198	NA	NA	NA	NA	NA	NA		-0.543516	4.83174	0.00141291	0.119842	5.17882	5.11264	4.46067	4.58247	4.82411
5	76744385	76745437	1053	54	171	148	156	153	99	NA	NA	NA	NA	NA	NA		-0.656274	3.95909	0.00146555	0.119842	4.55922	4.1396	3.69812	3.57077	3.82773
6	40584717	40587619	2903	4067	1305	1737	1775	2203	988	NA	NA	NA	NA	NA	NA		-0.326667	7.38644	0.00143909	0.119842	7.48755	7.68808	7.20211	7.41425	7.14021
6	54557552	54558987	1436	109	217	284	279	247	161	NA	NA	NA	NA	NA	NA		-0.565325	4.66017	0.00137719	0.119842	4.90203	5.07757	4.5348	4.25996	4.5265
7	1698328	1699426	1099	17	8	16	56	44	29	NA	NA	NA	NA	NA	NA		1.39065	1.45615	0.00147508	0.119842	0.224622	0.969679	2.22828	1.7844	2.07375
7	56094169	56096590	2422	191	505	701	674	640	484	ENSCAFG00000017980	ASXL3	protein_coding	-	downstream	1383		-0.434642	6.00945	0.00145262	0.119842	6.11873	6.37958	5.80577	5.63173	6.11146
8	13423669	13425014	1346	742	2504	2983	4765	5072	3485	ENSCAFG00000032492	RF00003	snRNA	+	includeFeature	32		0.262691	8.61949	0.00144151	0.119842	8.42747	8.46808	8.62651	8.61715	8.95826
9	19588492	19588835	344	11	11	3	21	40	28	ENSCAFG00000036454	NA	lincRNA	-	inside	3252		1.796	0.780049	0.00146716	0.119842	0.660721	-1.26736	0.834364	1.64852	2.024
X	7884841	7887019	2179	51	113	119	89	138	60	NA	NA	NA	NA	NA	NA		-0.7417	3.44283	0.00147499	0.119842	3.96371	3.82615	2.89191	3.42241	3.10997
X	69099977	69101201	1225	31	67	86	54	77	38	NA	NA	NA	NA	NA	NA		-0.88939	2.75857	0.00141082	0.119842	3.21398	3.35991	2.17628	2.58479	2.4579
1	77624996	77625982	987	70	131	188	159	148	101	NA	NA	NA	NA	NA	NA		-0.654825	3.95295	0.00149973	0.120368	4.17608	4.48371	3.72551	3.52299	3.85645
19	28652236	28653830	1595	457	848	956	1872	1738	1046	ENSCAFG00000026842	RF00618	snRNA	-	includeFeature	724		0.340873	7.05329	0.00150326	0.120368	6.86593	6.82691	7.27885	7.0723	7.22247
25	17724708	17725345	638	49	68	56	39	51	36	NA	NA	NA	NA	NA	NA		-0.997254	2.41373	0.00149889	0.120368	3.23519	2.74546	1.71188	1.99517	2.38093
3	49066488	49067563	1076	72	80	113	86	92	48	NA	NA	NA	NA	NA	NA		-0.789379	3.13874	0.0014935	0.120368	3.46808	3.75183	2.84273	2.84005	2.79102
5	32955833	32957163	1331	225	488	545	1026	1154	593	NA	NA	NA	NA	NA	NA		0.39412	6.27673	0.00150392	0.120368	6.06937	6.01672	6.41162	6.48172	6.40421
1	44240260	44242262	2003	150	307	295	312	349	190	NA	NA	NA	NA	NA	NA		-0.523612	4.95046	0.00150893	0.120478	5.4016	5.1323	4.69581	4.75782	4.76476
13	37829252	37830008	757	26	65	47	139	162	82	ENSCAFG00000001600	CPSF1	protein_coding	-	upstream	4036		0.770954	3.28167	0.0015204	0.120522	3.17058	2.49514	3.53222	3.65297	3.55743
15	51169332	51170202	871	40	110	108	106	98	60	NA	NA	NA	NA	NA	NA		-0.74607	3.35908	0.00151703	0.120522	3.92506	3.68684	3.14281	2.93072	3.10997
2	44792504	44793631	1128	39	23	33	88	98	42	NA	NA	NA	NA	NA	NA		0.983251	2.41801	0.00151362	0.120522	1.69175	1.99137	2.8757	2.93072	2.6005
2	29615184	29616494	1311	86	254	246	267	274	151	NA	NA	NA	NA	NA	NA		-0.555405	4.6629	0.0015426	0.121991	5.12868	4.87073	4.47149	4.40933	4.43428
3	35013155	35014757	1603	89	124	162	109	163	92	NA	NA	NA	NA	NA	NA		-0.68441	3.78679	0.00155894	0.122718	4.09716	4.26958	3.18289	3.66182	3.72249
5	75236067	75236946	880	135	252	244	237	290	158	ENSCAFG00000031455	GABARAPL2	protein_coding	-	inside	4338		-0.558356	4.65333	0.0015592	0.122718	5.1173	4.85898	4.29988	4.49106	4.49945
13	19571989	19572650	662	40	70	82	60	68	41	NA	NA	NA	NA	NA	NA		-0.870327	2.77363	0.00158147	0.123618	3.27671	3.29161	2.32696	2.4067	2.56615
6	61481678	61482213	536	38	46	47	32	30	22	NA	NA	NA	NA	NA	NA		-1.17157	1.90486	0.00158183	0.123618	2.67632	2.49514	1.43047	1.23941	1.68296
7	55875837	55876616	780	37	76	101	81	87	37	NA	NA	NA	NA	NA	NA		-0.822018	2.98436	0.00158004	0.123618	3.39455	3.59062	2.75683	2.75988	2.41993
17	59174129	59177922	3794	1156	2269	2726	4686	4925	2554	ENSCAFG00000029877	NA	protein_coding	-	overlapStart	1250		0.25466	8.4621	0.00158938	0.123916	8.28532	8.33812	8.60239	8.57472	8.50994
8	54296678	54297998	1321	116	278	387	347	391	210	NA	NA	NA	NA	NA	NA		-0.505201	5.09226	0.00159515	0.124073	5.25869	5.52334	4.84897	4.92154	4.90879
2	3878056	3879552	1497	41	92	107	85	100	53	NA	NA	NA	NA	NA	NA		-0.767353	3.21205	0.0016022	0.12433	3.66854	3.67348	2.82595	2.95972	2.93258
2	69205457	69209453	3997	302	577	612	1326	1222	636	NA	NA	NA	NA	NA	NA		0.382499	6.46912	0.00162312	0.125659	6.31084	6.18385	6.78151	6.56429	6.50513
12	26905445	26908198	2754	93	169	193	176	209	99	ENSCAFG00000039954	NA	lincRNA	-	downstream	564		-0.615056	4.15652	0.00163521	0.125699	4.5423	4.52147	3.87162	4.01948	3.82773
15	8511680	8512294	615	1059	1146	1229	1388	1518	910	ENSCAFG00000033294	NA	lincRNA	+	downstream	3948		-0.337709	7.04709	0.00163416	0.125699	7.30018	7.18914	6.84741	6.8771	7.02163
3	83722726	83723564	839	56	185	157	168	183	95	ENSCAFG00000040033	NA	lincRNA	+	upstream	3273		-0.633641	4.0597	0.0016388	0.125699	4.67243	4.22449	3.8047	3.82831	3.76854
6	61135033	61136154	1122	157	449	477	520	545	315	ENSCAFG00000036253	NA	lincRNA	+	downstream	1393		-0.448484	5.61971	0.00163473	0.125699	5.94934	5.82464	5.43185	5.40011	5.49261
14	52032507	52034439	1933	155	429	517	513	579	321	NA	NA	NA	NA	NA	NA		-0.444836	5.64876	0.00165518	0.12637	5.88367	5.9407	5.41232	5.48734	5.51979
29	21930440	21931407	968	112	295	364	361	327	250	NA	NA	NA	NA	NA	NA		-0.511513	5.1018	0.00165464	0.12637	5.34417	5.43506	4.90595	4.66402	5.15978
11	40222710	40223530	821	40	17	37	79	97	41	NA	NA	NA	NA	NA	NA		1.02074	2.32474	0.00166381	0.126491	1.26644	2.1541	2.72098	2.916	2.56615
11	63609714	63610945	1232	60	111	147	103	128	91	NA	NA	NA	NA	NA	NA		-0.701934	3.63812	0.00166441	0.126491	3.93806	4.12986	3.10159	3.3143	3.70681
5	70164689	70166544	1856	130	404	397	370	446	342	NA	NA	NA	NA	NA	NA		-0.493635	5.40419	0.00166884	0.126538	5.79716	5.5601	4.94143	5.11119	5.61107
11	45324933	45327154	2222	93	145	186	176	180	81	NA	NA	NA	NA	NA	NA		-0.637902	4.00127	0.00168833	0.127548	4.32203	4.46832	3.87162	3.80453	3.53984
12	42165803	42167911	2109	117	188	246	242	238	114	NA	NA	NA	NA	NA	NA		-0.581331	4.42662	0.00168986	0.127548	4.69558	4.87073	4.32994	4.20652	4.03031
1	21515401	21516157	757	52	93	140	89	115	79	NA	NA	NA	NA	NA	NA		-0.732804	3.46002	0.00170287	0.127709	3.68405	4.05971	2.89191	3.16042	3.50399
29	1909318	1910188	871	47	108	131	104	122	71	NA	NA	NA	NA	NA	NA		-0.708516	3.51493	0.00170355	0.127709	3.89871	3.9642	3.11546	3.24531	3.35098
3	16364630	16365701	1072	49	90	125	105	97	58	NA	NA	NA	NA	NA	NA		-0.743594	3.3281	0.00170244	0.127709	3.63701	3.89683	3.1292	2.916	3.06147
19	31495388	31496764	1377	142	287	324	319	374	183	NA	NA	NA	NA	NA	NA		-0.512644	4.97359	0.00171161	0.127984	5.30458	5.26736	4.72777	4.85749	4.71075
2	1182909	1184434	1526	66	174	249	213	237	121	NA	NA	NA	NA	NA	NA		-0.584226	4.387	0.00171866	0.127984	4.58424	4.88818	4.14619	4.20045	4.11592
34	26218926	26220956	2031	98	206	312	263	267	178	NA	NA	NA	NA	NA	NA		-0.551607	4.70657	0.00172267	0.127984	4.82716	5.213	4.44976	4.37207	4.67089
6	47076614	47077710	1097	87	166	222	160	239	121	NA	NA	NA	NA	NA	NA		-0.61034	4.2605	0.0017211	0.127984	4.51654	4.72295	3.73453	4.21255	4.11592
13	58143857	58145445	1589	126	267	359	349	338	203	NA	NA	NA	NA	NA	NA		-0.509945	5.00892	0.00174453	0.129317	5.20055	5.41513	4.85725	4.71168	4.86
5	64572995	64574540	1546	68	89	136	278	272	145	ENSCAFG00000019866	CDT1	protein_coding	-	upstream	2688		0.611721	4.18868	0.00175449	0.129765	3.62098	4.01804	4.52963	4.39878	4.37599
34	32617478	32618634	1157	142	411	488	518	509	310	NA	NA	NA	NA	NA	NA		-0.449995	5.57538	0.00176119	0.129971	5.82191	5.8575	5.4263	5.30161	5.46956
13	25358844	25360080	1237	158	291	299	323	287	222	NA	NA	NA	NA	NA	NA		-0.527611	4.93736	0.00176623	0.130053	5.32451	5.1517	4.74572	4.47609	4.98877
15	46085890	46087555	1666	45	170	167	187	167	92	ENSCAFG00000036242	NA	lincRNA	-	downstream	1582		-0.627954	4.04842	0.0017975	0.132062	4.55079	4.3133	3.95885	3.69669	3.72249
11	64625051	64626633	1583	103	148	189	156	195	95	ENSCAFG00000036652	NA	lincRNA	+	inside	1075		-0.624403	4.04583	0.00183391	0.132771	4.35148	4.49134	3.69812	3.9197	3.76854
12	44933987	44936848	2862	188	283	466	425	413	228	ENSCAFG00000036432	NA	lincRNA	+	upstream	3891		-0.490887	5.24881	0.00185523	0.132771	5.28436	5.79102	5.14111	5.00041	5.02716
12	66822237	66822959	723	22	33	56	26	34	16	NA	NA	NA	NA	NA	NA		-1.22312	1.74749	0.00184056	0.132771	2.20325	2.74546	1.13602	1.41719	1.2355
15	41501743	41503518	1776	53	132	139	113	147	86	NA	NA	NA	NA	NA	NA		-0.674244	3.72201	0.00185467	0.132771	4.18701	4.04941	3.23465	3.51324	3.62574
17	21045402	21047302	1901	350	784	834	1566	1672	936	ENSCAFG00000004537	AGBL5	protein_coding	+	upstream	1121		0.341514	6.8966	0.00184943	0.132771	6.75279	6.63005	7.02143	7.01646	7.06225
18	52739991	52743793	3803	272	560	549	1006	1216	723	ENSCAFG00000014400	CCDC88B	protein_coding	-	upstream	3263		0.387062	6.38507	0.00182543	0.132771	6.26773	6.02726	6.38323	6.55719	6.68996
22	58272446	58274435	1990	233	605	765	790	781	532	NA	NA	NA	NA	NA	NA		-0.398045	6.21719	0.00184128	0.132771	6.37914	6.50554	6.03472	5.91877	6.24775
4	22954482	22956817	2336	659	1207	1335	2281	2580	1515	NA	NA	NA	NA	NA	NA		0.303839	7.52922	0.00183487	0.132771	7.37497	7.30845	7.56387	7.64211	7.75669
5	41480430	41482700	2271	84	112	145	268	354	167	ENSCAFG00000018396	ATPAF2	protein_coding	+	inside	141		0.58332	4.37908	0.00183489	0.132771	3.95094	4.11016	4.47688	4.77831	4.57913
7	28890544	28891513	970	53	131	134	94	145	97	ENSCAFG00000015169	SELE	protein_coding	+	inside	1588		-0.701116	3.68703	0.00181399	0.132771	4.17608	3.99675	2.97034	3.49355	3.79844
7	38350750	38351977	1228	68	63	88	191	181	118	ENSCAFG00000035227	NA	lincRNA	-	upstream	4884		0.679203	3.68008	0.00184951	0.132771	3.12584	3.39289	3.9893	3.8125	4.07985
9	2111979	2113929	1951	641	1234	1473	2460	2900	1443	NA	NA	NA	NA	NA	NA		0.298674	7.60545	0.00181682	0.132771	7.40687	7.45032	7.67283	7.81076	7.68647
1	99413902	99416289	2388	133	278	226	574	606	267	ENSCAFG00000032544	NA	protein_coding	+	includeFeature	713		0.491188	5.27783	0.00191783	0.133223	5.25869	4.74865	5.57426	5.55303	5.25451
13	14515436	14516600	1165	72	137	192	143	186	101	NA	NA	NA	NA	NA	NA		-0.631938	4.00712	0.00189033	0.133223	4.24045	4.514	3.57301	3.8517	3.85645
16	46372376	46373445	1070	100	169	195	181	185	120	NA	NA	NA	NA	NA	NA		-0.60345	4.1877	0.00188264	0.133223	4.5423	4.53631	3.91192	3.84395	4.104
19	16803310	16804576	1267	33	41	95	53	57	23	NA	NA	NA	NA	NA	NA		-0.983777	2.41287	0.0019147	0.133223	2.5122	3.50271	2.14957	2.15416	1.7457
20	8296244	8297937	1694	192	332	325	715	759	359	ENSCAFG00000005202	EMC3	protein_coding	+	overlapStart	570		0.443512	5.64712	0.00191459	0.133223	5.51437	5.2718	5.89091	5.87758	5.68096
26	9379368	9380242	875	118	214	195	410	544	244	ENSCAFG00000008745	MAPKAPK5	protein_coding	+	upstream	794		0.513979	5.00598	0.00189582	0.133223	4.88199	4.53631	5.08934	5.39746	5.1248
26	29452136	29452878	743	66	109	77	241	222	123	ENSCAFG00000029378	NA	pseudogene	+	upstream	1230		0.654168	3.93663	0.00189106	0.133223	3.91195	3.20141	4.32398	4.10633	4.13948
3	40545797	40547012	1216	113	172	206	173	193	139	NA	NA	NA	NA	NA	NA		-0.602813	4.24998	0.00187437	0.133223	4.56761	4.61528	3.84689	3.90486	4.31523
30	17418537	17419858	1322	201	476	650	638	628	427	ENSCAFG00000015502	LYSMD2	protein_coding	-	inside	4377		-0.42335	5.91323	0.00190757	0.133223	6.03349	6.27069	5.72664	5.60444	5.93089
30	21940965	21941882	918	29	50	59	31	52	26	ENSCAFG00000039907	NA	lincRNA	+	downstream	4009		-1.04996	2.18856	0.00189748	0.133223	2.79537	2.8201	1.38538	2.02292	1.91903
30	32356557	32357087	531	36	26	22	78	69	53	NA	NA	NA	NA	NA	NA		1.01886	2.26903	0.00187241	0.133223	1.86508	1.41714	2.70272	2.42761	2.93258
34	26973995	26975407	1413	48	125	161	130	137	99	NA	NA	NA	NA	NA	NA		-0.660983	3.80902	0.00190177	0.133223	4.1087	4.26068	3.43601	3.41196	3.82773
6	5645315	5647414	2100	82	158	144	324	362	213	ENSCAFG00000020921	RF00026	snRNA	+	upstream	3778		0.554341	4.60712	0.0018863	0.133223	4.4455	4.10021	4.75017	4.81051	4.9292
9	49212314	49213180	867	60	97	111	251	278	127	ENSCAFG00000019705	QSOX2	protein_coding	+	upstream	115		0.614877	4.09377	0.00190707	0.133223	3.74449	3.72618	4.38251	4.4302	4.18546
1	38096416	38098321	1906	100	181	243	233	209	134	NA	NA	NA	NA	NA	NA		-0.576803	4.4103	0.00192242	0.133262	4.64099	4.85306	4.27538	4.01948	4.26257
19	27990781	27992107	1327	119	334	374	424	396	216	NA	NA	NA	NA	NA	NA		-0.483389	5.20481	0.00193342	0.13362	5.52302	5.47411	5.13772	4.93985	4.94933
36	2633560	2636673	3114	190	371	495	421	553	305	NA	NA	NA	NA	NA	NA		-0.459542	5.50943	0.00193565	0.13362	5.67438	5.87803	5.12749	5.42111	5.44614
27	31380760	31382342	1583	128	297	389	373	389	229	ENSCAFG00000038508	NA	lincRNA	-	upstream	1684		-0.487217	5.15707	0.00194489	0.133979	5.35391	5.53076	4.95306	4.91415	5.03346
12	19384223	19385034	812	52	79	110	100	82	43	NA	NA	NA	NA	NA	NA		-0.782717	3.10629	0.00195426	0.134067	3.45004	3.71319	3.05915	2.67499	2.63405
24	3374976	3376400	1425	96	222	199	199	212	156	NA	NA	NA	NA	NA	NA		-0.584845	4.41396	0.00195109	0.134067	4.93482	4.56553	4.04834	4.03999	4.48113
11	64870695	64871627	933	40	80	113	106	81	44	NA	NA	NA	NA	NA	NA		-0.779686	3.13739	0.00196397	0.134455	3.46808	3.75183	3.14281	2.6574	2.66684
32	21173770	21175409	1640	64	138	208	174	188	93	NA	NA	NA	NA	NA	NA		-0.619416	4.06807	0.00197596	0.134981	4.2509	4.62919	3.85518	3.86709	3.738
9	5234560	5236286	1727	274	512	527	1184	1032	579	ENSCAFG00000004752	MRPS7	protein_coding	-	overlapStart	598		0.39131	6.28308	0.0019798	0.134981	6.13857	5.96831	6.61816	6.3206	6.36978
31	13252329	13254943	2615	144	305	433	364	473	235	ENSCAFG00000020548	cfa-mir-99a-1	miRNA	+	upstream	3839		-0.482758	5.25236	0.00198996	0.135395	5.39219	5.68517	4.91787	5.19589	5.07069
15	38409999	38410898	900	45	145	186	153	177	106	NA	NA	NA	NA	NA	NA		-0.620772	4.03334	0.00200224	0.13558	4.32203	4.46832	3.67019	3.78035	3.92582
20	45387422	45387816	395	5729	2685	2956	3353	4129	2142	ENSCAFG00000031353	BST2	protein_coding	+	overlapEnd	69		-0.259017	8.33585	0.00200464	0.13558	8.52813	8.45496	8.11955	8.32042	8.25619
4	68915864	68917074	1211	45	94	112	93	99	59	NA	NA	NA	NA	NA	NA		-0.736467	3.28494	0.00200495	0.13558	3.6994	3.73907	2.95499	2.9453	3.08593
21	15675651	15678107	2457	58	101	118	105	108	58	NA	NA	NA	NA	NA	NA		-0.718943	3.37548	0.0020134	0.135874	3.8025	3.81403	3.1292	3.07022	3.06147
1	16471038	16473802	2765	453	750	865	1438	1785	951	ENSCAFG00000023829	PMAIP1	protein_coding	-	overlapStart	892		0.34182	6.89319	0.00202478	0.136088	6.68887	6.68267	6.89845	7.11078	7.08517
29	35991883	35993054	1172	80	212	203	225	188	149	NA	NA	NA	NA	NA	NA		-0.586605	4.39399	0.00202074	0.136088	4.86848	4.59417	4.22508	3.86709	4.41511
10	49080958	49081801	844	44	31	41	94	117	58	NA	NA	NA	NA	NA	NA		0.8622	2.72635	0.00203116	0.13624	2.11444	2.30032	2.97034	3.18519	3.06147
12	44902641	44903916	1276	58	134	203	170	171	99	NA	NA	NA	NA	NA	NA		-0.621666	4.0366	0.00203857	0.136387	4.20862	4.59417	3.82173	3.73074	3.82773
27	4565095	4567409	2315	91	165	139	410	369	156	ENSCAFG00000008262	CERS5	protein_coding	+	inside	227		0.569136	4.59316	0.0020457	0.136387	4.50785	4.04941	5.08934	4.8381	4.48113
27	33417305	33417980	676	25	50	62	44	40	30	ENSCAFG00000013215	GPRC5D	protein_coding	+	overlapStart	151		-1.00537	2.26813	0.00204357	0.136387	2.79537	2.89107	1.88383	1.64852	2.12185
1	102096595	102096973	379	88	149	169	345	382	213	ENSCAFG00000002558	CCDC106	protein_coding	-	upstream	887		0.536352	4.66988	0.00206077	0.136551	4.36116	4.33043	4.84064	4.88799	4.9292
10	63000949	63001975	1027	43	78	75	75	73	25	NA	NA	NA	NA	NA	NA		-0.878566	2.72277	0.00206465	0.136551	3.43178	3.16369	2.6465	2.50834	1.86354
15	3287467	3290219	2753	171	248	236	498	632	267	NA	NA	NA	NA	NA	NA		0.485793	5.22858	0.00205465	0.136551	5.09426	4.81098	5.36955	5.61359	5.25451
25	39373719	39374830	1112	41	99	107	87	115	51	NA	NA	NA	NA	NA	NA		-0.741315	3.26892	0.00206017	0.136551	3.77378	3.67348	2.85931	3.16042	2.87761
1	114521824	114523397	1574	48	30	32	77	115	51	NA	NA	NA	NA	NA	NA		0.913764	2.54756	0.00213504	0.138443	2.0679	1.94765	2.68422	3.16042	2.87761
10	24542606	24545174	2569	213	382	493	813	945	588	NA	NA	NA	NA	NA	NA		0.405299	6.05008	0.00212888	0.138443	5.71648	5.87219	6.0761	6.1936	6.39201
10	25612304	25614373	2070	224	419	546	1000	945	622	ENSCAFG00000039504	NA	lincRNA	-	upstream	31		0.39413	6.18206	0.00213394	0.138443	5.84969	6.01936	6.3746	6.1936	6.47304
13	33049018	33050592	1575	197	643	863	833	901	595	NA	NA	NA	NA	NA	NA		-0.383056	6.35827	0.00212732	0.138443	6.46696	6.67934	6.11114	6.12485	6.40907
15	5720191	5720858	668	34	21	20	58	84	38	NA	NA	NA	NA	NA	NA		1.07941	2.05843	0.00212692	0.138443	1.56342	1.28284	2.27846	2.70955	2.4579
16	45036501	45037838	1338	53	158	129	120	150	95	NA	NA	NA	NA	NA	NA		-0.661725	3.80388	0.00212182	0.138443	4.4455	3.94209	3.32099	3.54229	3.76854
23	50266614	50267526	913	71	142	261	194	217	114	NA	NA	NA	NA	NA	NA		-0.599263	4.2727	0.00210119	0.138443	4.29198	4.95595	4.01173	4.07354	4.03031
4	73434389	73436399	2011	58	103	125	110	106	68	ENSCAFG00000027904	RF00026	snRNA	-	upstream	2668		-0.704282	3.4512	0.00211469	0.138443	3.83065	3.89683	3.196	3.04338	3.28914
9	5653686	5655787	2102	63	120	116	261	295	165	ENSCAFG00000004601	NAT9	protein_coding	+	overlapStart	206		0.5859	4.27115	0.00211893	0.138443	4.05005	3.78947	4.43877	4.51568	4.5618
X	54911275	54912251	977	20	42	62	28	44	31	NA	NA	NA	NA	NA	NA		-1.07035	2.12628	0.00210598	0.138443	2.54655	2.89107	1.24099	1.7844	2.16839
1	77005778	77006787	1010	32	73	102	75	94	37	NA	NA	NA	NA	NA	NA		-0.800195	2.97579	0.00219355	0.138444	3.33683	3.60477	2.6465	2.87091	2.41993
11	12614620	12616123	1504	116	286	432	341	436	253	NA	NA	NA	NA	NA	NA		-0.487734	5.21214	0.00215844	0.138444	5.29955	5.68184	4.82384	5.07851	5.17695
16	36074272	36078340	4069	340	830	978	1017	1147	701	NA	NA	NA	NA	NA	NA		-0.356081	6.6424	0.00218949	0.138444	6.835	6.85971	6.39891	6.47295	6.64541
19	49149624	49151130	1507	52	99	162	122	141	64	NA	NA	NA	NA	NA	NA		-0.684402	3.60875	0.00216326	0.138444	3.77378	4.26958	3.34474	3.45333	3.20234
20	43450295	43452019	1725	256	471	552	1017	1105	594	ENSCAFG00000014070	TMEM42	protein_coding	-	overlapStart	817		0.381489	6.25562	0.0021434	0.138444	6.01827	6.03512	6.39891	6.41915	6.40664
23	20079322	20080744	1423	89	277	364	349	340	230	ENSCAFG00000033017	NA	lincRNA	-	overlapEnd	391		-0.495832	5.06115	0.00218076	0.138444	5.2535	5.43506	4.85725	4.72018	5.03973
24	15687386	15688512	1127	33	89	91	79	70	65	NA	NA	NA	NA	NA	NA		-0.787024	3.09114	0.00217406	0.138444	3.62098	3.44098	2.72098	2.44822	3.22453
25	8862110	8862529	420	33	45	34	29	27	7	NA	NA	NA	NA	NA	NA		-1.36746	1.43151	0.00217664	0.138444	2.64495	2.03381	1.29074	1.09003	0.0980008
27	28609661	28610805	1145	68	110	194	154	147	83	NA	NA	NA	NA	NA	NA		-0.651965	3.84432	0.00217606	0.138444	3.92506	4.52891	3.67956	3.51324	3.57481
29	7049058	7049975	918	53	68	72	54	64	37	NA	NA	NA	NA	NA	NA		-0.876444	2.6513	0.00216761	0.138444	3.23519	3.10519	2.17628	2.3199	2.41993
30	35411864	35412724	861	55	58	74	49	72	22	NA	NA	NA	NA	NA	NA		-0.943791	2.4722	0.00218775	0.138444	3.00752	3.14445	2.03746	2.48858	1.68296
5	66032488	66032979	492	25	16	21	55	68	44	NA	NA	NA	NA	NA	NA		1.11216	1.96183	0.0021775	0.138444	1.18155	1.35155	2.20251	2.4067	2.66684
6	274233	276721	2489	4671	1756	2170	2307	2945	1338	NA	NA	NA	NA	NA	NA		-0.290047	7.78309	0.00214671	0.138444	7.91565	8.0091	7.58021	7.83297	7.57751
7	10876340	10876891	552	19	30	34	17	17	14	NA	NA	NA	NA	NA	NA		-1.43977	1.22523	0.00218204	0.138444	2.0679	2.03381	0.537382	0.437954	1.04909
10	20904188	20905689	1502	97	35	49	111	127	63	NA	NA	NA	NA	NA	NA		0.809174	2.90667	0.00222698	0.138457	2.28691	2.55464	3.209	3.30302	3.17979
10	25603327	25604957	1631	128	308	275	571	656	389	ENSCAFG00000039504	NA	lincRNA	-	downstream	1224		0.454255	5.49362	0.00224389	0.138457	5.40629	5.03119	5.56671	5.66732	5.79659
12	46700279	46701606	1328	18	77	100	67	74	69	NA	NA	NA	NA	NA	NA		-0.797403	3.06249	0.00220366	0.138457	3.41328	3.57634	2.48491	2.52784	3.31005
14	22808046	22808978	933	31	47	74	49	52	23	NA	NA	NA	NA	NA	NA		-0.975359	2.33151	0.00223782	0.138457	2.70702	3.14445	2.03746	2.02292	1.7457
19	47279202	47281258	2057	66	136	213	157	184	115	NA	NA	NA	NA	NA	NA		-0.614101	4.09592	0.00219898	0.138457	4.22992	4.66338	3.70731	3.83615	4.04286
20	45236109	45238261	2153	213	454	445	882	976	549	NA	NA	NA	NA	NA	NA		0.397569	6.08333	0.0022141	0.138457	5.9653	5.72457	6.19355	6.24015	6.29309
20	56966942	56967959	1018	240	445	459	982	912	535	ENSCAFG00000019429	MKNK2	protein_coding	+	inside	274		0.39749	6.09045	0.00223218	0.138457	5.93644	5.76921	6.34841	6.14235	6.25585
23	6829556	6830767	1212	130	360	430	423	478	269	NA	NA	NA	NA	NA	NA		-0.456757	5.38336	0.00222921	0.138457	5.63101	5.67515	5.13432	5.21105	5.26525
27	28743184	28744455	1272	67	130	172	155	159	82	NA	NA	NA	NA	NA	NA		-0.633701	3.87864	0.00224152	0.138457	4.16507	4.35574	3.68887	3.62608	3.55743
5	64648014	64648520	507	20	33	15	83	69	37	ENSCAFG00000019873	CTU2	protein_coding	-	upstream	316		1.07404	2.14441	0.00221891	0.138457	2.20325	0.879481	2.7918	2.42761	2.41993
5	75095920	75097427	1508	142	440	681	615	652	407	NA	NA	NA	NA	NA	NA		-0.421143	5.8904	0.00223717	0.138457	5.92016	6.33785	5.67371	5.6585	5.86177
8	53884089	53885289	1201	132	325	422	409	429	256	NA	NA	NA	NA	NA	NA		-0.467321	5.29334	0.00220824	0.138457	5.48367	5.64809	5.08582	5.05518	5.19393
13	38204403	38205529	1127	55	142	129	322	314	178	ENSCAFG00000031252	ZNF252	protein_coding	-	inside	18		0.562658	4.45036	0.0022486	0.138489	4.29198	3.94209	4.74125	4.60559	4.67089
16	15272663	15274563	1901	95	193	234	427	506	287	ENSCAFG00000004853	CHPF2	protein_coding	+	upstream	393		0.489804	5.06632	0.00225471	0.138608	4.73335	4.79873	5.14788	5.29309	5.35853
20	52888989	52891198	2210	81	162	135	336	379	174	ENSCAFG00000018493	CD320	protein_coding	-	overlapStart	856		0.554702	4.56125	0.00225904	0.138617	4.48146	4.00743	4.80256	4.87663	4.63819
1	72401255	72402993	1739	81	193	198	202	210	121	NA	NA	NA	NA	NA	NA		-0.576544	4.30076	0.00226384	0.138655	4.73335	4.55828	4.06988	4.02635	4.11592
5	24962178	24963353	1176	51	88	140	82	119	78	NA	NA	NA	NA	NA	NA		-0.724471	3.42683	0.00227065	0.138816	3.60476	4.05971	2.77442	3.20954	3.48573
1	24920533	24923376	2844	338	620	856	890	850	546	NA	NA	NA	NA	NA	NA		-0.381542	6.32293	0.00227985	0.139121	6.41445	6.66759	6.20657	6.04084	6.28519
12	66438723	66439813	1091	49	109	122	117	101	72	NA	NA	NA	NA	NA	NA		-0.697745	3.4807	0.00229221	0.139619	3.91195	3.86192	3.28462	2.97401	3.37102
3	66865232	66867423	2192	148	444	460	514	507	332	ENSCAFG00000015438	NA	pseudogene	-	downstream	517		-0.4391	5.59698	0.00231493	0.140296	5.9332	5.77234	5.41513	5.29593	5.56832
4	36971944	36972624	681	28	23	26	75	74	52	ENSCAFG00000016704	KIAA1191	protein_coding	+	inside	4374		0.984844	2.28493	0.00230971	0.140296	1.69175	1.65321	2.6465	2.52784	2.90536
7	17557654	17558353	700	41	102	89	81	82	65	NA	NA	NA	NA	NA	NA		-0.760278	3.17642	0.00231806	0.140296	3.81664	3.4091	2.75683	2.67499	3.22453
8	72235941	72237057	1117	78	166	142	300	397	217	ENSCAFG00000029862	NA	miRNA	+	includeFeature	156		0.548028	4.62708	0.00232027	0.140296	4.51654	4.0801	4.63932	4.94348	4.95598
20	6398600	6399946	1347	57	137	114	116	131	69	ENSCAFG00000005002	TIMP4	protein_coding	+	overlapStart	126		-0.67983	3.58697	0.00233685	0.141041	4.24045	3.76449	3.27229	3.34759	3.31005
11	1791057	1791914	858	121	264	257	588	551	324	ENSCAFG00000000381	TBC1D9B	protein_coding	+	upstream	687		0.463046	5.33521	0.00235351	0.141788	5.18428	4.93371	5.609	5.41589	5.53318
13	7128057	7128804	748	89	141	128	107	157	82	NA	NA	NA	NA	NA	NA		-0.667226	3.70687	0.00236314	0.141853	4.28182	3.93091	3.15629	3.60788	3.55743
26	23565763	23566312	550	87	115	108	317	251	133	ENSCAFG00000012742	MTFP1	protein_coding	+	inside	98		0.602221	4.18587	0.00236073	0.141853	3.98891	3.68684	4.71871	4.28309	4.25181
17	36460727	36462866	2140	140	217	194	501	472	224	ENSCAFG00000007139	TMEM87B	protein_coding	+	upstream	60		0.503817	5.00073	0.00238249	0.141986	4.90203	4.52891	5.3782	5.19284	5.00168
17	59128881	59130531	1651	548	1289	1410	2491	2733	1495	ENSCAFG00000024573	NA	protein_coding	+	includeFeature	541		0.289302	7.60213	0.00237006	0.141986	7.46976	7.38728	7.6909	7.7252	7.73752
6	19176731	19177970	1240	85	101	74	226	199	125	ENSCAFG00000032590	IL21R	protein_coding	-	downstream	1604		0.648811	3.858	0.00237775	0.141986	3.8025	3.14445	4.23147	3.94892	4.16265
7	46256788	46258181	1394	81	186	259	197	265	150	NA	NA	NA	NA	NA	NA		-0.559843	4.48897	0.00238154	0.141986	4.68019	4.94488	4.03381	4.36124	4.42473
30	37851767	37853317	1551	283	604	583	1178	1161	768	ENSCAFG00000017945	CSK	protein_coding	+	inside	508		0.369797	6.47378	0.00240222	0.142488	6.37676	6.11387	6.61084	6.49044	6.77701
7	41894230	41895856	1627	76	66	81	194	192	94	ENSCAFG00000016911	RIT1	protein_coding	+	overlapStart	526		0.667079	3.62578	0.00240208	0.142488	3.19244	3.27401	4.01173	3.89739	3.75335
9	24281843	24282929	1087	250	521	575	1061	1114	705	ENSCAFG00000016819	CDK5RAP3	protein_coding	+	inside	4693		0.372706	6.36042	0.00240382	0.142488	6.16368	6.09396	6.45999	6.43085	6.65361
19	16909057	16910129	1073	43	105	115	89	118	68	ENSCAFG00000039083	NA	lincRNA	+	upstream	415		-0.70685	3.40275	0.00241814	0.14287	3.85826	3.77703	2.89191	3.19741	3.28914
31	11050161	11051015	855	52	101	110	107	99	56	NA	NA	NA	NA	NA	NA		-0.716199	3.32571	0.0024189	0.14287	3.8025	3.71319	3.15629	2.9453	3.01129
21	4779377	4780665	1289	49	119	122	118	118	70	ENSCAFG00000004081	JRKL	protein_coding	-	downstream	1724		-0.677944	3.54497	0.00243769	0.143469	4.03803	3.86192	3.29684	3.19741	3.33066
29	9780302	9781203	902	29	96	87	82	74	62	NA	NA	NA	NA	NA	NA		-0.769662	3.11305	0.00243639	0.143469	3.72962	3.3765	2.77442	2.52784	3.15689
7	41239900	41241601	1702	121	187	104	318	320	203	NA	NA	NA	NA	NA	NA		0.588244	4.50733	0.00245164	0.14384	4.68791	3.63264	4.72325	4.63285	4.86
9	19707674	19708818	1145	105	122	136	294	300	181	NA	NA	NA	NA	NA	NA		0.560787	4.38738	0.00245269	0.14384	4.0738	4.01804	4.61022	4.53989	4.69494
1	82001547	82002762	1216	72	115	85	242	231	142	NA	NA	NA	NA	NA	NA		0.620086	4.03429	0.0024685	0.144512	3.98891	3.34314	4.32994	4.16354	4.34593
14	42690046	42692808	2763	130	344	386	390	427	258	NA	NA	NA	NA	NA	NA		-0.463694	5.2712	0.00247801	0.144558	5.56552	5.51961	5.01728	5.04845	5.20513
30	30443543	30444497	955	92	118	88	207	279	150	NA	NA	NA	NA	NA	NA		0.618141	4.07679	0.00247443	0.144558	4.0259	3.39289	4.10507	4.43538	4.42473
20	45272033	45274825	2793	123	183	153	367	408	207	ENSCAFG00000031738	COLGALT1	protein_coding	-	overlapStart	969		0.527866	4.72896	0.00249594	0.14463	4.6568	4.18738	4.9297	4.98286	4.88808
21	50639915	50641189	1275	59	106	164	117	136	89	ENSCAFG00000010370	MS4A7	protein_coding	+	overlapStart	349		-0.660937	3.70401	0.00249173	0.14463	3.87187	4.28723	3.28462	3.40143	3.67493
4	3645915	3646887	973	49	140	185	162	168	101	NA	NA	NA	NA	NA	NA		-0.609184	4.00925	0.00248681	0.14463	4.27159	4.46056	3.7524	3.70528	3.85645
6	8185569	8186819	1251	35	29	23	75	104	34	NA	NA	NA	NA	NA	NA		0.989408	2.29237	0.0024967	0.14463	2.0198	1.47987	2.6465	3.01603	2.29963
1	21511523	21512606	1084	116	242	329	300	332	183	NA	NA	NA	NA	NA	NA		-0.50414	4.87687	0.00252552	0.145536	5.059	5.28942	4.63932	4.68588	4.71075
13	61076771	61077408	638	38	29	55	29	28	13	NA	NA	NA	NA	NA	NA		-1.2398	1.62356	0.00252497	0.145536	2.0198	2.7197	1.29074	1.14156	0.945998
33	29876172	29878955	2784	120	204	194	486	413	252	ENSCAFG00000013094	SENP5	protein_coding	+	overlapStart	809		0.501365	4.96962	0.00252221	0.145536	4.81312	4.52891	5.3344	5.00041	5.17125
[truncated: 32,560 more rows]
