# Supplementary material for: Validation of protein arginine methyltransferase 5 (PRMT5) as a candidate therapeutic target in the spontaneous canine model of non-Hodgkin lymphoma
Source: PLoS One. 2021 May 14;16(5):e0250839. doi: 10.1371/journal.pone.0250839 (PMC8121334; doi:10.1371/journal.pone.0250839)
Supplement: S4 Table — (XLSX) [file pone.0250839.s005.xlsx]

## Sheet: V2-Canine_affy_DE
both.p05	ID	Public.Gene.IDs	Gene.Symbol	Description	Chromosome	Strand	Start	Stop	CLBL1.DE	CLBL1.logFC	CLBL1.AveExpr	CLBL1.P.Value	CLBL1.adj.P.Val	17.71.DE	17.71.logFC	17.71.AveExpr	17.71.P.Value	17.71.adj.P.Val	X0A.CLBL1	X0B.CLBL1	X0C.CLBL1	X100A.CLBL1	X100B.CLBL1	X17.71.0.A	X17.71.0.B	X17.71.100.A	X17.71.100.B	X17.71.100.C
yes	14257767	XM_003638794; XM_005615969; XM_014118003; XM_014118005; XM_014118007; XM_014118010; XM_014118011; XM_014118013; XR_001317359; XR_001317360	CDK20	cyclin-dependent kinase 20	chr1	+	100692562	100695839	DE	-1.46	7.2	1.61579e-06	0.00732662	.	-0.63	7.77	0.000305694	0.326976	7.76279	7.75851	7.82858	6.25903	6.38003	8.16739	8.13989	7.53512	7.5244	7.50729
yes	14258497	XM_005616238; XM_005616239; XM_005642467; XM_014114960; XM_014114961; XM_014115034; XM_014115035; ENSCAFT00000004536	LOC484343; LOC611733; LOC102152131	sialic acid-binding Ig-like lectin 10; sialic acid-binding Ig-like lectin 5; sialic acid-binding Ig-like lectin 14	chr1	+	108412251	108454088	DE	-1.25	7.78	1.17028e-05	0.010482	.	-0.53	5.78	0.00122687	0.372027	8.16427	8.41922	8.25822	7.02224	7.03659	6.11059	6.09318	5.49718	5.58318	5.63744
yes	14258862	XM_005616311; XM_005616312; XM_014118896; XM_849665; ENSCAFT00000005879	PIH1D1	PIH1 domain containing 1	chr1	+	109934746	109938832	DE	-1.07	5.47	0.000120304	0.0277576	.	-0.32	5.2	0.0414895	0.49228	6.0994	5.86625	5.71292	4.87596	4.77329	5.33228	5.45734	5.00945	5.25618	4.96621
yes	14278060	NM_001195688; XM_005626430; XM_005626432; ENSCAFT00000003287	ARHGEF39	Rho guanine nucleotide exchange factor (GEF) 39	chr11	-	55226368	55229770	DE	-1.3	7.04	4.6793e-06	0.00732662	.	-0.31	6.98	0.031551	0.476474	7.56374	7.51784	7.58743	6.17407	6.34238	7.11006	7.2198	6.70729	6.96413	6.8791
yes	14279753	XM_005627198; XM_014118363; XM_014118364; XM_845911	HSD17B8	hydroxysteroid (17-beta) dehydrogenase 8	chr12	+	5671142	5673127	DE	-1.11	6.94	5.81076e-06	0.00801382	.	-0.35	7.71	0.00686787	0.414149	7.4248	7.36012	7.38182	6.27673	6.27589	7.8989	7.94959	7.59128	7.52556	7.59979
yes	14282840	NM_001313787; ENSCAFT00000001394	DLA-DOA	HLA class II histocompatibility antigen, DO alpha chain-like	chr12	-	5569205	5572048	DE	-1.97	8.66	4.74966e-06	0.00732662	.	-0.47	5.43	0.0240533	0.464969	9.43025	9.46524	9.45965	7.25035	7.71007	5.66087	5.75876	5.16745	5.04885	5.51094
yes	14287032	XM_539274	SRD5A3	steroid 5 alpha-reductase 3	chr13	+	50560010	50574488	DE	-1.09	8.54	7.0247e-06	0.00801382	.	-0.53	7.09	0.00181211	0.372027	8.99026	8.94151	9.0097	7.87076	7.90993	7.32107	7.49945	6.92994	6.84749	6.86827
yes	14288735	ENSCAFT00000002173	NRBP2	nuclear receptor binding protein 2	chr13	-	40423844	40429548	DE	-1.31	3.32	0.000117012	0.0277576	.	-0.57	3.68	0.0134623	0.431954	3.79729	4.04812	3.69596	2.33795	2.73781	4.18979	3.8502	3.23309	3.49483	3.62669
yes	14307079	XM_014120221; ENSCAFT00000006366	TP53I3	tumor protein p53 inducible protein 3	chr17	-	21541404	21547106	DE	-1.04	5.54	0.000646179	0.0556105	.	-0.35	5.5	0.0217751	0.456454	5.89114	5.99589	5.97353	4.62915	5.2037	5.65571	5.77095	5.21414	5.44148	5.4394
yes	14309424	XM_005630758; XM_855901; ENSCAFT00000019141	ENSA	endosulfine alpha	chr17	-	62880845	62887373	DE	-1.1	7.36	3.32147e-05	0.017744	.	-0.37	9.22	0.00526045	0.397988	7.77587	7.79435	7.81633	6.55754	6.83765	9.45943	9.41287	9.07182	9.03634	9.09789
yes	14312395	XM_533228; ENSCAFT00000020889; ENSCAFT00000038587	FIBP	fibroblast growth factor (acidic) intracellular binding protein	chr18	+	54403364	54407367	DE	-1.19	6.88	8.08136e-06	0.00801382	.	-0.46	7.2	0.00210704	0.372027	7.39216	7.29065	7.39708	6.10032	6.23843	7.45111	7.51213	6.96049	7.04607	7.05129
yes	14312426	XM_847733; ENSCAFT00000021080	RNASEH2C	ribonuclease H2, subunit C	chr18	+	54523849	54525034	DE	-1.53	6.43	1.91832e-06	0.00732662	.	-0.43	8.33	0.00230454	0.372027	7.12911	6.95463	7.03634	5.46418	5.55903	8.59792	8.5872	8.12523	8.19442	8.1544
yes	14313161	XM_005631673; XM_005631674; XM_005631676; XM_005631677; XM_014121268; XM_014121270; XM_540920; ENSCAFT00000025670	CYBASC3	cytochrome b, ascorbate dependent 3	chr18	+	58073381	58078504	DE	-2.27	8.41	7.36949e-08	0.00204621	.	-0.61	10.08	0.00106439	0.372027	9.33216	9.35323	9.26033	7.05938	7.03531	10.4653	10.4201	9.78559	9.75743	9.95842
yes	14324230	XM_005617257; XM_005617258; XM_005617259; XM_005617260; XM_005617261; XM_005617262; XM_005617263; XM_843245	TMEM173	transmembrane protein 173	chr2	-	37633860	37637785	DE	-1.36	5.66	5.40837e-06	0.00790363	.	-0.36	7.82	0.0123807	0.431954	6.33641	6.16552	6.12138	4.82793	4.8702	8.02992	8.04313	7.56833	7.78733	7.67237
yes	14331425	NM_001003216; ENSCAFT00000029080; L41609	STXBP2	syntaxin binding protein 2	chr20	+	55415022	55423348	DE	-1.06	6.46	2.63223e-05	0.0158285	.	-0.3	6.53	0.0484543	0.506183	6.99974	6.76834	6.86972	5.81758	5.82963	6.75779	6.65758	6.29274	6.34695	6.58634
yes	14331570	XM_005632967; XM_014122103; XM_533931	GPR108	G protein-coupled receptor 108	chr20	+	56500313	56506073	DE	-1.34	5.97	1.68993e-06	0.00732662	.	-0.56	6.48	0.0310602	0.475362	6.51018	6.47921	6.52087	5.16572	5.1661	6.88783	6.75219	5.87417	6.44874	6.45107
yes	14334549	XM_533836; ENSCAFT00000018988	NDUFAF3	NADH dehydrogenase (ubiquinone) complex I, assembly factor 3	chr20	-	43140852	43142137	DE	-1.16	6.06	4.23164e-05	0.0192616	.	-0.34	6.54	0.0125269	0.431954	6.49331	6.47239	6.6051	5.20614	5.51941	6.70817	6.78298	6.37617	6.49908	6.34493
yes	14350839	XM_846481	ITPA	inosine triphosphatase (nucleoside triphosphate pyrophosphatase)	chr24	-	21068425	21078841	DE	-1.29	7.41	2.86216e-06	0.00732662	.	-0.48	7.72	0.00165952	0.372027	7.90648	7.97362	7.87966	6.61254	6.65703	8.03333	7.97903	7.57197	7.47454	7.52792
yes	14351889	XM_534440; ENSCAFT00000015513; ENSCAFT00000047650	ACOT8	acyl-CoA thioesterase 8	chr24	-	36125813	36139378	DE	-1.05	4.58	9.72545e-05	0.0257431	.	-0.46	5.39	0.00337997	0.372027	4.91197	5.08884	5.0082	3.78865	4.11293	5.63763	5.69772	5.27902	5.10336	5.23586
yes	14379177	NM_001145429; XM_014112330; ENSCAFT00000025989	SMIM20	small integral membrane protein 20	chr3	-	87302907	87315856	DE	-1.36	7.41	4.21742e-06	0.00732662	.	-0.35	8.9	0.00790161	0.420834	7.91433	7.90273	8.0389	6.6639	6.53004	9.10855	9.1167	8.70054	8.82289	8.76254
yes	14379359	XM_005618705; XM_005618706; XM_005618707; XM_014112683; XM_014112684; ENSCAFT00000026460	TMEM175	transmembrane protein 175	chr3	-	94387860	94398154	DE	-1.02	6.94	1.51416e-05	0.0123653	.	-0.35	7.71	0.00937413	0.424117	7.35323	7.32983	7.37357	6.26424	6.39808	7.85048	7.9854	7.54651	7.61544	7.52759
yes	14385990	XM_005638904; ENSCAFT00000015408	PIGP	phosphatidylinositol glycan anchor biosynthesis, class P	chr31	-	34340223	34348217	DE	-1.05	7.48	1.13968e-05	0.010482	.	-0.23	9.67	0.0391808	0.489246	7.89839	7.96673	7.84412	6.86782	6.8292	9.84358	9.77839	9.62101	9.56349	9.56575
yes	14415876	ENSCAFT00000035538	TMEM256	transmembrane protein 256	chr5	-	35332597	35333538	DE	-1.64	6.07	1.25015e-06	0.00732662	.	-0.59	7.03	0.00696375	0.414188	6.6537	6.70248	6.81364	5.02386	5.1406	7.43785	7.32786	6.55907	6.99508	6.81247
yes	14421108	XM_003639135; ENSCAFT00000027416	NFATC2IP	nuclear factor of activated T-cells, cytoplasmic, calcineurin-dependent 2 interacting protein	chr6	+	21445758	21454450	DE	-1.18	7.06	8.06208e-06	0.00801382	.	-0.42	6.01	0.0056462	0.403655	7.52556	7.57376	7.50902	6.27549	6.43781	6.20374	6.31248	5.7464	5.90032	5.8763
yes	14427610	XM_005621746; ENSCAFT00000049790	STUB1	STIP1 homology and U-box containing protein 1, E3 ubiquitin protein ligase	chr6	-	42934549	42936125	DE	-1.5	6.16	0.000177545	0.0326328	.	-0.44	6.63	0.00344342	0.372027	6.62701	6.82867	6.83048	4.92892	5.59167	6.88739	6.90594	6.5439	6.38402	6.43725
yes	14429313	NR_049353	MIR181B-1	microRNA mir-181b-1	chr7	+	7011904	7011965	DE	-1	4.97	0.00307407	0.100168	.	-0.63	2.4	0.0163679	0.449968	5.53103	5.18088	5.40095	4.0134	4.72777	2.86864	2.69204	2.16944	2.44426	1.83014
yes	14429718	XM_003434961; XM_005622351; XM_005622352; XM_547404; ENSCAFT00000019611	TATDN3	TatD DNase domain containing 3	chr7	+	13890594	13908287	DE	-1.08	5.87	2.47782e-05	0.0158285	.	-0.6	6.09	0.00662958	0.411805	6.21752	6.43934	6.243	5.20312	5.22723	6.34066	6.54671	5.82019	5.66639	6.05864
yes	14440466	XM_005623239; XM_014115773; ENSCAFT00000018396	AP1G2	adaptor-related protein complex 1, gamma 2 subunit	chr8	-	6790768	6798351	DE	-1.11	6.17	9.30759e-06	0.00891154	.	-0.82	5.21	0.000291545	0.326976	6.575	6.57526	6.69415	5.48028	5.52868	5.70469	5.69875	4.75256	4.86663	5.011
yes	14449714	XM_014116268; XM_846189; ENSCAFT00000038670	AFMID; PGS1	arylformamidase; phosphatidylglycerophosphate synthase 1	chr9	-	5940569	5944173	DE	-2.09	6.13	1.01427e-06	0.00732662	.	-0.96	7.94	4.23679e-05	0.326976	6.99238	6.85357	7.04731	4.73634	5.01054	8.55358	8.48357	7.51201	7.56656	7.60353
yes	14449734	XM_540461; ENSCAFT00000008513	TMC8	transmembrane channel-like 8	chr9	-	5988314	5995973	DE	-1.1	6.39	5.3595e-05	0.0203852	.	-0.39	6.84	0.0190754	0.455028	6.89275	6.75908	6.84335	5.5848	5.88789	6.94488	7.20279	6.80484	6.63914	6.61664
yes	14453929	XM_005625063; XM_548355	NDOR1	NADPH dependent diflavin oxidoreductase 1	chr9	-	51782870	51790893	DE	-1.06	6.28	6.31619e-05	0.022484	.	-0.58	6.37	0.00378857	0.372027	6.70852	6.67932	6.72515	5.47953	5.8055	6.73715	6.70305	6.2889	6.18507	5.94745
yes	14458370	XM_003435507; XM_003435509; XM_005641316; XM_005641317; XM_005641318; ENSCAFT00000024529	PORCN	porcupine homolog (Drosophila)	chrX	+	41714218	41724132	DE	-1.37	6.28	4.09821e-06	0.00732662	.	-0.35	6.32	0.0255455	0.466727	6.83563	6.72976	6.91549	5.49941	5.40557	6.44534	6.61702	6.03476	6.27886	6.23442
yes	14473142				t535936	+	1	1404	DE	-1.28	7.82	7.67822e-06	0.00801382	.	-0.44	6.06	0.00343364	0.372027	8.25454	8.28756	8.46387	7.04522	7.07216	6.25017	6.39743	5.91672	5.85616	5.88087
yes	14474422				t956371	+	1	1404	DE	-1.28	7.82	7.67822e-06	0.00801382	.	-0.44	6.06	0.00343364	0.372027	8.25454	8.28756	8.46387	7.04522	7.07216	6.25017	6.39743	5.91672	5.85616	5.88087
yes	14474502				t986793	+	1	1404	DE	-1.28	7.82	7.67822e-06	0.00801382	.	-0.44	6.06	0.00343364	0.372027	8.25454	8.28756	8.46387	7.04522	7.07216	6.25017	6.39743	5.91672	5.85616	5.88087
yes	14358921	XM_849782	LOC612054	uncharacterized LOC612054	chr26	+	28204948	28205425	.	-0.55	3.49	0.00620593	0.13441	DE	-1.01	3.38	0.00519415	0.396317	3.498	3.92678	3.69864	3.20066	3.12	4.06877	3.90025	2.6208	3.40691	2.89819
yes	14374984	XM_536197; XR_291870; ENSCAFT00000019259	VPS33B	vacuolar protein sorting 33 homolog B (yeast)	chr3	+	56081339	56100582	.	-0.55	5.43	0.00567319	0.128218	DE	-1.17	5.21	0.000254107	0.326976	5.55867	5.6941	5.69294	4.89632	5.29678	5.74053	6.09318	4.78848	4.86779	4.57363
yes	14455510	XM_005631844; XM_005631845; XM_005642147; XM_005642154; XM_014112009; XM_014112010; XM_014112011; XM_014112012; XM_014112013; XM_014112014; XM_014112015; XM_014112017; XM_014112018; XM_014112019; XM_014112020; XM_014112021; XM_014121473; XM_014121474; XM_014121475; XM_014121476; XM_014121477	LOC100856294; LOC102152154	rho GTPase-activating protein 20-like	chrUn	+	9071767	9077239	.	-0.46	5.44	0.00367588	0.108695	DE	-1.06	4.26	0.000138493	0.326976	5.62635	5.6357	5.61541	5.04245	5.29312	4.90046	4.88675	3.84372	3.99064	3.66094
yes	14455524	XM_014112006	LOC102153443	rho GTPase-activating protein 20-like	chrUn	+	9593128	9595541	.	-0.68	6.64	0.000918294	0.0627309	DE	-1.05	5.38	2.50407e-05	0.326976	6.85201	6.99004	6.89918	6.08069	6.38765	6.02196	5.99982	4.89395	4.99926	4.98372
yes	14457068	XR_297034	LOC102153827	uncharacterized LOC102153827	chrUn	-	78304283	78307806	.	-0.51	5.92	0.00817586	0.149743	DE	-1.13	4.62	0.000384121	0.326976	6.04854	6.243	6.07715	5.43178	5.80017	5.34876	5.24751	4.31249	4.30552	3.89294
yes	14255541	XM_005615448; XM_014112292; XM_541117; ENSCAFT00000000399	PEX7	peroxisomal biogenesis factor 7	chr1	+	32380585	32461265	.	-0.37	5.99	0.00456099	0.117477	.	-0.32	6.12	0.027048	0.467541	6.124	6.20395	6.092	5.78353	5.76116	6.31631	6.31265	5.91373	5.92463	6.14899
yes	14256891	XM_005615652; XM_005615653; XM_005615654; XM_005615655; XM_005615656; XR_291315; ENSCAFT00000001762	AKAP7	A kinase (PRKA) anchor protein 7	chr1	+	72417522	72482277	.	-0.43	5.14	0.012942	0.182251	.	-0.5	5.39	0.0099622	0.428583	5.27652	5.13786	5.50806	4.86092	4.90201	5.8785	5.50475	5.1733	5.26005	5.13542
yes	14257593				chr1	+	95606912	95607017	.	0.43	1.98	0.010925	0.171284	.	0.67	1.86	0.00660035	0.411805	1.77447	1.64365	1.99352	2.195	2.28101	1.25889	1.64466	2.31616	1.95655	2.10162
yes	14258184	XM_005616185; XM_005616187; XM_005616188; XM_005616189; XM_014118494; XM_533584; ENSCAFT00000004100	HSPBP1	HSPA (heat shock 70kDa) binding protein, cytoplasmic cochaperone 1	chr1	+	105466204	105478657	.	0.44	6.4	0.0148136	0.190901	.	0.41	6.21	0.00604822	0.408107	6.08879	6.40147	6.18618	6.79107	6.53189	5.96826	5.96232	6.45742	6.4041	6.26606
yes	14258535	XM_533603	ETFB	electron-transfer-flavoprotein, beta polypeptide	chr1	+	108492423	108507656	.	-0.38	6.66	0.00516418	0.123638	.	-0.27	6.93	0.0447839	0.497493	6.80722	6.75926	6.86609	6.49665	6.3579	7.20603	6.97784	6.77647	6.87848	6.81018
yes	14258605				chr1	+	108753958	108754101	.	0.46	2.52	0.00385794	0.109894	.	0.65	2.39	0.00567853	0.403655	2.45356	2.25683	2.30218	2.71725	2.8846	1.95711	2.0489	2.47423	2.56373	2.92136
yes	14258738	XM_533607; ENSCAFT00000004762	FAM71E1	family with sequence similarity 71, member E1	chr1	+	109143047	109148178	.	-0.43	3.92	0.00828857	0.150764	.	-0.45	4.48	0.0144095	0.442041	3.99136	4.04206	4.25565	3.59286	3.74171	4.71758	4.7879	4.26323	4.14751	4.50874
yes	14259019	XM_005616333; XM_005616334; XM_541509	BCAT2	branched chain amino-acid transaminase 2, mitochondrial	chr1	+	110425334	110435339	.	-0.34	6.26	0.0143574	0.188665	.	-0.26	6.5	0.0425315	0.493975	6.5342	6.34056	6.31838	6.05583	6.06781	6.68964	6.61344	6.32026	6.34407	6.508
yes	14259471	XM_541562; ENSCAFT00000007249; ENSCAFT00000044333; AY705786	ERCC2	excision repair cross-complementation group 2	chr1	+	113065529	113081388	.	-0.3	5.57	0.00976723	0.163705	.	-0.22	6.47	0.0392135	0.489246	5.71578	5.69668	5.67795	5.35261	5.43119	6.61374	6.59318	6.36778	6.36087	6.41465
yes	14259679	NM_001097552; EF137906	CEACAM23	carcinoembryonic antigen-related cell adhesion molecule 23	chr1	+	114604239	114644852	.	0.29	3.8	0.0207703	0.219733	.	0.44	3.97	0.00205615	0.372027	3.76654	3.60568	3.6647	3.90959	4.03605	3.71854	3.69805	4.16502	4.16882	4.11713
yes	14260142	XM_533678; ENSCAFT00000009118	ECH1	enoyl CoA hydratase 1, peroxisomal	chr1	+	117192034	117201361	.	-0.26	8.11	0.0270567	0.245108	.	-0.3	7.83	0.0162995	0.449968	8.2754	8.12822	8.22096	7.92702	7.97462	7.95032	8.06193	7.68878	7.74685	7.68692
yes	14260211	XM_005616613	RASGRP4	RAS guanyl releasing protein 4	chr1	+	117494377	117506810	.	0.49	3.27	0.0379373	0.281251	.	0.35	3.62	0.017559	0.453806	3.12751	3.31355	2.78587	3.36595	3.75621	3.30686	3.50424	3.6782	3.85191	3.7512
yes	14260230	XM_005616627; XM_005616628; XM_541646	YIF1B	Yip1 interacting factor homolog B (S. cerevisiae)	chr1	+	117595649	117598910	.	-0.88	5.58	9.29159e-05	0.0257306	.	-0.3	7.22	0.039709	0.489246	5.85628	6.03166	5.92339	5.14373	4.96607	7.41175	7.39761	7.14439	7.22458	6.93151
yes	14261238	XM_005615397; XM_844437; ENSCAFT00000000270	ME2	malic enzyme 2, NAD(+)-dependent, mitochondrial	chr1	-	27016792	27062785	.	-0.31	8.44	0.018955	0.212675	.	-0.32	8.79	0.0101131	0.428583	8.51618	8.68997	8.48207	8.27233	8.23461	8.98364	8.98145	8.6975	8.60376	8.67645
yes	14261412	XM_855243; XR_291238; ENSCAFT00000000383; ENSCAFT00000035671	BCLAF1	BCL2-associated transcription factor 1	chr1	-	31894104	31920770	.	0.52	9.38	0.00145919	0.0739341	.	0.22	8.65	0.0412228	0.491452	9.16305	9.21791	9.14878	9.79459	9.59311	8.51354	8.5331	8.7719	8.72716	8.72602
yes	14261478	XM_003638772; XM_005615450; XM_014112310; ENSCAFT00000000408; ENSCAFT00000049327	IL22RA2	interleukin 22 receptor, alpha 2	chr1	-	32654964	32674715	.	0.47	2.14	0.0318959	0.263735	.	0.7	6.3	0.00335074	0.372027	2.02681	1.72074	2.10873	2.20289	2.64083	5.82709	5.92793	6.31893	6.70454	6.69693
yes	14261662	NM_001024635; XM_005615267; XM_005615268; XM_014121585; XM_014121872; XM_014122191; ENSCAFT00000000614; ENSCAFT00000044921; AY682720	LATS1	large tumor suppressor kinase 1	chr1	-	43474832	43502447	.	0.27	7.43	0.0259805	0.241446	.	0.24	6.87	0.0258841	0.466727	7.41473	7.26444	7.27566	7.63837	7.54348	6.71986	6.72973	6.96013	6.97009	6.97912
yes	14262232	XM_014113229; XM_014113232; XM_014113236; XM_014113240	WDR27	WD repeat domain 27	chr1	-	59714993	59767732	.	-0.47	5.77	0.00158303	0.0771639	.	-0.31	3.9	0.0184943	0.455028	5.99013	5.91339	5.99033	5.55778	5.42152	4.15602	4.0303	3.84094	3.69897	3.79768
yes	14263073	XM_005615885; XM_014117668; XM_014117669; XM_014117673; ENSCAFT00000003045	PIP5K1B	phosphatidylinositol-4-phosphate 5-kinase, type I, beta	chr1	-	91448034	91692393	.	0.49	4.74	0.0234334	0.230646	.	0.49	3.45	0.0254796	0.466727	4.25624	4.78457	4.58678	5.13629	4.93033	3.36011	2.95638	3.48009	3.63869	3.83374
yes	14263746	XM_005616193; XM_005616194; ENSCAFT00000004082	SUV420H2	suppressor of variegation 4-20 homolog 2 (Drosophila)	chr1	-	105411442	105416330	.	-0.27	5.9	0.0343459	0.271341	.	-0.36	6.52	0.0253818	0.466727	5.88488	6.0273	6.11616	5.70087	5.77194	6.79072	6.67646	6.55166	6.27584	6.30475
yes	14263819	XM_014118276; XM_014118283; XM_014118287; XM_014118288; ENSCAFT00000004175	LENG8	leukocyte receptor cluster (LRC) member 8	chr1	-	105921634	105930811	.	-0.75	5.79	0.000214348	0.0360702	.	-0.53	6.16	0.00470731	0.396256	6.04366	6.07548	6.16815	5.44274	5.24068	6.38106	6.57398	5.83183	6.08901	5.92277
yes	14263933				chr1	-	106592496	106606489	.	-0.48	3.56	0.00552336	0.126712	.	-0.48	4.55	0.00853429	0.420834	3.89902	3.62008	3.72155	3.18773	3.35553	4.69354	4.97995	4.35184	4.45575	4.27214
yes	14263982				chr1	-	108040540	108053223	.	0.32	6.74	0.0287533	0.251564	.	0.28	6.42	0.0298909	0.472706	6.43678	6.70979	6.7008	6.91836	6.94842	6.22291	6.28425	6.52608	6.6312	6.44255
yes	14265468	XM_005616592; XM_005616593; XM_005616594; XM_005616595; ENSCAFT00000008898; ENSCAFT00000046253; ENSCAFT00000049495	PLEKHG2	pleckstrin homology domain containing, family G (with RhoGef domain) member 2	chr1	-	116710469	116719776	.	-0.37	6.03	0.0431831	0.298079	.	-0.33	4.96	0.0380176	0.484718	6.41843	5.93592	6.16506	5.7757	5.83	5.24793	5.06291	4.97033	4.82786	4.68121
yes	14266467	XM_003639319; XM_005625475; XM_005625477; XM_014117136; XM_014117137; ENSCAFT00000000131	DGKA	diacylglycerol kinase, alpha 80kDa	chr10	+	3257139	3273882	.	-0.56	8.19	0.00243361	0.0924867	.	-0.35	8.47	0.00615343	0.411176	8.43473	8.38964	8.42308	7.6903	8.01825	8.64985	8.71259	8.33681	8.34113	8.30081
yes	14267212	XM_005625610; XM_005625611; XM_005625612; XM_005625613; XM_014117223; XM_531674; ENSCAFT00000000681	FRS2	fibroblast growth factor receptor substrate 2	chr10	+	14529538	14536183	.	0.27	6.18	0.0384209	0.282973	.	0.26	6.6	0.0312489	0.475929	5.99528	6.22017	5.99107	6.36455	6.32067	6.4542	6.42724	6.78314	6.67251	6.64221
yes	14267235	XM_005625620; XM_005625621; XM_005625622; XM_005625623; XM_014117225; XM_014117226; XM_014117228; XM_538280	RAB3IP	RAB3A interacting protein	chr10	+	14670981	14698178	.	-0.29	5.81	0.031205	0.261162	.	-0.31	6.43	0.010433	0.428583	5.84109	5.9894	5.93691	5.74143	5.5298	6.59769	6.63276	6.31171	6.30156	6.30852
yes	14270105	XM_005625506; ENSCAFT00000000206; ENSCAFT00000045728	TIMELESS	timeless circadian clock	chr10	-	3655848	3669988	.	-0.83	5.41	0.00136415	0.0722715	.	-0.44	4.96	0.00683795	0.414149	5.85527	5.7615	5.62462	4.67921	5.14825	5.3201	5.13849	4.84993	4.83242	4.67467
yes	14270216	XM_005625522	PRIM1	primase, DNA, polypeptide 1 (49kDa)	chr10	-	3935704	3958061	.	-0.23	8.24	0.0433356	0.298279	.	-0.48	7.69	0.00188846	0.372027	8.23079	8.3831	8.3731	8.07774	8.11611	8.00469	7.95545	7.52255	7.55016	7.43971
yes	14270721	XM_531679; ENSCAFT00000000728	ZFC3H1	zinc finger, C3H1-type containing	chr10	-	16148462	16205051	.	-0.37	7.26	0.00403908	0.112169	.	-0.39	7	0.00825043	0.420834	7.39884	7.40303	7.42698	7.0828	7.00577	7.24717	7.21175	6.79508	6.9581	6.77608
yes	14270915	XM_014117260; ENSCAFT00000000964; ENSCAFT00000047715	PPP6R2	protein phosphatase 6, regulatory subunit 2	chr10	-	19860135	19875366	.	-0.7	6.98	0.000472477	0.0482325	.	-0.26	7.16	0.0273618	0.468102	7.40204	7.21283	7.15663	6.61366	6.49578	7.28698	7.34862	7.10825	7.0618	7.01492
yes	14271178	XM_538335; ENSCAFT00000001361	PARVG	parvin, gamma	chr10	-	24589234	24608713	.	-0.41	5.87	0.00484568	0.120347	.	-0.28	4.45	0.0467875	0.503723	6.12708	5.92757	6.04972	5.66165	5.58756	4.53116	4.70626	4.26357	4.29328	4.46354
yes	14271311	XM_003431492; XM_014117322	CCDC134	coiled-coil domain containing 134	chr10	-	26582534	26594471	.	-0.22	6.23	0.0385823	0.283444	.	-0.57	6.07	0.00567676	0.403655	6.34945	6.34106	6.26449	6.07083	6.12205	6.30406	6.52668	5.71401	6.02837	5.79539
yes	14271477	XM_005625841; XM_014117334; XM_538358; ENSCAFT00000001733	XPNPEP3	X-prolyl aminopeptidase 3, mitochondrial	chr10	-	27372359	27444750	.	0.35	7.2	0.00634754	0.135158	.	0.27	6.59	0.0482958	0.506183	6.99362	7.12777	7.04678	7.40664	7.40556	6.34889	6.5143	6.74146	6.58438	6.77998
yes	14272154	XM_014117398; XM_014117399; XM_014117400; XM_014117401; XM_014117403; XM_848591; ENSCAFT00000003134; ENSCAFT00000003135	CCDC138	coiled-coil domain containing 138	chr10	-	38100615	38209941	.	0.6	4	0.0103308	0.167632	.	0.3	3.99	0.0326497	0.47814	3.63824	3.81936	3.83887	4.09729	4.63028	3.85422	3.76994	3.97277	4.20806	4.15885
yes	14272455				chr10	-	44954504	44965709	.	-0.36	6.53	0.0276596	0.247661	.	-0.25	6.95	0.0284113	0.472706	6.63149	6.76312	6.64514	6.49872	6.13412	7.0861	7.10959	6.80204	6.85467	6.8905
yes	14272960	XM_005626094; XM_005626098; XM_005626100; XM_005626101; XM_014117522; XM_014117523; XM_014117524; XM_014117525; XM_531818	NRXN1	neurexin 1	chr10	-	55223478	55382231	.	0.33	2.45	0.014602	0.19008	.	0.56	2.35	0.00333393	0.372027	2.34294	2.26944	2.35063	2.74723	2.54651	1.86119	2.16907	2.58546	2.58554	2.54697
yes	14273196	XM_005626124; XM_014117547; XM_014117548; XM_014117549; XM_014117550; XM_014117551; ENSCAFT00000004788	PUS10	pseudouridylate synthase 10	chr10	-	64185188	64250210	.	-0.67	4.4	0.000449351	0.0469048	.	-0.56	4.3	0.00915215	0.424117	4.79538	4.55977	4.65843	3.97827	4.03147	4.81996	4.44117	3.99013	4.21274	4.01691
yes	14274127	XM_014117679; XM_014117680	SNX24	sorting nexin 24	chr11	+	15798828	15872079	.	-0.43	1.68	0.00381106	0.109892	.	-0.5	1.76	0.00840279	0.420834	1.84139	1.74842	1.9604	1.44132	1.39368	2.14748	1.9641	1.42486	1.7316	1.52199
yes	14274507	XM_014117723; XM_014117724; XM_531911; ENSCAFT00000001619	DDX46	DEAD (Asp-Glu-Ala-Asp) box polypeptide 46	chr11	+	25850114	25917603	.	0.57	8.55	0.000441721	0.0466344	.	0.32	7.13	0.0287088	0.472706	8.27473	8.39143	8.29094	8.89185	8.89214	7.07023	6.8001	7.21903	7.27515	7.26986
yes	14275298	XM_005626764; XM_005626765; XM_005626766; XM_005626767; XM_005626768; XM_014117829; XM_014117830; XM_014117831; XM_014117833; XM_014117834; XM_014117835; XM_014117836; XM_014117837; XM_014117838; ENSCAFT00000003214	UNC13B	unc-13 homolog B (C. elegans)	chr11	+	54794958	54968542	.	-0.43	4.44	0.00450299	0.117179	.	-0.4	6.37	0.00715736	0.414888	4.60608	4.64863	4.5808	4.2954	4.07297	6.60029	6.6174	6.11396	6.21788	6.30969
yes	14275969	XM_005626893; XM_005626896; XM_014117898; ENSCAFT00000004421; ENSCAFT00000046633	FSD1L	fibronectin type III and SPRY domain containing 1-like	chr11	+	64363267	64410623	.	-0.51	4.48	0.00291521	0.0991956	.	-0.54	4.09	0.0106102	0.428583	4.73002	4.58508	4.73933	4.05639	4.29222	4.43049	4.39519	3.79849	3.69149	4.1251
yes	14276124	XM_532038; ENSCAFT00000005189	PRPF4	pre-mRNA processing factor 4	chr11	+	70670763	70687236	.	0.55	7.49	0.000773217	0.0580747	.	0.4	6.48	0.0120261	0.431954	7.25644	7.30028	7.25304	7.90801	7.73724	6.17671	6.29402	6.78163	6.61614	6.52196
yes	14276251	XM_005626957; XM_014117953; XM_014117954; ENSCAFT00000005376	C11H9orf91	chromosome 11 open reading frame, human C9orf91	chr11	+	71798106	71821294	.	-0.58	5.61	0.000377236	0.0432824	.	-0.66	6.09	0.00104884	0.372027	5.87887	5.80356	5.84813	5.22694	5.3039	6.55907	6.41884	5.89672	5.69514	5.89585
yes	14276298	XM_005626967; XM_532047; XR_293650; ENSCAFT00000005822; ENSCAFT00000005830; ENSCAFT00000046188	CNTRL	centriolin	chr11	+	77113815	77183381	.	-0.37	7.48	0.00360545	0.107876	.	-0.3	6.66	0.0132973	0.431954	7.61096	7.6654	7.61775	7.27173	7.25404	6.84492	6.8357	6.49387	6.54601	6.58032
yes	14277308	XM_014117750; XM_531931; ENSCAFT00000045406	TMEM261	transmembrane protein 261	chr11	-	31681256	31682591	.	-0.29	6.52	0.0423149	0.295764	.	-0.23	5.99	0.0417927	0.49228	6.59287	6.64327	6.6873	6.1973	6.50423	6.1496	6.1107	5.86309	5.95568	5.89566
yes	14278147	XM_538722	LOC481600	olfactory receptor 13C9-like	chr11	-	55417711	55419195	.	-0.4	2.26	0.0264703	0.243208	.	-0.73	2.41	0.0482735	0.506183	2.20699	2.51122	2.53225	1.88963	2.14706	3.30085	2.39812	1.99018	2.43336	1.92947
yes	14278836	XM_005626935; XM_014117928; XM_014117929; XM_014117930; XM_014117931; XM_538799; ENSCAFT00000005155	FKBP15	FK506 binding protein 15, 133kDa	chr11	-	70563188	70619382	.	-0.35	7.25	0.00863112	0.154216	.	-0.5	7	0.00777056	0.420834	7.41209	7.32205	7.42265	6.96596	7.11034	7.26622	7.33124	6.91329	6.88687	6.59769
yes	14279288	XM_532058; ENSCAFT00000038720	C12H6orf136	chromosome 12 open reading frame, human C6orf136	chr12	+	3458097	3461877	.	-0.41	5.67	0.00295281	0.0994998	.	-0.51	6.12	0.00354686	0.372027	5.88569	5.75727	5.86244	5.41489	5.43575	6.4584	6.38596	5.94873	5.77162	6.01709
yes	14279321	XM_003639426; XM_005627121; XM_005627126; XM_014118299; XM_014118300; XM_014118301; XM_014118302; XM_014118303; ENSCAFT00000000727; ENSCAFT00000000742; ENSCAFT00000037049	GTF2H4; VARS2	general transcription factor IIH, polypeptide 4, 52kDa; valyl-tRNA synthetase 2, mitochondrial	chr12	+	3680095	3697579	.	-0.25	6.41	0.0339612	0.26965	.	-0.25	5.91	0.0322397	0.477415	6.49916	6.44451	6.59447	6.21571	6.31048	6.0348	6.09449	5.83221	5.862	5.74585
yes	14279763	NM_001048128; ENSCAFT00000001442; ENSCAFT00000044064	RING1	ring finger protein 1	chr12	+	5674964	5678874	.	-0.27	6.47	0.0320176	0.26419	.	-0.29	5.76	0.024533	0.466727	6.67393	6.59055	6.46245	6.34976	6.25345	6.02569	5.85417	5.59387	5.67697	5.66977
yes	14280149	XM_014118406; XM_538892; ENSCAFT00000002252	FGD2	FYVE, RhoGEF and PH domain containing 2	chr12	+	9069352	9091637	.	-0.78	5.27	0.000100156	0.0257493	.	-0.48	5.63	0.0219655	0.456454	5.58138	5.59665	5.56607	4.71982	4.88781	5.91411	5.92166	5.43511	5.19587	5.6861
yes	14280514	XM_846629; ENSCAFT00000002719	CNPY3	canopy FGF signaling regulator 3	chr12	+	14481386	14490497	.	0.29	9.35	0.016174	0.198372	.	0.48	9.1	0.00191279	0.372027	9.24777	9.19275	9.25098	9.45328	9.58554	8.78237	8.83397	9.36384	9.26576	9.24229
yes	14280756	XM_005627398; XM_014118472; XM_846912; ENSCAFT00000003068	TMEM63B	transmembrane protein 63B	chr12	+	15560528	15578175	.	-0.58	5.47	0.000762678	0.0580747	.	-0.4	6.03	0.00746552	0.4186	5.7975	5.61314	5.6952	5.06032	5.17452	6.34499	6.20897	5.94683	5.89226	5.77997
yes	14280806	NM_001003367; XM_014118025; XM_014118026; ENSCAFT00000003133; ENSCAFT00000046123; ENSCAFT00000049006; AY587107; AY587108	SLC29A1; HSP90AB1	solute carrier family 29 (equilibrative nucleoside transporter), member 1; heat shock protein 90kDa alpha (cytosolic), class B member 1	chr12	+	15641367	15647930	.	-0.91	7.56	2.35382e-05	0.0158285	.	-0.5	7.55	0.00251316	0.372027	7.92506	7.87247	7.96685	6.99655	7.02467	7.81675	7.87999	7.37505	7.42965	7.2395
yes	14281037	NM_001160299; XM_014118035; XM_014118036; ENSCAFT00000003559	FBXO9	F-box protein 9	chr12	+	23514812	23562885	.	-0.29	7.36	0.0133989	0.183949	.	-0.54	7.15	0.00108325	0.372027	7.50617	7.47061	7.45215	7.14209	7.23297	7.46113	7.48987	7.01395	6.89889	6.89366
yes	14281546	XM_005627565; XM_005627566; XM_532213; ENSCAFT00000004556	BCKDHB	branched chain keto acid dehydrogenase E1, beta polypeptide	chr12	+	44011834	44226625	.	0.26	7.96	0.017633	0.205019	.	0.23	7.66	0.0440872	0.497493	7.83445	7.8605	7.86544	8.15292	8.08307	7.52268	7.52119	7.7857	7.68007	7.77582
yes	14282033	XM_014118188; XM_014118189; XM_014118190; ENSCAFT00000006143	SMPD2	sphingomyelin phosphodiesterase 2, neutral membrane (neutral sphingomyelinase)	chr12	+	69384342	69386940	.	-0.7	5.92	0.000944413	0.0636478	.	-0.42	6.59	0.00260872	0.372027	6.153	6.16412	6.28079	5.33946	5.66655	6.84716	6.83773	6.42752	6.44679	6.39653
yes	14283638	XM_538939; ENSCAFT00000003040	GTPBP2	GTP binding protein 2	chr12	-	15077870	15084543	.	-0.75	5.89	0.000985959	0.0637234	.	-0.44	6.23	0.0258101	0.466727	6.28276	6.06966	6.23808	5.26837	5.61605	6.55185	6.43858	5.80082	6.1735	6.19695
yes	14284716	XM_005627602	GJB7	gap junction protein, beta 7, 25kDa	chr12	-	49800814	49803584	.	0.36	1.7	0.025327	0.238869	.	0.35	1.76	0.0115527	0.428839	1.70867	1.45768	1.49326	1.78583	2.04554	1.48219	1.60598	1.81358	1.91895	1.9566
yes	14284812	ENSCAFT00000004985	LYRM2	LYR motif containing 2	chr12	-	51850576	51852728	.	-0.43	5.22	0.0020853	0.0870991	.	-0.49	6.09	0.00994173	0.428583	5.34957	5.46236	5.3738	4.93817	4.98607	6.38393	6.37196	6.02949	5.67812	5.96653
yes	14285294	XM_014118266	MICAL1	microtubule associated monooxygenase, calponin and LIM domain containing 1	chr12	-	69387228	69395440	.	-0.47	4.81	0.0066006	0.135838	.	-0.42	5.9	0.0293163	0.472706	5.00074	4.95066	5.03135	4.35325	4.69132	6.19587	6.09957	5.93193	5.76342	5.49823
yes	14285381	XM_532262; ENSCAFT00000006247; ENSCAFT00000047463	DDO	D-aspartate oxidase	chr12	-	70117756	70141128	.	-0.32	2.56	0.0327499	0.265603	.	-0.4	2.56	0.0286232	0.472706	2.63503	2.86945	2.54589	2.36778	2.36324	2.6405	2.95426	2.38819	2.53934	2.26704
yes	14286468	XM_005628029; XM_005628030; XM_005628031; XM_005628032; XM_846639; ENSCAFT00000038192	GSDMD	gasdermin D	chr13	+	40253820	40257206	.	-0.3	5.44	0.0139873	0.186359	.	-0.42	6.05	0.0069202	0.414188	5.50425	5.59474	5.57459	5.31597	5.20097	6.24654	6.35558	5.901	5.97118	5.76748
yes	14286575	XM_014118656; ENSCAFT00000002414	MROH1	maestro heat-like repeat family member 1	chr13	+	40676487	40727538	.	-0.86	4.83	9.35963e-05	0.0257306	.	-0.4	4.79	0.0142771	0.439001	5.2138	5.04143	5.26205	4.28136	4.33468	5.06484	5.00233	4.47288	4.76654	4.66438
yes	14287316	XM_003431831; XM_005628273; XM_005628275; XM_014118842; XM_532400; XM_857342; ENSCAFT00000004667	RUFY3	RUN and FYVE domain containing 3	chr13	+	62959455	63017057	.	-0.64	7.89	0.000183424	0.0329941	.	-0.39	7.25	0.0044196	0.391267	8.18436	8.10312	8.15281	7.5195	7.48876	7.53644	7.443	7.12989	7.07526	7.08554
yes	14287474	XM_537871	RPL30	ribosomal protein L30	chr13	-	3301091	3304567	.	0.61	9.71	0.000319612	0.0428713	.	0.29	9.29	0.0247152	0.466727	9.50495	9.3951	9.50591	10.0931	10.0624	9.19061	9.05043	9.36852	9.48319	9.37981
yes	14287481	XM_532278	HRSP12	heat-responsive protein 12	chr13	-	3348565	3360746	.	-0.22	9.73	0.0426275	0.296737	.	-0.22	9.66	0.0390852	0.488893	9.79598	9.8693	9.78997	9.57522	9.63093	9.78092	9.80047	9.58738	9.58163	9.53664
yes	14288180	XM_005627935; XM_532327; ENSCAFT00000001638	KIAA0196	KIAA0196 ortholog	chr13	-	26056312	26109274	.	-0.24	9.63	0.0262333	0.24255	.	-0.33	9.1	0.0170662	0.451173	9.70806	9.75303	9.71147	9.5001	9.47478	9.26864	9.31828	9.08142	8.90509	8.91834
yes	14288660	XM_539200; ENSCAFT00000002059	PYCRL	pyrroline-5-carboxylate reductase-like	chr13	-	40290756	40294801	.	-0.31	7.26	0.0204102	0.218469	.	-0.46	6.32	0.00808832	0.420834	7.39997	7.27859	7.47345	7.01755	7.13853	6.64409	6.54872	6.29853	6.00851	6.10113
yes	14288853	XM_005628081; XM_539215	FBXL6	F-box and leucine-rich repeat protein 6	chr13	-	40810935	40813784	.	-0.82	6.29	0.000103084	0.0262589	.	-0.21	6.48	0.0496132	0.50794	6.51566	6.72962	6.59964	5.79228	5.79156	6.57649	6.62524	6.4034	6.41279	6.35776
yes	14290352	XM_014119108; XM_014119109; XM_014119110; XM_539402; ENSCAFT00000002881; ENSCAFT00000045514	CROT	carnitine O-octanoyltransferase	chr14	+	16428477	16482544	.	-0.87	8.75	2.53987e-05	0.0158285	.	-0.4	8.22	0.00318332	0.372027	9.1016	9.06875	9.11425	8.21102	8.23559	8.47016	8.44594	8.06813	8.0653	8.0429
yes	14292521	XM_014119039; XM_014119040; XM_014119041; XM_014119042; XM_014119043; XM_532459; ENSCAFT00000003132	PEX1	peroxisomal biogenesis factor 1	chr14	-	21021322	21063262	.	-0.35	4.96	0.00757597	0.144177	.	-0.47	6.31	0.0170692	0.451173	5.12564	5.04431	5.13719	4.67871	4.81945	6.58977	6.59747	6.37223	5.96983	6.04221
yes	14293015	NM_001252368	MYEOV2	myeloma overexpressed 2	chr14	-	39710568	39710753	.	0.48	7.53	0.00136355	0.0722715	.	0.46	7.27	0.00214043	0.372027	7.29397	7.42503	7.30517	7.83071	7.80998	6.97895	7.00489	7.43998	7.50686	7.40008
yes	14293365	XM_532515; ENSCAFT00000005136	HERPUD2	HERPUD family member 2	chr14	-	50211571	50244090	.	-0.37	7.49	0.00481971	0.120347	.	-0.21	8.87	0.0452175	0.497493	7.57718	7.69803	7.63482	7.23957	7.29474	8.99317	8.99704	8.78769	8.77453	8.79431
yes	14293787				chr15	+	5047514	5047780	.	0.83	2.98	0.000962778	0.0637234	.	0.67	3.04	0.0404007	0.491452	2.77918	2.43623	2.71485	3.62753	3.32114	2.82356	2.44949	3.32179	2.88395	3.70069
yes	14293894				chr15	+	6635793	6635900	.	0.44	1.65	0.0244473	0.234232	.	0.55	1.42	0.0431505	0.495745	1.40614	1.43859	1.56813	2.15212	1.67637	1.28772	0.88152	1.29785	1.9074	1.7048
yes	14294379	XM_005628996; XM_005628997; XM_005628998; XM_005628999; XM_005629000; ENSCAFT00000006035	CC2D1B	coiled-coil and C2 domain containing 1B	chr15	+	12008650	12019467	.	-0.24	5.59	0.0380731	0.281708	.	-0.57	5.06	0.00140568	0.372027	5.73564	5.68053	5.63493	5.5119	5.3792	5.35799	5.44836	4.79553	4.75405	4.9425
yes	14296507	XM_843144; XR_294098; ENSCAFT00000004012	PPIH	peptidylprolyl isomerase H (cyclophilin H)	chr15	-	3678401	3689171	.	0.45	8.54	0.00762855	0.144689	.	0.26	7.7	0.0495591	0.50794	8.28979	8.39457	8.38223	8.64691	8.96178	7.61156	7.47535	7.89919	7.7105	7.78633
yes	14296945	XM_005628961; XM_005628962; ENSCAFT00000005657	AGO4	argonaute RISC catalytic component 4	chr15	-	9339620	9366893	.	-0.53	7.67	0.000795015	0.0586287	.	-0.22	8.02	0.045179	0.497493	7.82309	7.88073	7.95345	7.39069	7.32466	8.14101	8.15743	7.88237	7.91883	7.98403
yes	14297501	XM_005629419	ST3GAL3	ST3 beta-galactoside alpha-2,3-sialyltransferase 3	chr15	-	19329780	19447977	.	0.36	4.38	0.0376933	0.280555	.	0.35	2.76	0.0162734	0.449968	4.3047	4.04496	4.36623	4.74619	4.45773	2.49749	2.5973	3.00574	2.88651	2.79085
yes	14299075	XM_005629454	TMEM192	transmembrane protein 192	chr15	-	64106417	64127234	.	-0.35	5.95	0.0106225	0.169268	.	-0.39	5.85	0.0283245	0.472706	5.98718	6.09962	6.18544	5.68832	5.78947	6.10951	6.0586	5.86385	5.73966	5.47393
yes	14299134	ENSCAFT00000039863	HUS1	HUS1 checkpoint clamp component	chr16	+	3096124	3106767	.	-0.42	8.43	0.0024431	0.0925115	.	-0.35	8.08	0.00687613	0.414149	8.64127	8.54585	8.61623	8.22247	8.13655	8.25143	8.32313	7.93469	7.93078	7.957
yes	14299516	XM_539886; ENSCAFT00000006399	PARP12	poly (ADP-ribose) polymerase family, member 12	chr16	+	11792587	11830876	.	-0.33	4.23	0.0248612	0.236889	.	-0.44	5.04	0.0179283	0.454348	4.42975	4.35289	4.29606	4.17069	3.88564	5.16783	5.43345	4.68568	4.94809	4.94554
yes	14299561	XM_005629563; ENSCAFT00000006568; ENSCAFT00000045776	ZC3HAV1	zinc finger CCCH-type, antiviral 1	chr16	+	12561993	12622067	.	-0.37	5.06	0.0291363	0.252296	.	-0.51	5.07	0.018612	0.455028	5.02185	5.26901	5.34546	4.96155	4.71845	5.52666	5.22228	4.895	5.04679	4.6437
yes	14300550	XM_005629857; XM_532804; ENSCAFT00000009855	PPAPDC1B	phosphatidic acid phosphatase type 2 domain containing 1B	chr16	+	30179713	30184883	.	-0.45	6.03	0.00204272	0.0861979	.	-0.22	7.03	0.0419043	0.492506	6.16857	6.17729	6.26992	5.80934	5.70862	7.18176	7.15325	6.89964	6.97451	6.96268
yes	14301010	XM_532849; ENSCAFT00000012456	ENPP6	ectonucleotide pyrophosphatase/phosphodiesterase 6	chr16	+	49207805	49316911	.	0.58	2.56	0.00218284	0.0878764	.	0.5	3.12	0.0121418	0.431954	2.23734	2.46234	2.29061	3.03442	2.78854	2.77175	2.86277	3.54389	3.13258	3.2842
yes	14301602	XM_003432065; ENSCAFT00000006318	NDUFB2	NADH dehydrogenase (ubiquinone) 1 beta subcomplex, 2, 8kDa	chr16	-	11193488	11305561	.	0.24	7.52	0.0376164	0.280555	.	0.28	7	0.0178975	0.454348	7.32641	7.49867	7.43836	7.65853	7.66683	6.8028	6.85641	7.11198	7.07624	7.13171
yes	14302486	XM_005629840; XM_005629841; XM_005629842; XM_532797; XR_001317910; ENSCAFT00000009425; ENSCAFT00000048730	ADAM32	ADAM metallopeptidase domain 32	chr16	-	29209014	29364165	.	0.79	3.4	0.000114163	0.0277576	.	0.28	2.57	0.0462839	0.500782	3.16288	2.96671	3.10424	3.87825	3.86451	2.2812	2.51561	2.722	2.59428	2.71238
yes	14303586	XM_003639605; ENSCAFT00000005424	IAH1	isoamyl acetate-hydrolyzing esterase 1 homolog	chr17	+	9552076	9562574	.	-0.45	8.01	0.00522243	0.124255	.	-0.23	7.75	0.0489106	0.507443	8.11989	8.3052	8.15527	7.64572	7.84724	7.81797	7.96248	7.67003	7.65894	7.66465
yes	14303876	XM_005630204; XM_005630207; XM_005630208; XM_005630209; XM_005630210; XM_005630211; ENSCAFT00000006538; ENSCAFT00000046082	CENPO	centromere protein O	chr17	+	22123246	22133908	.	-0.53	7.76	0.00430148	0.115308	.	-0.22	5.68	0.0406543	0.491452	7.75833	8.06138	8.08036	7.42916	7.45064	5.84695	5.78917	5.59806	5.61959	5.56975
yes	14304093	XM_005630249; XM_005630250; XM_005630251; XM_005630252; XM_540124; ENSCAFT00000007712; ENSCAFT00000049604	CAD	carbamoyl-phosphate synthetase 2, aspartate transcarbamylase, and dihydroorotase	chr17	+	24179638	24201970	.	-0.31	7.03	0.0288189	0.251755	.	-0.25	5.61	0.0450963	0.497493	7.26725	7.0418	7.15663	6.94242	6.74478	5.74096	5.78389	5.61829	5.41946	5.49552
yes	14305239	XM_005630485; XM_849771; ENSCAFT00000045690	C17H2orf68	chromosome 17 open reading frame, human C2orf68	chr17	+	42535717	42537601	.	-0.78	7.65	6.08818e-05	0.0219538	.	-0.39	7.7	0.0172689	0.452088	7.9276	7.93517	8.00637	7.15992	7.19815	7.94629	7.90859	7.37344	7.68265	7.56534
yes	14305785	XM_005630660; XM_005630661; ENSCAFT00000015640	TTF2	transcription termination factor, RNA polymerase II	chr17	+	57519159	57558189	.	-0.31	7.61	0.0104594	0.16874	.	-0.36	6.85	0.00599084	0.4077	7.73187	7.74855	7.72236	7.36858	7.48278	7.0577	7.07088	6.75182	6.68844	6.67785
yes	14305852	ENSCAFT00000015954	HAO2	hydroxyacid oxidase 2 (long chain)	chr17	+	59585916	59600830	.	0.32	2.59	0.0115262	0.173964	.	0.4	2.84	0.0070398	0.414188	2.41075	2.42056	2.55227	2.79823	2.76015	2.57241	2.61272	3.1124	2.91514	2.96296
yes	14306059	XM_014120628; XM_533042; ENSCAFT00000018638	VPS45	vacuolar protein sorting 45 homolog (S. cerevisiae)	chr17	+	62407408	62477305	.	-0.54	6.5	0.00732249	0.142055	.	-0.7	5.85	0.00153777	0.372027	6.56259	6.96715	6.62871	6.12793	6.23639	6.3491	6.17733	5.74238	5.50311	5.45846
yes	14306117	XM_003639631; XM_005630754; ENSCAFT00000018778; ENSCAFT00000044154	PRPF3	pre-mRNA processing factor 3	chr17	+	62635327	62656554	.	0.3	8.16	0.0147682	0.190901	.	0.65	8.08	0.00039437	0.326976	8.01095	8.06508	8.03796	8.263	8.40903	7.72283	7.65996	8.34398	8.28084	8.3954
yes	14306999	XM_003432147; XM_005630171; XM_005630172; XM_005630173; XR_001317995; ENSCAFT00000006199	LDAH	lipid droplet associated hydrolase	chr17	-	18456361	18706903	.	-0.25	7.34	0.0243493	0.233862	.	-0.21	7.74	0.046177	0.50054	7.39601	7.49408	7.43774	7.18407	7.20317	7.85708	7.88238	7.6619	7.61414	7.68906
yes	14307346	XM_005630253; XM_014120384; XM_014120385; XM_014120386; XM_014120387; XM_014120388; ENSCAFT00000007766	SLC5A6	solute carrier family 5 (sodium/multivitamin and iodide cotransporter), member 6	chr17	-	24162961	24169647	.	-0.86	7.39	7.36441e-05	0.0237768	.	-0.51	8.05	0.00193008	0.372027	7.71796	7.74663	7.75705	6.77234	6.97945	8.40207	8.29773	7.77291	7.84016	7.91655
yes	14307509	XM_005630288; XM_005630289; XM_014120277; XM_014120278; XM_014120279; XM_532917; ENSCAFT00000008372; ENSCAFT00000008378	RBKS	ribokinase	chr17	-	24898729	24971223	.	0.91	6.15	6.80244e-05	0.022902	.	0.79	6.59	0.000171561	0.326976	5.6682	5.90398	5.78917	6.69958	6.69178	6.18966	6.04038	6.93568	6.86776	6.9095
yes	14308545	NM_001284460; ENSCAFT00000013321; DQ138643	HTRA2	HtrA serine peptidase 2	chr17	-	51679397	51682578	.	-0.57	5.76	0.00305713	0.0998639	.	-0.37	6.07	0.00822268	0.420834	5.94812	5.95941	6.06401	5.24843	5.59405	6.36789	6.21236	5.87909	5.89894	5.9683
yes	14308574	XM_540221; XM_847547; XM_860965; ENSCAFT00000013486; ENSCAFT00000013497; ENSCAFT00000048819	INO80B; WBP1	INO80 complex subunit B; WW domain binding protein 1	chr17	-	51740430	51745942	.	-0.63	5.75	0.000725845	0.0578346	.	-0.29	6.17	0.0294773	0.472706	6.13595	5.96269	5.89056	5.39834	5.33887	6.35225	6.33987	5.94558	6.15828	6.07218
yes	14309297	XM_005630729; XM_005630730; XM_533034; ENSCAFT00000018045; ENSCAFT00000049069	PEX11B	peroxisomal biogenesis factor 11 beta	chr17	-	61793913	61798456	.	-0.35	5.64	0.0494513	0.315327	.	-0.3	6.95	0.0221375	0.457144	6.0525	5.67449	5.62549	5.46617	5.40454	7.1184	7.14512	6.93991	6.76474	6.79475
yes	14310323	XM_005630963; XM_005630964; XM_014120813; XM_014120814	PUS7	pseudouridylate synthase 7 (putative)	chr18	+	17883339	17928194	.	-0.4	8.07	0.00264766	0.0961252	.	-0.25	7.86	0.0461156	0.500174	8.27815	8.19434	8.21867	7.85361	7.80157	8.08808	7.93323	7.68079	7.7864	7.81227
yes	14311004	XM_847008; ENSCAFT00000012141	PATL1	protein associated with topoisomerase II homolog 1 (yeast)	chr18	+	40168056	40196305	.	0.38	8.45	0.00356924	0.107371	.	0.27	7.99	0.0313863	0.476214	8.35016	8.2638	8.26271	8.69764	8.65316	7.80977	7.84173	8.04059	8.20686	8.04795
yes	14311443	XM_014121082; XM_014121083; XM_014121084; XM_014121085; XM_014121086; XM_014121087; XM_014121088; XM_014121089; XM_014121090; XM_014121091; XM_014121092; ENSCAFT00000013438	CELF1	CUGBP, Elav-like family member 1	chr18	+	45140012	45217705	.	-0.34	7.62	0.0178372	0.206533	.	-0.38	7.95	0.00461201	0.396256	7.7923	7.82444	7.65078	7.51972	7.31715	8.17031	8.18965	7.82019	7.74143	7.82592
yes	14313245	NM_001048107; XM_005631066; XM_005631067; XM_014120877; ENSCAFT00000026080	PTGDR2	prostaglandin D2 receptor 2	chr18	+	58458902	58460104	.	0.3	4.44	0.0232635	0.230331	.	0.48	4.68	0.0402826	0.491262	4.33059	4.4106	4.20425	4.55332	4.68133	4.17629	4.61381	4.63273	5.03582	4.95692
yes	14313510	XM_014120782; XR_001318125; ENSCAFT00000006298	DUS4L	dihydrouridine synthase 4-like	chr18	-	16009963	16021050	.	-0.62	7.85	0.000275091	0.0409239	.	-0.49	7.6	0.00168317	0.372027	8.05169	8.16574	8.07927	7.47264	7.48942	7.85628	7.94151	7.42692	7.34794	7.4454
yes	14313918	XM_005631073; XM_005631077; XM_014121033; XM_014121034; XM_014121035; XM_014121037; XM_014121038; XM_014121039; XM_850716; ENSCAFT00000010407	SIRT3	sirtuin 3	chr18	-	28360474	28373138	.	-0.33	5.08	0.0165583	0.199855	.	-0.24	4.64	0.0451988	0.497493	5.2765	5.17012	5.18618	4.77205	4.99086	4.86955	4.69562	4.5382	4.53075	4.55653
yes	14315507	XM_014121218; XM_014121219; XM_014121220; XM_846878; ENSCAFT00000018392; ENSCAFT00000042823	RPS6KB2	ribosomal protein S6 kinase, 70kDa, polypeptide 2	chr18	-	53060643	53065844	.	-0.77	5.03	0.000387236	0.0434016	.	-0.35	6.12	0.0266082	0.466849	5.42088	5.33082	5.25361	4.43329	4.70269	6.40619	6.24718	5.81324	6.05124	6.06194
yes	14315543	XM_540817; ENSCAFT00000018445; ENSCAFT00000039812	RAD9A	RAD9 checkpoint clamp component A	chr18	-	53091660	53096802	.	-0.37	6.66	0.0103335	0.167632	.	-0.53	5.87	0.0219007	0.456454	6.75437	6.74089	6.91813	6.36538	6.51153	6.15726	6.22733	5.58401	5.96907	5.42042
yes	14315817	XM_005631443; XM_533224; ENSCAFT00000020708	SF3B2	splicing factor 3b, subunit 2, 145kDa	chr18	-	54223397	54237825	.	0.24	8.8	0.0371916	0.279801	.	0.24	8.21	0.0359423	0.483407	8.60232	8.71666	8.77742	8.9288	8.95655	8.02242	8.11522	8.31614	8.27843	8.31877
yes	14315851				chr18	-	54313638	54313744	.	0.35	1.68	0.01762	0.205019	.	0.29	1.63	0.0162194	0.449968	1.38332	1.56202	1.65901	1.8352	1.9357	1.43686	1.47349	1.70305	1.73809	1.78375
yes	14315900	XM_005631451; XM_005631452; XM_533230; ENSCAFT00000020972	MUS81	MUS81 structure-specific endonuclease subunit	chr18	-	54422205	54427766	.	-0.36	6.05	0.0341173	0.270502	.	-0.35	5.64	0.0258801	0.466727	6.29891	6.29923	5.9908	5.71657	5.95152	5.81523	5.89044	5.67541	5.38343	5.45391
yes	14316033	XM_014121011; XM_533233; ENSCAFT00000021378	SSSCA1	Sjogren syndrome/scleroderma autoantigen 1	chr18	-	54660354	54661601	.	-0.79	6.77	8.65686e-05	0.0253017	.	-0.3	8	0.0157973	0.449968	7.12507	7.0537	7.06921	6.2232	6.36666	8.1378	8.21854	7.86838	7.93151	7.83759
yes	14316336	XM_005631552; XM_014121281; XM_014121282; XM_014121283; XM_540885; XM_848202; ENSCAFT00000023132	FKBP2	FK506 binding protein 2, 13kDa	chr18	-	55842753	55845512	.	-0.32	7.35	0.0122274	0.1785	.	-0.38	7.66	0.0275863	0.469339	7.47213	7.44027	7.52081	7.23526	7.08855	7.93128	7.84413	7.37442	7.42545	7.71806
yes	14316381	XM_849867; ENSCAFT00000023336	STIP1	stress-induced phosphoprotein 1	chr18	-	55880261	55894471	.	0.22	9.73	0.0349559	0.273504	.	0.29	9.34	0.0185889	0.455028	9.62964	9.66687	9.63286	9.90735	9.82799	9.2267	9.10984	9.48945	9.45141	9.43123
yes	14316506	XM_849926; ENSCAFT00000024777	TMEM179B	transmembrane protein 179B	chr18	-	56923380	56925521	.	-0.78	7.38	0.000318925	0.0428713	.	-0.29	7.21	0.02479	0.466727	7.79309	7.53899	7.75442	6.84078	6.98383	7.44693	7.32862	7.12091	7.15731	7.0144
yes	14316547	XM_003432342; XM_005631616	METTL12	methyltransferase like 12	chr18	-	57017244	57018123	.	-0.3	5.52	0.0466219	0.307627	.	-0.32	5.89	0.0183448	0.455028	5.51227	5.78125	5.62262	5.22905	5.45519	5.99978	6.176	5.83207	5.72919	5.73044
yes	14316562	XM_005631627; XM_005631628; XM_540910; ENSCAFT00000025143	ASRGL1	asparaginase like 1	chr18	-	57243329	57264396	.	-0.22	5.22	0.0382052	0.281979	.	-0.47	6.14	0.00556924	0.403655	5.35735	5.29845	5.27707	5.07179	5.11091	6.45155	6.39725	6.03797	5.79955	6.02469
yes	14316687	XM_005631679; XM_005631680; XM_005631681; XM_005631683; XM_014121265; XM_014121267; ENSCAFT00000025714	TKFC	triokinase/FMN cyclase	chr18	-	58081085	58089663	.	-0.5	4.34	0.0113202	0.173943	.	-0.5	5.58	0.00277166	0.372027	4.45738	4.65819	4.50985	4.2476	3.82882	5.90495	5.84309	5.4818	5.27771	5.37462
yes	14317126	XR_297034	LOC102153827	uncharacterized LOC102153827	chr19	+	22933616	22939081	.	-0.59	5.33	0.000343752	0.0431815	.	-0.9	4.27	0.000787211	0.361579	5.6373	5.54023	5.53454	4.98898	4.96616	4.76575	4.86155	3.94778	4.10686	3.69143
yes	14318789	XM_005631962; XM_014121509; XM_014121510; XM_014121511; XM_014121512; XM_014121513; XM_014121514; XR_001318329; ENSCAFT00000008830; ENSCAFT00000008832	GTDC1	glycosyltransferase-like domain containing 1	chr19	-	48999667	49063083	.	0.76	6.68	9.22741e-05	0.0257306	.	0.31	4.64	0.0260875	0.466727	6.37389	6.32767	6.43164	7.09099	7.1927	4.42153	4.48989	4.83913	4.83055	4.63138
yes	14319055				chr2	+	3423721	3423826	.	-0.33	1.28	0.0149914	0.191645	.	-0.54	1.54	0.0195809	0.455028	1.3755	1.53306	1.3253	1.04178	1.12211	1.88274	1.85108	1.02772	1.36975	1.57812
yes	14320730	XM_005617448; XM_014108745; XM_014108747	NLN	neurolysin (metallopeptidase M3 family)	chr2	+	54316509	54406290	.	0.35	6.83	0.00534386	0.124982	.	0.42	7.02	0.010729	0.428583	6.63021	6.71772	6.71056	7.05244	7.02142	6.90125	6.64014	7.26728	7.16456	7.13945
yes	14321333	XM_535285; ENSCAFT00000013902	CIAPIN1	cytokine induced apoptosis inhibitor 1	chr2	+	61862781	61872710	.	0.25	8.25	0.0323989	0.265444	.	0.24	7.71	0.0325278	0.478096	8.06159	8.16415	8.21406	8.36906	8.41969	7.53529	7.60579	7.81387	7.78405	7.82778
yes	14322276	XM_003638901; XM_005617813; ENSCAFT00000020793; ENSCAFT00000047038	HMGCL	3-hydroxymethyl-3-methylglutaryl-CoA lyase	chr2	+	78581475	78595497	.	-0.38	7.06	0.00413719	0.11297	.	-0.36	8.21	0.0112293	0.428583	7.16675	7.20597	7.25935	6.87179	6.79958	8.45717	8.40502	8.00103	8.0157	8.18465
yes	14323118				chr2	+	87853202	87855291	.	0.22	9.26	0.0407895	0.291395	.	0.34	8.61	0.0109433	0.428583	9.22272	9.17827	9.1214	9.35553	9.44169	8.36566	8.43598	8.82199	8.68505	8.71693
yes	14323492				chr2	-	13281653	13281753	.	-0.23	1.6	0.0457075	0.304821	.	-0.43	1.67	0.0481269	0.506183	1.78936	1.62853	1.67081	1.41826	1.50799	2.0105	1.84803	1.33349	1.36253	1.81297
yes	14323522	NM_001252346; XM_005616928; XM_005616929; ENSCAFT00000006668	COMMD3	COMM domain containing 3	chr2	-	13718962	13722858	.	-0.47	7.02	0.000988312	0.0637234	.	-0.37	7.08	0.0404866	0.491452	7.21302	7.2333	7.16838	6.71168	6.74868	7.15952	7.44732	6.87234	6.81018	7.1142
yes	14323823	XM_005617133; XM_014122573; XM_014122593; XM_544256; ENSCAFT00000007657	MCM10	minichromosome maintenance 10 replication initiation factor	chr2	-	26145425	26177801	.	-0.39	8.59	0.00298014	0.0996155	.	-0.43	7.19	0.0051574	0.396317	8.75251	8.7091	8.78379	8.3281	8.38569	7.47994	7.42626	7.10644	7.04722	6.91043
yes	14323875	XM_005617138; XM_014122633; ENSCAFT00000007713; ENSCAFT00000044068	CDC123	cell division cycle 123	chr2	-	27027000	27081505	.	0.24	9.07	0.0322966	0.265153	.	0.33	7.85	0.0301075	0.472706	8.94317	9.0532	8.93076	9.20351	9.22843	7.71502	7.58705	8.12435	7.97714	7.84513
yes	14323902	XM_535192; ENSCAFT00000007779	DHTKD1	dehydrogenase E1 and transketolase domain containing 1	chr2	-	27141837	27191818	.	-0.62	4.16	0.00199661	0.0852892	.	-0.61	4.48	0.00160022	0.372027	4.36584	4.36834	4.50799	3.95906	3.62147	4.82182	4.87937	4.25989	4.08976	4.35932
yes	14324719	XM_003433803; XM_003433804; XM_003433805; XM_003433806; XM_003433808; XM_005617415; XM_005617416; XM_005617417; XM_005617420; XM_005617421; XM_014106762; XM_014106766; XM_014106770; XM_014106773; XM_014106774; XM_014106775; XM_014106784; XM_014106806; ENSCAFT00000011394	PDE4D	phosphodiesterase 4D, cAMP-specific	chr2	-	48713368	48760554	.	0.32	3.63	0.0426346	0.296737	.	0.47	3.63	0.00367507	0.372027	3.30112	3.68571	3.52944	3.82072	3.83191	3.3759	3.32206	3.88207	3.89091	3.69887
yes	14325794	XM_014109898; XM_544441; ENSCAFT00000017185	TMEM39B	transmembrane protein 39B	chr2	-	71973364	71990844	.	-0.61	5.47	0.0002761	0.0409239	.	-0.43	4.89	0.0201355	0.455028	5.65847	5.71848	5.77064	5.09219	5.11219	5.3386	4.95075	4.71163	4.76625	4.68035
yes	14325937	XM_005617699; XM_005617700; XM_535338; ENSCAFT00000018643	TRNAU1AP	tRNA selenocysteine 1 associated protein 1	chr2	-	74809615	74834785	.	-0.31	6.51	0.00868756	0.154826	.	-0.58	6.74	0.0120262	0.431954	6.65861	6.60865	6.65022	6.29468	6.3596	7.05045	7.13298	6.22064	6.58558	6.72063
yes	14326853	XM_014111170	PLEKHM2	pleckstrin homology domain containing, family M (with RUN domain) member 2	chr2	-	84764260	84778769	.	-0.48	7.66	0.00377507	0.109758	.	-0.25	7.66	0.0279115	0.471118	8.01965	7.76755	7.78028	7.35498	7.3947	7.77952	7.83764	7.51985	7.60547	7.54005
yes	14327053	NM_001284442; ENSCAFT00000026182; GQ892932	PLOD1	procollagen-lysine, 2-oxoglutarate 5-dioxygenase 1	chr2	-	87202566	87225347	.	-0.39	6.51	0.0260004	0.241446	.	-0.3	7.76	0.0494495	0.507584	6.70267	6.46244	6.82389	6.38333	6.16068	7.98826	7.89159	7.46221	7.68081	7.77501
yes	14327398	NM_001003311; ENSCAFT00000007217; M95495	SLC6A6	solute carrier family 6 (neurotransmitter transporter), member 6	chr20	+	7548818	7620878	.	-0.49	6.8	0.0027221	0.0974711	.	-0.32	5.62	0.0184312	0.455028	6.98159	6.87288	7.12132	6.47208	6.53297	5.83445	5.78894	5.41236	5.47876	5.59864
yes	14327771	XM_005632236; XM_005632237; XM_533757	CRBN	cereblon	chr20	+	17242531	17276624	.	-0.61	7.21	0.000604373	0.0542895	.	-0.46	7.93	0.00238045	0.372027	7.4061	7.45766	7.49373	6.74824	6.9435	8.17548	8.23676	7.69945	7.74252	7.81027
yes	14328771	XM_005632502; XM_533817; ENSCAFT00000016831	NPRL2	NPR2-like, GATOR1 complex subunit	chr20	+	42005820	42009175	.	-0.56	5.53	0.000807554	0.0586977	.	-0.56	5.63	0.0086196	0.420834	5.73644	5.72255	5.7895	5.1043	5.28083	5.87993	6.05892	5.17303	5.51696	5.53504
yes	14328905	XM_845452; ENSCAFT00000017793; ENSCAFT00000045142	UBA7	ubiquitin-like modifier activating enzyme 7	chr20	+	42460190	42469435	.	-0.51	5.11	0.00173507	0.0805893	.	-0.46	5.67	0.0108719	0.428583	5.32945	5.20692	5.39422	4.73785	4.86194	5.79724	6.0882	5.41291	5.43293	5.59784
yes	14328958	XM_005632534; ENSCAFT00000017896	AMIGO3	adhesion molecule with Ig-like domain 3	chr20	+	42554526	42556049	.	0.27	4.38	0.0232038	0.230017	.	0.5	4.09	0.0361891	0.483787	4.36249	4.1926	4.27121	4.5669	4.53111	3.87078	3.7155	4.50225	4.43598	3.94936
yes	14329211	XM_014122123	CELSR3	cadherin, EGF LAG seven-pass G-type receptor 3	chr20	+	43488401	43496380	.	-0.54	4.93	0.0108581	0.171112	.	-0.32	6.67	0.02002	0.455028	5.11643	5.25038	5.08669	4.36395	4.84948	6.77819	6.95402	6.49746	6.61998	6.52026
yes	14330648	XM_533900; ENSCAFT00000027079	FARSA	phenylalanyl-tRNA synthetase, alpha subunit	chr20	+	52258973	52267363	.	-0.51	7.65	0.00102972	0.0645536	.	-0.23	6.65	0.0491513	0.507584	7.90765	7.76369	7.88585	7.31879	7.36039	6.81335	6.77155	6.56271	6.64008	6.48238
yes	14330722	XM_533905	C20H19orf43	chromosome 20 open reading frame, human C19orf43	chr20	+	52402480	52405583	.	-0.24	8.89	0.0309497	0.260251	.	-0.25	8.41	0.0408007	0.491452	9.05025	8.93191	8.98056	8.70485	8.78178	8.50169	8.63021	8.35389	8.35241	8.23598
yes	14330727	XM_005632829; XM_005632830; XM_862372	TNPO2	transportin 2	chr20	+	52411314	52424342	.	-0.32	8.34	0.00800242	0.14813	.	-0.27	8.13	0.019117	0.455028	8.52599	8.44989	8.42015	8.13802	8.14359	8.31883	8.25854	8.02955	8.02651	7.99695
yes	14331031	XM_014122225	TYK2	tyrosine kinase 2	chr20	+	53751743	53771761	.	-0.3	5.53	0.012466	0.180089	.	-0.37	5.5	0.0375681	0.484718	5.70837	5.60238	5.61974	5.34235	5.35301	5.5438	5.8992	5.29111	5.30263	5.47176
yes	14331365	XM_849191; ENSCAFT00000028974; ENSCAFT00000047591	MCOLN1	mucolipin 1	chr20	+	55322628	55329012	.	-0.47	5.54	0.0010132	0.064169	.	-0.41	6.56	0.0114779	0.428583	5.69581	5.71681	5.77316	5.25758	5.2516	6.819	6.79678	6.32553	6.5637	6.30065
yes	14331378	XM_014122102; ENSCAFT00000029033	PNPLA6	patatin-like phospholipase domain containing 6	chr20	+	55330870	55350224	.	-0.35	5.97	0.0198451	0.215766	.	-0.37	5.6	0.0268578	0.467255	6.23609	5.97416	6.12085	5.66823	5.84816	5.78479	5.84876	5.4171	5.63593	5.29113
yes	14331888	XM_005633025; XM_014122208; XM_014122209; ENSCAFT00000030177	DPP9	dipeptidyl-peptidase 9	chr20	+	57985550	58022320	.	0.31	7.13	0.0101248	0.166445	.	0.26	6.71	0.0271517	0.467541	6.99533	7.02215	7.00394	7.38093	7.25956	6.55305	6.54718	6.78356	6.88371	6.76602
yes	14332470				chr20	+	61040126	61042681	.	-0.31	7.49	0.0170037	0.201988	.	-0.24	6.87	0.0286513	0.472706	7.6562	7.50615	7.68051	7.27069	7.34421	7.03536	6.99924	6.77598	6.79813	6.75117
yes	14332788	XM_005632290; ENSCAFT00000007053; ENSCAFT00000048997; ENSCAFT00000050198	NUP210	nucleoporin 210kDa	chr20	-	6639301	6724844	.	-0.49	8.8	0.00180839	0.081722	.	-0.32	7.55	0.013204	0.431954	9.08012	8.89398	9.01658	8.48333	8.53988	7.71208	7.78168	7.35559	7.44341	7.48101
yes	14333344	XM_533753; ENSCAFT00000009032; ENSCAFT00000046830	EDEM1	ER degradation enhancer, mannosidase alpha-like 1	chr20	-	15449744	15475017	.	-0.31	10.02	0.0110139	0.1719	.	-0.29	9.08	0.0153454	0.449968	10.1287	10.2186	10.0805	9.81774	9.84066	9.24989	9.25369	8.91404	9.00581	8.96211
yes	14334133	XM_005632459; XM_005632460; XM_014121936; XM_541854	GLYCTK	glycerate kinase	chr20	-	40458632	40461347	.	-0.28	3.58	0.0342033	0.270663	.	-0.51	3.76	0.0176977	0.453806	3.64186	3.63699	3.80091	3.50474	3.31854	4.13112	4.00581	3.7025	3.69439	3.28572
yes	14334529	XM_845960	TCTA	T-cell leukemia translocation altered	chr20	-	42821096	42823433	.	-0.48	5.78	0.00537422	0.125185	.	-0.37	5.89	0.00918687	0.424117	5.85381	6.03008	6.03706	5.36477	5.62268	6.11885	6.10255	5.66838	5.71941	5.84564
yes	14334776	NM_001005261; XM_005632316; XM_005632317; ENSCAFT00000021903; AB183193; AY675237	CCR3	chemokine (C-C motif) receptor 3	chr20	-	45382086	45383859	.	-0.49	3.54	0.0119523	0.176807	.	-0.26	2.09	0.023176	0.460481	3.58764	3.89623	3.7105	3.40917	3.07156	2.21682	2.271	1.97305	2.01385	1.96902
yes	14334859	XM_014122166; XR_001318450; ENSCAFT00000022406; ENSCAFT00000022418	KIF15	kinesin family member 15	chr20	-	46454951	46520977	.	-0.35	7.92	0.00534291	0.124982	.	-0.44	6.3	0.00864902	0.420834	8.07215	8.08359	8.02817	7.6695	7.75206	6.41699	6.70343	6.14103	6.10934	6.11967
yes	14336242				chr20	-	54511300	54515737	.	0.32	7.04	0.0100157	0.165928	.	0.35	6.74	0.0161267	0.449968	6.96065	6.83015	6.94043	7.21722	7.24441	6.59024	6.47649	6.82841	6.81272	6.9977
yes	14337597				chr21	+	11537244	11538774	.	-0.47	2.37	0.00438654	0.115886	.	-0.85	1.94	0.0325877	0.478096	2.65175	2.43132	2.59436	2.1791	2.00257	2.27684	2.63012	2.08454	1.67862	1.05399
yes	14338555	NM_001205191; ENSCAFT00000010112	TRIM34	tripartite motif containing 34	chr21	+	31831276	31850374	.	-0.56	4	0.0165093	0.19965	.	-0.31	7.52	0.0336326	0.478586	4.43116	3.96998	4.282	3.86069	3.46594	7.75823	7.65876	7.2795	7.54781	7.35473
yes	14338697	XM_534040; ENSCAFT00000038180	ILK	integrin-linked kinase	chr21	+	33098653	33105263	.	-0.36	8.25	0.0079875	0.147976	.	-0.24	7.74	0.0421377	0.492848	8.38059	8.31989	8.48669	7.98273	8.08631	7.90785	7.85135	7.57706	7.63805	7.71344
yes	14338842	XM_005633642; XM_014122610; ENSCAFT00000011216; ENSCAFT00000043017	AKIP1	A kinase (PRKA) interacting protein 1	chr21	+	35468972	35475127	.	-0.25	4.83	0.0484213	0.313771	.	-0.54	5.57	0.0187349	0.455028	4.84622	5.05673	4.88331	4.61979	4.73513	5.94335	5.85001	5.42366	5.06571	5.58867
yes	14339000	XM_014122545; XM_014122546; XM_014122547; XM_014122548; XM_014122549; XM_014122550; XM_014122551; XM_014122552; XM_014122553; XM_014122554; XR_001318518; ENSCAFT00000012579; ENSCAFT00000012580; ENSCAFT00000012581	MICAL2	microtubule associated monooxygenase, calponin and LIM domain containing 2	chr21	+	38388615	38477808	.	-0.52	4.44	0.0140457	0.186548	.	-0.55	7.1	0.00196179	0.372027	4.81812	4.60285	4.52357	4.3419	3.91746	7.53834	7.32599	6.91893	6.83367	6.90365
yes	14340385	XM_542327; ENSCAFT00000009283	INPPL1	inositol polyphosphate phosphatase-like 1	chr21	-	28905136	28919784	.	-0.39	6.78	0.00564736	0.128108	.	-0.23	6.93	0.0347001	0.480341	7.04866	6.89215	6.86115	6.51622	6.56515	7.04688	7.08352	6.84441	6.85612	6.80185
yes	14340756	XM_534039	RRP8	ribosomal RNA processing 8, methyltransferase, homolog (yeast)	chr21	-	33094650	33099340	.	-0.35	6.08	0.00478967	0.120136	.	-0.4	6.7	0.0300489	0.472706	6.21117	6.18812	6.26087	5.86121	5.8764	7.02535	6.85342	6.49876	6.37877	6.7529
yes	14341781	XM_005633881; XM_005633882; XM_005633883; XM_843276; ENSCAFT00000007207	ESD	esterase D	chr22	+	7493060	7511583	.	-0.38	7.87	0.00457955	0.117592	.	-0.33	7.17	0.0163275	0.449968	8.07274	8.07033	7.94001	7.63619	7.65483	7.43971	7.30101	6.97825	7.12036	7.03032
yes	14342225				chr22	+	40394067	40394204	.	0.39	2.55	0.0364606	0.277619	.	0.37	2.43	0.0118843	0.431954	2.66898	2.30463	2.20527	2.74618	2.82605	2.17054	2.24569	2.4548	2.6243	2.66768
yes	14342936	XM_014106270; ENSCAFT00000007150; ENSCAFT00000045816; AF230742	RB1	retinoblastoma 1	chr22	-	6005221	6146221	.	-0.25	8.14	0.0236668	0.231547	.	-0.24	8.78	0.0454432	0.497825	8.29464	8.20963	8.21381	7.99302	7.98598	9.01201	8.83804	8.70092	8.6581	8.69116
yes	14343437	NM_001284466; ENSCAFT00000008571; AB766380	DCT	dopachrome tautomerase	chr22	-	48220098	48253542	.	0.42	4.21	0.0196455	0.215179	.	0.42	4.85	0.0311258	0.475362	3.95423	3.927	4.24911	4.34382	4.5773	4.60925	4.5788	4.76272	5.2215	5.06354
yes	14343773				chr22	-	55450383	55450710	.	0.56	1.96	0.00534368	0.124982	.	0.48	1.96	0.0105017	0.428583	1.76966	1.91205	1.51992	2.37982	2.20951	1.78202	1.5615	2.13725	2.31425	2.00985
yes	14344003				chr23	+	3436384	3437325	.	0.42	1.5	0.00293384	0.099452	.	0.56	1.68	0.0167701	0.449968	1.40182	1.32091	1.29136	1.70468	1.80595	1.28794	1.40995	1.98322	1.60734	2.12251
yes	14344896	XM_005634371; XM_005634372; XM_005634374; XM_005634376; XM_014106574; XM_014106575; XM_014106576; XM_014106577; XM_542771; ENSCAFT00000009440; ENSCAFT00000047780	TBC1D5	TBC1 domain family, member 5	chr23	+	28565399	28603316	.	0.35	7.47	0.00628733	0.135119	.	0.26	7.95	0.0227699	0.457144	7.27768	7.3771	7.32394	7.72183	7.63154	7.81802	7.77839	8.07306	8.06633	8.02864
yes	14345782	XM_005634656; ENSCAFT00000013704	ARHGEF26	Rho guanine nucleotide exchange factor (GEF) 26	chr23	+	51443615	51452065	.	0.46	3.21	0.00687138	0.137833	.	0.33	3.3	0.027529	0.468938	2.89524	2.97549	3.20935	3.51832	3.45038	3.04187	3.16181	3.57366	3.41928	3.30732
yes	14346060	NR_049284	MIR138A	microRNA mir-138a	chr23	-	5229088	5229149	.	0.47	2.85	0.0227481	0.227812	.	0.5	3.01	0.00685086	0.414149	2.91726	2.47397	2.60053	3.26439	2.99656	2.55505	2.86007	3.13386	3.20616	3.28197
yes	14346225	XM_005634249; XM_534222; ENSCAFT00000007975; ENSCAFT00000049287	ACAA1	acetyl-CoA acyltransferase 1	chr23	-	10900016	10909674	.	-0.9	5.76	0.000116655	0.0277576	.	-0.29	6.02	0.0423003	0.493006	6.0723	6.17101	6.11781	5.35674	5.08669	6.15524	6.22546	5.92982	5.76211	6.02351
yes	14346946	XM_005634495; XR_295348; ENSCAFT00000036223	CEP70	centrosomal protein 70kDa	chr23	-	37755000	37849299	.	-0.83	6.63	7.27131e-05	0.0237524	.	-0.35	6.35	0.0192862	0.455028	6.88046	7.06316	6.96182	6.13002	6.1395	6.55774	6.55084	6.28155	6.05896	6.28727
yes	14347229	XM_005634555; XM_014106615; XM_014106616; XM_014106617; XM_014106618; XM_014106619; ENSCAFT00000013176	HLTF	helicase-like transcription factor	chr23	-	46924370	46971993	.	-0.33	8.33	0.0137221	0.184739	.	-0.3	8.63	0.021951	0.456454	8.42805	8.57726	8.3911	8.18151	8.09117	8.85386	8.76078	8.44847	8.60428	8.46284
yes	14347434	XM_005634602; XM_542845; ENSCAFT00000044746	C23H3orf33	chromosome 23 open reading frame, human C3orf33	chr23	-	52547081	52557161	.	-0.6	4.48	0.0182529	0.209208	.	-0.71	5.86	0.00105799	0.372027	4.5463	4.72597	4.87775	3.82199	4.41552	6.19968	6.37501	5.50422	5.50229	5.73111
yes	14348369	XM_542952; ENSCAFT00000037329	HCK	HCK proto-oncogene, Src family tyrosine kinase	chr24	+	24442757	24482699	.	-0.3	3.14	0.03891	0.284498	.	-0.61	5.58	0.00773035	0.420834	3.36707	3.25459	3.15808	2.82261	3.08739	5.92807	5.9647	5.32146	5.10385	5.58597
yes	14348808	XM_005634983; XM_005634984; XM_014106935; XM_014106936; XM_014106937; XM_014106938; XM_014106939; XM_542978	SPAG4	sperm associated antigen 4	chr24	+	27518355	27522567	.	-0.92	4.97	0.00281003	0.098639	.	-0.84	5.49	0.000237896	0.326976	5.23173	5.38375	5.38743	4.06779	4.75514	5.92248	6.06393	5.07611	5.1244	5.26786
yes	14349410	XM_534436; ENSCAFT00000015387	PIGT	phosphatidylinositol glycan anchor biosynthesis, class T	chr24	+	35683293	35691958	.	-0.73	7.67	0.00013303	0.0283778	.	-0.22	8.39	0.0448085	0.497493	7.93538	7.94935	7.99816	7.16462	7.30434	8.56946	8.47089	8.30235	8.31715	8.27486
yes	14349667	XM_005635164; XM_005635165; ENSCAFT00000018193	SLC9A8	solute carrier family 9, subfamily A (NHE8, cation proton antiporter 8), member 8	chr24	+	39338149	39403683	.	-0.51	6.14	0.0177268	0.205598	.	-0.58	5.98	0.000606612	0.326976	6.23696	6.32674	6.45554	5.58078	6.08232	6.34682	6.30031	5.79398	5.7343	5.71632
yes	14350198	XM_014107294; XM_014107295; XM_014107296; ENSCAFT00000020712	SLC2A4RG	SLC2A4 regulator	chr24	+	50320859	50322470	.	-0.65	4.06	0.00265533	0.0961252	.	-0.28	4.96	0.039588	0.489246	4.26107	4.1861	4.50866	3.5254	3.80761	5.23833	5.02458	4.81278	4.8007	4.93109
yes	14350204	XM_003433182; XM_003433183; XM_005635309; XM_848503; ENSCAFT00000020738	TPD52L2	tumor protein D52-like 2	chr24	+	50400561	50416418	.	-0.41	6.96	0.00330317	0.102936	.	-0.59	6.49	0.00141199	0.372027	7.10427	7.11183	7.16012	6.63434	6.78818	6.76181	6.91893	6.16409	6.34166	6.24685
yes	14350486	XM_014106853; ENSCAFT00000008775	MGME1	mitochondrial genome maintenance exonuclease 1	chr24	-	8067752	8082472	.	-0.21	4.03	0.0376666	0.280555	.	-0.22	3.76	0.0398043	0.489246	4.13548	4.10064	4.11324	3.90413	3.90234	3.86799	3.91274	3.65015	3.69394	3.6621
yes	14351034	XM_005634892; XM_005634893; ENSCAFT00000010994	PSMF1	proteasome inhibitor subunit 1	chr24	-	22789347	22829810	.	-0.62	9.64	0.000290892	0.0412087	.	-0.28	9.37	0.0191762	0.455028	9.87858	9.83129	9.94098	9.23815	9.29841	9.50296	9.56855	9.22746	9.26357	9.29034
yes	14351249				chr24	-	26216521	26216626	.	-0.43	1.58	0.0258947	0.241192	.	-0.58	1.71	0.00929463	0.424117	2.0137	1.68863	1.54939	1.38094	1.26518	1.89849	2.21645	1.56434	1.60096	1.27946
yes	14351411	XM_014106865; ENSCAFT00000013004	LOC485853	fer-1-like protein 4	chr24	-	27481155	27500732	.	-0.25	4.14	0.0462252	0.306589	.	-0.55	5.34	0.00120119	0.372027	4.34405	4.19354	4.16481	3.92546	4.05063	5.66367	5.68734	5.06137	5.0912	5.2202
yes	14351432	XM_014106865; ENSCAFT00000013004	LOC485853	fer-1-like protein 4	chr24	-	27509482	27514399	.	-0.75	3.59	0.000726942	0.0578346	.	-0.63	5.38	0.000350396	0.326976	3.82761	4.0646	3.78472	3.0251	3.25198	5.77858	5.74018	5.09694	5.16886	5.11273
yes	14352531	XM_014106880	RBBP8NL	RBBP8 N-terminal like	chr24	-	49425687	49433926	.	0.36	4.4	0.0469017	0.308888	.	0.52	4.25	0.0313413	0.476052	3.97942	4.3685	4.42211	4.58943	4.64824	3.83201	4.04711	4.67965	4.57898	4.12998
yes	14352839	XM_005635442; XM_005635447; XM_005635450; XM_005635451; XM_014107352; XM_014107353; XM_014107354; XM_014107355; XM_014107356; XM_014107357; XM_014107358; XM_014107359; XM_014107360; XM_843603; ENSCAFT00000009889	SUPT20H	suppressor of Ty 20 homolog (S. cerevisiae)	chr25	+	6642527	6681946	.	-0.69	8.71	0.00026957	0.0406787	.	-0.59	8	0.000420715	0.326976	8.9708	8.99022	9.00471	8.20319	8.40207	8.34363	8.35941	7.77439	7.74891	7.75166
yes	14355531	NM_001145980; XM_005635379; XM_005635381; XM_014107327; XM_014107328	PARP4	poly (ADP-ribose) polymerase family, member 4	chr25	-	21430620	21521270	.	-0.54	7.55	0.000721048	0.0578346	.	-0.44	8.18	0.00514002	0.396317	7.80051	7.82128	7.68457	7.24432	7.21306	8.44023	8.45929	7.98261	7.90986	8.12895
yes	14356360	XM_014107480; ENSCAFT00000015419	FAM160B2	family with sequence similarity 160, member B2	chr25	-	38135672	38146413	.	-0.63	5.22	0.00132921	0.0716423	.	-0.72	5.95	0.000559466	0.326976	5.30272	5.47912	5.63546	4.83949	4.84384	6.38535	6.3865	5.53349	5.67669	5.78409
yes	14356817	XM_005635882; ENSCAFT00000019059	ARL4C	ADP-ribosylation factor-like 4C	chr25	-	48720926	48721468	.	0.24	4.97	0.0376504	0.280555	.	0.27	7.12	0.0451948	0.497493	4.9236	4.85346	4.84287	5.18876	5.03958	7.05218	6.86512	7.23724	7.13983	7.3138
yes	14356895	XM_014107666; XM_014107668; XM_543305; ENSCAFT00000019710; ENSCAFT00000045376	ILKAP	integrin-linked kinase-associated serine/threonine phosphatase	chr25	-	51689799	51712121	.	-0.48	6.02	0.00106556	0.0661675	.	-0.37	6.5	0.0464505	0.501721	6.24438	6.20312	6.18446	5.68776	5.77396	6.58289	6.84971	6.16555	6.52591	6.35925
yes	14357083	ENSCAFT00000009084	STK25	serine/threonine kinase 25	chr25	-	54375369	54379646	.	-0.62	5.24	0.000341307	0.0431815	.	-0.42	5.45	0.00360611	0.372027	5.45943	5.47256	5.53514	4.93472	4.79472	5.72063	5.67306	5.26962	5.34259	5.23132
yes	14357549	XM_005636160; XM_005636161; XM_844372; ENSCAFT00000012538	RSRC2	arginine/serine-rich coiled-coil 2	chr26	+	9884364	9905129	.	0.52	7.68	0.000989106	0.0637234	.	0.26	8.14	0.0262	0.466727	7.5595	7.4148	7.42331	7.96241	8.01626	8.03917	7.93388	8.23566	8.24251	8.255
yes	14357902	XM_534682; ENSCAFT00000014027	TRAFD1	TRAF-type zinc finger domain containing 1	chr26	+	12739656	12764175	.	-0.53	6.85	0.00438319	0.115886	.	-0.48	6.91	0.00190056	0.372027	7.12848	6.9814	7.08689	6.36282	6.70249	7.2226	7.17722	6.68172	6.79084	6.70176
yes	14358629	NM_001290126; XM_003433395; XM_014107723; XM_860093; ENSCAFT00000019364; ENSCAFT00000019384	EWSR1	EWS RNA-binding protein 1	chr26	+	25609136	25638111	.	-0.36	8.66	0.0140055	0.186487	.	-0.27	7.89	0.0180495	0.454491	8.8896	8.81821	8.71452	8.55631	8.33436	8.04546	8.05217	7.7526	7.77028	7.80647
yes	14359049	XM_843512; ENSCAFT00000021681	GNAZ	guanine nucleotide binding protein (G protein), alpha z polypeptide	chr26	+	30847128	30875199	.	0.31	5.49	0.039779	0.287724	.	0.78	3.12	0.0358862	0.483402	5.23	5.3301	5.53994	5.76065	5.5968	3.15027	2.16213	3.45818	3.56979	3.27891
yes	14359714	XM_014108027; ENSCAFT00000009914	PXMP2	peroxisomal membrane protein 2, 22kDa	chr26	-	3420097	3428371	.	-0.97	5.74	4.6738e-05	0.0195742	.	-0.76	5.72	0.0278469	0.470315	6.21873	6.03936	6.11317	5.07393	5.23115	6.27539	6.08371	4.92887	5.51832	5.81869
yes	14359746	XM_543350; ENSCAFT00000010217	NOC4L	nucleolar complex associated 4 homolog	chr26	-	3830001	3834511	.	-0.24	6.87	0.0253	0.238725	.	-0.25	5.95	0.0341564	0.479044	6.98447	6.97945	6.93141	6.70084	6.74625	6.09811	6.09825	5.92539	5.77547	5.83687
yes	14360054	XM_014107939; XM_534643; ENSCAFT00000011677	TCTN2	tectonic family member 2	chr26	-	8971431	8996550	.	0.55	4.34	0.00790288	0.147072	.	0.3	3.42	0.0207651	0.455028	4.02283	4.11545	4.22138	4.88722	4.45483	3.30447	3.17949	3.55486	3.58635	3.47276
yes	14360095	XM_534648; ENSCAFT00000011983	SNRNP35	small nuclear ribonucleoprotein 35kDa (U11/U12)	chr26	-	9137386	9138129	.	0.35	6.98	0.0107939	0.170902	.	0.27	6.33	0.0297054	0.472706	6.75376	6.86169	6.90583	7.27841	7.11038	6.10009	6.24202	6.47844	6.38639	6.45673
yes	14360330	XM_543386	ORAI1	ORAI calcium release-activated calcium modulator 1	chr26	-	10601637	10616155	.	-0.23	6.83	0.041291	0.292959	.	-0.36	5.99	0.0252543	0.466727	6.91306	6.84783	6.99851	6.65778	6.7184	6.36132	6.04621	5.82387	5.89927	5.80804
yes	14360447	XM_014107737; ENSCAFT00000013645; ENSCAFT00000046582	ATXN2	ataxin 2	chr26	-	12091924	12206312	.	-0.62	6.71	0.000388923	0.0434016	.	-0.27	7.92	0.0236695	0.463123	6.92962	6.92444	7.01696	6.4065	6.26547	8.10582	8.05694	7.7571	7.82053	7.86332
yes	14363010	XM_005636894; XM_845958; ENSCAFT00000013894	DDX23	DEAD (Asp-Glu-Ala-Asp) box polypeptide 23	chr27	+	8700412	8713907	.	0.57	8.32	0.000866401	0.0609177	.	0.54	7.95	0.000912739	0.372027	8.14793	7.98536	8.15188	8.7127	8.61458	7.5754	7.67605	8.15112	8.17887	8.15962
yes	14363864	XM_014108524; XM_014108525; XM_014108526; XM_014108527; XM_014108528; XM_014108529; XM_014108530; XM_014108531; XM_014108532; XM_014108533; XM_014108534; XM_014108535; XM_014108536; XM_014108537; XM_014108538; XM_014108539; XM_014108540; XM_014108541	C2CD5	C2 calcium-dependent domain containing 5	chr27	+	27714575	27815027	.	-0.27	8.44	0.0322884	0.265153	.	-0.3	8.18	0.0266011	0.466849	8.42586	8.6441	8.56468	8.25012	8.29887	8.32238	8.38672	7.967	8.17192	8.0321
yes	14364118	XM_543797	LOC486670	histone H4	chr27	+	34858367	34858678	.	-0.37	7.3	0.00524277	0.124597	.	-0.62	5.46	0.00223622	0.372027	7.43014	7.40712	7.49191	7.1328	7.01547	5.76343	5.88951	5.26095	5.04219	5.32573
yes	14364503	ENSCAFT00000039285	LOC611536	C-type lectin domain family 4 member D	chr27	+	40581580	40587228	.	0.47	3.12	0.00646768	0.135748	.	0.45	4.16	0.0321768	0.477415	2.81145	2.91375	3.076	3.50203	3.29696	4.04669	3.73735	4.24667	4.20044	4.58303
yes	14364911	XM_005637325; XM_014108492; ENSCAFT00000024894	DDX11	DEAD/H (Asp-Glu-Ala-Asp/His) box helicase 11	chr27	+	45103550	45132713	.	-0.7	6.26	0.000119328	0.0277576	.	-0.44	5.42	0.00577806	0.403666	6.54696	6.51171	6.55115	5.79553	5.88359	5.58313	5.78498	5.18381	5.21981	5.31488
yes	14365181	XM_005636738	NCKAP1L	NCK-associated protein 1-like	chr27	-	3806855	3844641	.	-0.72	9.39	8.16768e-05	0.0247178	.	-0.35	8.56	0.0120269	0.431954	9.66796	9.71352	9.65869	8.95459	8.96159	8.80566	8.72642	8.45755	8.3236	8.47983
yes	14365253	XM_003433467; ENSCAFT00000011057; ENSCAFT00000049535	TARBP2	TAR (HIV-1) RNA binding protein 2	chr27	-	4716529	4721245	.	-0.97	6.58	5.49023e-05	0.0206002	.	-0.28	6.7	0.0427093	0.494317	6.84176	6.97777	7.07402	5.93966	6.04679	6.89587	6.84095	6.68353	6.44152	6.64056
yes	14365438	XM_014108366; ENSCAFT00000011710	LOC608165	keratin, type II cytoskeletal 8-like	chr27	-	5790522	5794208	.	0.48	4.33	0.0220166	0.2245	.	0.57	4.28	0.0122685	0.431954	4.32652	4.22183	3.86121	4.73021	4.49807	4.04968	3.81974	4.46323	4.29932	4.75013
yes	14367508	XM_005637476; XM_014109001; XM_014109002; XM_014109003; XM_014109004; XM_543897; ENSCAFT00000010609; ENSCAFT00000010630; ENSCAFT00000010643	WDFY4	WDFY family member 4	chr28	+	3706433	3899423	.	-0.36	6.97	0.0103127	0.167632	.	-0.25	6.53	0.0345004	0.479791	7.08091	7.09419	7.17343	6.8621	6.64696	6.66287	6.68842	6.46366	6.35024	6.4706
yes	14367735	XM_014109018; XM_014109019; XM_014109020; XR_001314790; XR_001314791	HECTD2	HECT domain containing E3 ubiquitin protein ligase 2	chr28	+	8995215	9063391	.	-0.49	3.2	0.00147581	0.074504	.	-0.71	3.53	0.00456364	0.395981	3.29349	3.44798	3.44851	2.89437	2.9148	4.19748	3.71138	3.19459	3.33119	3.21397
yes	14368262	XM_014108892; ENSCAFT00000015412	HIF1AN	hypoxia inducible factor 1, alpha subunit inhibitor	chr28	+	16255004	16263559	.	-0.44	7.04	0.0029515	0.0994998	.	-0.47	6.6	0.0050341	0.396317	7.28666	7.10007	7.26059	6.77485	6.76696	6.81866	6.95683	6.53763	6.31688	6.38686
yes	14368510	XM_003639994; XM_005637675; XM_005637676	SFXN2	sideroflexin 2	chr28	+	18202461	18212473	.	-0.83	6.14	5.20432e-05	0.0200699	.	-0.88	5.48	0.00284644	0.372027	6.53989	6.44587	6.42379	5.60501	5.66826	5.78314	6.23581	5.01004	5.02668	5.35125
yes	14370071	XM_005637545; XM_005637546; XM_005637547; XM_005637548; XM_005637549; XM_534970; XR_295951; ENSCAFT00000012677	FRA10AC1	fragile site, folic acid type, rare, fra(10)(q23.3) or fra(10)(q24.2) candidate 1	chr28	-	10889890	10925119	.	-0.76	4.8	0.00184476	0.0820901	.	-0.6	4.11	0.00207448	0.372027	5.19693	5.29296	4.82793	4.2918	4.39242	4.37149	4.5654	3.94264	3.74296	3.92558
yes	14370705	XM_534996; ENSCAFT00000015818	MGEA5	meningioma expressed antigen 5 (hyaluronidase)	chr28	-	17374542	17400460	.	-0.36	7.33	0.0050697	0.122716	.	-0.39	7.67	0.00394526	0.376441	7.41217	7.51555	7.49066	7.07263	7.14419	7.93765	7.86701	7.51088	7.4861	7.53151
yes	14371480	XM_005637828; XM_014109077; XM_860971; ENSCAFT00000039816	OAT	ornithine aminotransferase	chr28	-	36765139	36789624	.	0.36	6.79	0.00772581	0.145496	.	0.23	7.6	0.0335441	0.478586	6.5466	6.71317	6.69162	7.03395	6.98435	7.48071	7.45324	7.70228	7.68689	7.69886
yes	14371502	XM_014108924	METTL10	methyltransferase like 10	chr28	-	37077751	37100163	.	-0.48	6.76	0.0011977	0.0696627	.	-0.4	6.18	0.0289531	0.472706	7.01283	6.9559	6.89094	6.45138	6.49351	6.42821	6.40502	5.80833	6.21991	6.03324
yes	14371898	XM_846516; ENSCAFT00000011310	CHCHD7	coiled-coil-helix-coiled-coil-helix domain containing 7	chr29	+	10616772	10619290	.	-0.38	5.01	0.00596526	0.132138	.	-0.44	5.74	0.0151108	0.449968	5.16256	5.22787	5.09831	4.8523	4.71561	6.07998	5.93706	5.36677	5.67697	5.65777
yes	14373107	XM_003433661; XM_005638026; ENSCAFT00000011750; ENSCAFT00000043735	MYBL1	v-myb avian myeloblastosis viral oncogene homolog-like 1	chr29	-	19160127	19185809	.	-0.42	4.83	0.0184838	0.210126	.	-0.44	3.76	0.0455178	0.497917	5.09392	4.81317	5.08058	4.42692	4.71583	3.8674	4.17399	3.8604	3.43823	3.43532
yes	14373714	XR_001314865; ENSCAFT00000015024	LOC477944	cytochrome b-c1 complex subunit 7	chr29	-	43728341	43730562	.	0.27	9.32	0.0280977	0.249014	.	0.27	8.43	0.040007	0.489807	9.11777	9.29154	9.23517	9.51503	9.44717	8.18991	8.35599	8.45685	8.57283	8.58599
yes	14375133	XM_005618397; XM_536207; ENSCAFT00000020949	TM6SF1	transmembrane 6 superfamily member 1	chr3	+	57743628	57765593	.	-0.68	6.24	0.00194135	0.0839909	.	-0.49	8.47	0.0022555	0.372027	6.57721	6.38896	6.58633	5.64875	6.0186	8.69493	8.83768	8.25444	8.24104	8.33515
yes	14375774	XM_014112610; ENSCAFT00000024519; ENSCAFT00000043345; EU371515	CLNK	cytokine-dependent hematopoietic cell linker	chr3	+	71829625	71908664	.	-0.39	8.01	0.00349881	0.106173	.	-0.24	9.72	0.0276485	0.469425	8.21848	8.16653	8.12236	7.74342	7.81681	9.87923	9.85515	9.64891	9.59479	9.62425
yes	14376198	XM_014112676	DCAF16	DDB1 and CUL4 associated factor 16	chr3	+	94164389	94165039	.	-0.75	5.36	0.0013074	0.0712069	.	-0.97	6.78	8.23512e-05	0.326976	5.57644	5.53929	5.8655	5.04232	4.77622	7.29293	7.43648	6.48706	6.34167	6.35994
yes	14377428	XM_005618281; XM_014112372; XM_014112373; XM_014112374; XM_014112375; XM_014112376; XM_014112377; ENSCAFT00000016843; ENSCAFT00000035359	LRRK1	leucine-rich repeat kinase 1	chr3	-	42861799	42869099	.	-0.28	5.25	0.0322565	0.265153	.	-0.45	6.5	0.0132215	0.431954	5.24529	5.42379	5.41439	5.15305	5.01323	6.8293	6.7149	6.16369	6.28957	6.51032
yes	14377876	XM_846743	FES	FES proto-oncogene, tyrosine kinase	chr3	-	56207829	56216940	.	-0.21	3.39	0.0463353	0.306916	.	-0.59	6.06	0.00461501	0.396256	3.54641	3.42775	3.45274	3.26155	3.26048	6.41871	6.41341	5.60668	5.90108	5.97301
yes	14378445	XM_014112541; XM_014112542; XM_536221; ENSCAFT00000023312	HTT	huntingtin	chr3	-	63900812	64041238	.	-0.25	7.02	0.029782	0.254999	.	-0.46	7.4	0.00307473	0.372027	7.19545	7.10061	7.06359	6.86072	6.88731	7.67329	7.6791	7.11566	7.23922	7.28922
yes	14379052	XM_005618641; XM_005618642; XM_005618643; XM_536262; ENSCAFT00000025730; ENSCAFT00000048011	TBC1D1	TBC1 (tre-2/USP6, BUB2, cdc16) domain family, member 1	chr3	-	76904475	77027043	.	-0.21	10.57	0.0432276	0.298127	.	-0.31	5.56	0.0239087	0.46423	10.6266	10.6535	10.6731	10.4778	10.4006	5.85739	5.64469	5.3881	5.45138	5.47749
yes	14380211	XM_005638357; XM_005638358; XM_005638359; XM_005638360; XM_005638361; XM_855561; ENSCAFT00000021489	CTDSPL2	CTD (carboxy-terminal domain, RNA polymerase II, polypeptide A) small phosphatase like 2	chr30	+	14101474	14186471	.	0.25	7.79	0.0254923	0.239452	.	0.21	7.86	0.0485523	0.506183	7.62912	7.73055	7.69984	7.92498	7.94262	7.75969	7.71806	7.95057	7.93624	7.95045
yes	14380256	XM_544659; ENSCAFT00000021685	SORD	sorbitol dehydrogenase	chr30	+	14458215	14491640	.	-0.7	6.28	0.000284821	0.0409758	.	-0.51	6.7	0.00653971	0.411805	6.54144	6.48365	6.66581	5.79855	5.92429	7.09801	6.91591	6.40809	6.66644	6.42145
yes	14380826	XM_014109380	APH1B	APH1B gamma secretase subunit	chr30	+	30851803	30884006	.	-0.45	6.32	0.00350293	0.106182	.	-0.27	7.19	0.0206654	0.455028	6.49209	6.47125	6.52479	6.16045	5.93973	7.39431	7.32225	7.04824	7.08531	7.12184
yes	14380853	XM_005638501; XM_535509; ENSCAFT00000026989	SNX1	sorting nexin 1	chr30	+	31595515	31634612	.	0.33	7.2	0.00737181	0.142341	.	0.26	6.36	0.0219704	0.456454	7.05176	7.0792	7.08164	7.34655	7.46437	6.19371	6.21897	6.48175	6.46876	6.44262
yes	14381198	XM_003433932; XM_005638550; ENSCAFT00000027945; ENSCAFT00000049691	LRRC49	leucine rich repeat containing 49	chr30	+	37579877	37735645	.	0.38	5.25	0.0263564	0.242925	.	0.49	4.56	0.0304513	0.47437	5.03354	5.16457	5.09592	5.66909	5.28179	4.31796	4.21747	4.89069	4.95819	4.43787
yes	14381839	XM_003640033; XM_014109635; XM_014109636; XM_014109637; XM_014109638; XR_001314970; ENSCAFT00000014399	PLCB2	phospholipase C, beta 2	chr30	-	10462157	10481883	.	-0.91	5.16	2.79322e-05	0.0161576	.	-0.55	6.81	0.0160492	0.449968	5.57496	5.51513	5.49921	4.66766	4.56601	7.05356	7.23276	6.31902	6.66064	6.80454
yes	14382366	XM_005638340; XM_005638341; XM_005638342; XM_005638344; XM_005638345; XM_005638346; XM_005638347; XM_005638348; XM_005638349; XM_005638350; XM_014109403; XM_014109404; XM_535450; ENSCAFT00000020841; ENSCAFT00000042890; ENSCAFT00000045592; ENSCAFT00000049870	PPIP5K1	diphosphoinositol pentakisphosphate kinase 1	chr30	-	13377267	13418533	.	-0.33	4.5	0.0144097	0.188994	.	-0.68	3.6	0.027053	0.467541	4.56073	4.71033	4.62307	4.38592	4.21729	4.14103	3.86648	3.13794	3.76441	3.0802
yes	14382949	XM_535485; ENSCAFT00000024767	LOC478310	RNA polymerase-associated protein LEO1	chr30	-	20624955	20641699	.	0.52	8.08	0.00303611	0.0998639	.	0.28	8.34	0.0283949	0.472706	7.907	7.96725	7.74924	8.50293	8.28852	8.1213	8.224	8.3796	8.54088	8.44057
yes	14383349	XM_005638475; XM_005638476; ENSCAFT00000026609	VPS13C	vacuolar protein sorting 13 homolog C (S. cerevisiae)	chr30	-	29593992	29768151	.	-0.38	7	0.00525025	0.124597	.	-0.28	8.41	0.0163332	0.449968	7.13012	7.18581	7.1283	6.84709	6.68405	8.61161	8.54749	8.30088	8.27354	8.31478
yes	14384174	XM_005638717; XM_014109488; XM_014109489	FAM219B	family with sequence similarity 219, member B	chr30	-	40941553	40945383	.	-0.68	3.94	0.00169999	0.0800033	.	-0.41	3.62	0.0334103	0.478586	4.38938	3.98637	4.26446	3.54762	3.51401	3.99236	3.73863	3.25331	3.6405	3.46804
yes	14385160	XM_005638956; XM_014109778	PDXK	pyridoxal (pyridoxine, vitamin B6) kinase	chr31	+	40025315	40040050	.	-0.42	7.53	0.00323585	0.102682	.	-0.29	8.82	0.0196095	0.455028	7.6845	7.63075	7.76924	7.32279	7.23646	8.9744	9.02133	8.70573	8.64597	8.77731
yes	14385241	XM_014109707	C31H21orf33	chromosome 31 open reading frame, human C21orf33	chr31	+	40363783	40372266	.	-0.78	6.81	0.000439874	0.0466249	.	-0.23	8.54	0.0458438	0.498394	7.10117	7.11176	7.17044	6.17623	6.51286	8.62111	8.73622	8.43697	8.49226	8.42387
yes	14385816	XM_843430; ENSCAFT00000014288	C31H21orf59	chromosome 31 open reading frame, human C21orf59	chr31	-	30313723	30322301	.	0.35	6.56	0.0251871	0.238376	.	0.31	6.72	0.0401128	0.490648	6.40013	6.43873	6.42018	6.5949	6.95153	6.65803	6.4103	6.78955	6.95709	6.78547
yes	14386275	XM_005638952; XM_848869; ENSCAFT00000016873; ENSCAFT00000049463	HSF2BP	heat shock transcription factor 2 binding protein	chr31	-	39877241	39975709	.	-0.66	4.73	0.00125847	0.0704491	.	-0.47	5.06	0.0120073	0.431954	4.92245	4.9685	5.09435	4.17676	4.48782	5.36999	5.31051	4.64842	4.96973	4.98447
yes	14387504				chr32	+	38904473	38904691	.	0.39	1.79	0.0129212	0.182251	.	0.51	1.92	0.0431131	0.495745	1.49769	1.59975	1.79588	1.97654	2.05978	1.69222	1.5385	2.49269	1.89525	1.97375
yes	14388132	XM_005639165; XM_005639166; XM_535651; ENSCAFT00000015270	PPM1K	protein phosphatase, Mg2+/Mn2+ dependent, 1K	chr32	-	14562971	14576956	.	0.72	5.45	0.000160681	0.0313748	.	0.31	3.96	0.0253957	0.466727	5.23845	5.14202	5.10113	5.83116	5.93737	3.78333	3.77544	3.95466	4.16715	4.133
yes	14388993				chr33	+	9914629	9928727	.	-0.66	5.74	0.000256634	0.0398084	.	-0.62	6.29	0.0208677	0.455427	6.00944	6.06166	5.92747	5.29369	5.3883	6.65684	6.65996	6.22139	6.24942	5.65845
yes	14389418	XM_005639525; XM_545115; ENSCAFT00000017453; ENSCAFT00000045332	POGLUT1	protein O-glucosyltransferase 1	chr33	+	26163070	26188997	.	-0.44	6.85	0.0014495	0.0735772	.	-0.47	6.16	0.00824213	0.420834	7.01076	7.01835	7.05984	6.60801	6.57356	6.45964	6.43329	6.1629	5.86393	5.89137
yes	14389582	XM_005639565; XM_005639568; XM_014110294; ENSCAFT00000018979	PARP15	poly (ADP-ribose) polymerase family, member 15	chr33	+	28750665	28776166	.	-0.6	8.07	0.00138629	0.0727631	.	-0.48	8.06	0.00179879	0.372027	8.33676	8.33383	8.24666	7.56555	7.85093	8.3803	8.32891	7.82025	7.85097	7.93813
yes	14390107				chr33	-	11021473	11021608	.	-0.46	2.36	0.0436355	0.299242	.	-0.66	2.49	0.0385572	0.486586	2.25941	2.48492	2.90412	2.08156	2.0929	3.32006	2.45096	2.18705	2.25269	2.24692
yes	14390661	XM_005639560; XM_014110243; XM_535761; ENSCAFT00000018942	KPNA1	karyopherin alpha 1 (importin alpha 5)	chr33	-	28607956	28651262	.	0.22	8.26	0.0465024	0.307416	.	0.24	8.5	0.047806	0.506183	8.12508	8.24941	8.15253	8.39972	8.38344	8.43211	8.28315	8.58288	8.66115	8.55071
yes	14393016	XM_005639773; XM_014110397; XM_854115; ENSCAFT00000019753; ENSCAFT00000039376	ALG3	ALG3, alpha-1,3- mannosyltransferase	chr34	-	20142765	20148240	.	-0.61	7.4	0.00161582	0.0775085	.	-0.27	7.32	0.0369426	0.484718	7.73906	7.52297	7.67753	6.91329	7.16177	7.45478	7.49837	7.32572	7.13221	7.16533
yes	14393783	XM_005639982; XM_535867; ENSCAFT00000014839	BPHL	biphenyl hydrolase-like (serine hydrolase)	chr35	+	6411230	6447719	.	-0.53	3.73	0.0215525	0.223179	.	-0.57	6.59	0.00230844	0.372027	3.98484	3.65549	4.18146	3.56701	3.24767	6.88028	6.99313	6.51175	6.27756	6.30159
yes	14393797	XM_005640003; XM_014110577; XM_014110578; XR_001315255; XR_001315256; XR_001315257; XR_001315258; XR_001315259; XR_001315260; XR_001315261; XR_001315262; XR_001315263; XR_001315264; XR_001315265; XR_001315266; XR_001315267; ENSCAFT00000014932	PRPF4B	pre-mRNA processing factor 4B	chr35	+	7282109	7359172	.	0.62	7.38	0.000250685	0.0392333	.	0.44	7.41	0.00344004	0.372027	7.16483	7.12983	7.10056	7.78666	7.70917	7.18384	7.10953	7.67321	7.57429	7.52521
yes	14394183	XM_014110599; XM_014110600; ENSCAFT00000016493	ALDH5A1	aldehyde dehydrogenase 5 family, member A1	chr35	+	25577244	25599224	.	-0.38	5.65	0.00378454	0.109878	.	-0.29	6.7	0.0135407	0.431954	5.77878	5.79118	5.84034	5.46964	5.37743	6.87431	6.86619	6.57473	6.57395	6.59612
yes	14394346	XR_001315281; XR_001315282; XR_001315283; ENSCAFT00000003198	HMGN4	high mobility group nucleosomal binding domain 4	chr35	+	27322118	27329072	.	-0.35	6.09	0.0160799	0.197731	.	-0.73	7.11	0.000319095	0.326976	6.20685	6.25365	6.23409	5.74891	6.02077	7.56218	7.54127	6.88672	6.71118	6.86309
yes	14394460	XM_005640148; XM_844699; ENSCAFT00000019355	PPP1R11	protein phosphatase 1, regulatory (inhibitor) subunit 11	chr35	+	29308128	29309891	.	-0.48	7.04	0.00245882	0.0926661	.	-0.29	7.93	0.0391289	0.489173	7.25637	7.10683	7.32744	6.78144	6.71113	8.13919	8.06066	7.9522	7.7119	7.78033
yes	14395029	XM_014110533	LOC488248	cytidine monophosphate-N-acetylneuraminic acid hydroxylase	chr35	-	26092262	26157883	.	0.64	4.54	0.0192049	0.21389	.	0.37	2.15	0.0457792	0.497991	4.44682	4.34912	4.05184	4.61059	5.24429	1.95745	1.88768	2.53867	2.25383	2.09247
yes	14395553	XM_545514; ENSCAFT00000019558	KLHL23	kelch-like family member 23	chr36	+	17436468	17449314	.	-0.43	6.24	0.00501393	0.121984	.	-0.33	5.38	0.0434664	0.497326	6.49147	6.45911	6.27844	5.93896	6.02694	5.59809	5.56657	5.36609	5.34892	5.03559
yes	14397953	XM_005640519; XM_005640520; XM_005640521; XM_005640522; XM_005640523; XM_014110936; XM_014110937; XM_014110938; XM_014110939; XM_014110940; XM_844122; XR_001315400; ENSCAFT00000019068	NIF3L1	NIF3 NGG1 interacting factor 3-like 1	chr37	+	13084797	13106052	.	-0.61	6.22	0.000944424	0.0636478	.	-0.32	6.69	0.042013	0.492848	6.58115	6.42372	6.37917	5.76838	5.93593	6.91985	6.84647	6.75652	6.48053	6.45235
yes	14398118	XM_005640556; XM_014110975; XM_014110976; XM_014110977; XM_014110978; XM_545603; XR_296740; ENSCAFT00000020215	NBEAL1	neurobeachin-like 1	chr37	+	14919662	14951260	.	-0.65	4.03	0.00732394	0.142055	.	-0.38	6.33	0.0077478	0.420834	4.12131	4.1368	4.60623	3.73051	3.55389	6.62755	6.48058	6.20242	6.20733	6.10767
yes	14398351	XM_005640591; XM_014111070; XM_545613; ENSCAFT00000021473; ENSCAFT00000021474	CCNYL1	cyclin Y-like 1	chr37	+	19075263	19110533	.	-0.44	5.54	0.0220743	0.224826	.	-0.47	6.73	0.00474257	0.396256	5.95906	5.47562	5.73202	5.24535	5.31188	6.96238	7.06474	6.48444	6.67512	6.46364
yes	14398500	XM_005640599; XM_005640601; XM_856221	RPE	ribulose-5-phosphate-3-epimerase	chr37	+	20866432	20882337	.	-0.61	6.7	0.000769435	0.0580747	.	-0.29	6.98	0.0249929	0.466727	6.98423	6.88692	6.95767	6.44494	6.21686	7.17795	7.13837	6.91491	6.74976	6.92615
yes	14398917	XM_005640697; XM_005640698; XM_005640699; XM_005640701; XM_005640702; XM_005640703; XM_005640704; XM_005640705; XM_005640706; XM_005640708; XM_014111111; XM_014111112; XM_846421; ENSCAFT00000024662	GMPPA	GDP-mannose pyrophosphorylase A	chr37	+	29011301	29017577	.	-0.92	6.35	6.81805e-05	0.022902	.	-0.26	7.03	0.0280517	0.471765	6.78467	6.696	6.65997	5.68945	5.89762	7.19663	7.18026	6.86442	7.00122	6.91175
yes	14399049	XM_005640452; XM_014110949; XM_014110950; XM_014110951; ENSCAFT00000014928	OSGEPL1	O-sialoglycoprotein endopeptidase-like 1	chr37	-	3476521	3502274	.	-0.82	6.98	7.6817e-05	0.0240584	.	-0.47	7.36	0.00190884	0.372027	7.37404	7.28573	7.25388	6.5467	6.41561	7.58759	7.68958	7.19851	7.16383	7.14053
yes	14399066				chr37	-	3526072	3526681	.	-0.53	1.78	0.0348803	0.273427	.	-0.88	1.84	0.00677238	0.414149	1.65279	2.03858	2.28823	1.62561	1.2978	2.73176	2.01592	1.58578	1.51102	1.37217
yes	14399091	XM_014110972; XM_014110973	NEMP2	nuclear envelope integral membrane protein 2	chr37	-	4085495	4096504	.	-0.36	6.29	0.0247872	0.236427	.	-0.33	5.98	0.0249089	0.466727	6.52489	6.53286	6.2283	6.02483	6.12094	6.0669	6.29099	5.83603	5.78338	5.93265
yes	14399492	XM_005640525; XM_005640527; XM_005640528; XM_005640529; XM_014111038; XM_014111039; XM_014111040; XM_014111041; ENSCAFT00000019220	FAM126B	family with sequence similarity 126, member B	chr37	-	13169874	13211701	.	0.62	7.78	0.000268157	0.0406787	.	0.46	8.33	0.0034134	0.372027	7.5047	7.49052	7.60242	8.15685	8.15168	8.13626	7.97054	8.57433	8.50346	8.47161
yes	14399543	XM_005640543; XM_014111106; XM_846221	ALS2CR11	amyotrophic lateral sclerosis 2 (juvenile) chromosome region, candidate 11	chr37	-	13572199	13576343	.	-0.99	3.55	0.000733782	0.0580747	.	-0.47	2.6	0.023488	0.461721	3.7788	4.27283	3.78918	2.92085	2.98885	2.78906	2.97222	2.56797	2.51404	2.15144
yes	14399798	XM_014111093; XM_536047; ENSCAFT00000021588; DQ403086	IDH1	isocitrate dehydrogenase 1 (NADP+), soluble	chr37	-	19512464	19526969	.	-0.43	7.05	0.00276852	0.0979708	.	-0.34	8.07	0.00818128	0.420834	7.1509	7.25966	7.24457	6.72342	6.84869	8.27214	8.28208	7.89464	7.99178	7.92557
yes	14399885	XM_005640615; XM_005640616; XM_014111087; XM_014111088; XM_014111089; XM_014111090; XM_014111091; XM_845670; ENSCAFT00000022613	IKZF2	IKAROS family zinc finger 2 (Helios)	chr37	-	23515650	23662054	.	0.3	2.02	0.0306535	0.259094	.	0.35	2.23	0.0345596	0.479791	2.0342	1.75746	1.9037	2.18796	2.2011	1.84061	2.19158	2.41934	2.33457	2.34143
yes	14400641	XM_014111230; XM_014111231; XM_014111232; XM_014111233; XM_014111234; XM_014111235; XM_014111236; XM_014111237; XM_014111238; XM_014111240; XM_014111241; XR_001315492; XR_001315493	IKBKE	inhibitor of kappa light polypeptide gene enhancer in B-cells, kinase epsilon	chr38	+	5749401	5771713	.	-0.52	6.81	0.000812707	0.0589181	.	-0.58	6.08	0.000545722	0.326976	7.00897	7.03641	7.00912	6.42361	6.5639	6.4009	6.45353	5.87468	5.85003	5.80727
yes	14400771	XM_005640824; XM_545713; XM_853584; ENSCAFT00000017210; ENSCAFT00000017213; DQ525400	TGFB2	transforming growth factor, beta 2	chr38	+	16431112	16509595	.	0.37	3	0.0444036	0.301023	.	0.48	2.64	0.0134161	0.431954	2.67117	2.81447	3.07506	3.35465	3.08946	2.49674	2.19662	2.99328	2.78819	2.71302
yes	14402808				chr4	+	11088198	11088283	.	-0.7	4.13	0.0129678	0.182251	.	-0.8	4.39	0.00478001	0.396256	4.05172	4.70208	4.47936	3.54107	3.88424	5.16954	4.56898	4.11288	4.02664	4.06037
yes	14403033	XM_546127; ENSCAFT00000021048; ENSCAFT00000043912	LRRTM3	leucine rich repeat transmembrane neuronal 3	chr4	+	21528243	21529784	.	0.49	2.17	0.0120234	0.17697	.	0.37	2.25	0.0374941	0.484718	2.13168	1.98686	1.79852	2.30556	2.61878	2.20569	1.84134	2.50855	2.31972	2.3543
yes	14403912	XM_005619444	PDLIM7	PDZ and LIM domain 7 (enigma)	chr4	+	39066391	39081094	.	-0.59	4.58	0.00234062	0.090641	.	-0.54	4.8	0.0346461	0.480032	4.65907	4.80691	4.9907	4.29622	4.16008	4.83534	5.40967	4.56695	4.40799	4.76282
yes	14403965	XM_005619162; XM_014112990; XM_536420; ENSCAFT00000026078	RAB24	RAB24, member RAS oncogene family	chr4	+	39246700	39248545	.	-0.33	5.49	0.0449526	0.302638	.	-0.49	5.94	0.00445863	0.391543	5.54777	5.78506	5.51887	5.14271	5.4343	6.26193	6.20211	5.58577	5.82677	5.80441
yes	14404615	XM_848442; XM_862430; ENSCAFT00000035516	DCTN4	dynactin 4 (p62)	chr4	+	61626928	61654167	.	0.23	7.68	0.0355726	0.275079	.	0.47	8.78	0.00211682	0.372027	7.54947	7.55011	7.65926	7.83311	7.80389	8.54613	8.44251	8.9617	9.00242	8.92298
yes	14404777	XM_014113088	LOC102151982	chondroitin sulfate proteoglycan 4-like	chr4	+	63876663	63922515	.	-0.35	3.42	0.0483798	0.313771	.	-0.5	4.6	0.0126792	0.431954	3.80697	3.50335	3.37172	3.14303	3.28057	5.02845	4.78088	4.5902	4.37586	4.23731
yes	14405013	XM_005619369; XM_014113119; XM_536492	TTC33	tetratricopeptide repeat domain 33	chr4	+	71821242	71847653	.	-0.26	5.88	0.0455374	0.304349	.	-0.39	5.32	0.00478693	0.396256	5.93867	6.02983	5.99363	5.84951	5.61228	5.56671	5.5543	5.21688	5.18804	5.0946
yes	14405129	XM_536500; ENSCAFT00000029657	NUP155	nucleoporin 155kDa	chr4	+	74537641	74578597	.	0.3	7.97	0.00944109	0.160463	.	0.26	7.4	0.0260261	0.466727	7.84934	7.87113	7.83543	8.18684	8.12462	7.20058	7.29184	7.48804	7.48919	7.53568
yes	14405319	XM_005619405; XM_014113149; XM_536505; ENSCAFT00000029851	RAD1	RAD1 checkpoint DNA exonuclease	chr4	+	76581551	76588080	.	-0.38	6.35	0.0415138	0.293538	.	-0.42	6.55	0.0231994	0.460481	6.35567	6.70606	6.44929	6.2921	5.95932	6.96713	6.63929	6.44406	6.22786	6.46414
yes	14405762	NM_001284486; XM_005618787; XM_005618788; XM_005618789; XM_005618790; XM_005618791; XM_005618792; XM_014112703; XM_014112704; XM_014112705; XM_536335; ENSCAFT00000017483; ENSCAFT00000017506; HQ637389	LGALS8	lectin, galactoside-binding, soluble, 8	chr4	-	6547045	6564994	.	-0.74	8.74	0.000127963	0.0283213	.	-0.41	8.77	0.00987902	0.428583	8.96546	9.11578	9.02948	8.25391	8.33035	9.01659	9.01124	8.58055	8.48034	8.74716
yes	14406587	NM_001048095; XM_005618876; ENSCAFT00000023556; DQ143043	MYOZ1	myozenin 1	chr4	-	27369427	27374791	.	0.79	3.8	0.00122392	0.069781	.	0.56	4.34	0.0223764	0.457144	3.5277	3.62369	3.31247	4.45558	4.10519	3.87984	4.12415	4.4717	4.87154	4.33963
yes	14406942	XM_005619154; XM_014112978; ENSCAFT00000019321; ENSCAFT00000025992	GRK6	G protein-coupled receptor kinase 6	chr4	-	39119186	39134355	.	-0.65	6.26	0.0019222	0.0838351	.	-0.34	6.72	0.0124279	0.431954	6.43084	6.71837	6.4066	5.77444	5.96505	6.97464	6.8697	6.66194	6.51779	6.56701
yes	14406970	XM_005619161	RGS14	regulator of G-protein signaling 14	chr4	-	39176540	39190347	.	-0.33	5.64	0.00773439	0.145496	.	-0.25	6.48	0.0476392	0.506122	5.71142	5.76824	5.8202	5.43692	5.44272	6.74078	6.53295	6.42321	6.38556	6.33752
yes	14407057	XM_005619177; XM_005619179; XM_860797; ENSCAFT00000026359	TSPAN17	tetraspanin 17	chr4	-	39875614	39885001	.	-0.74	7.16	7.79824e-05	0.0240584	.	-0.29	8.38	0.0196224	0.455028	7.47249	7.43459	7.44828	6.7495	6.67204	8.48453	8.63307	8.26293	8.24839	8.28576
yes	14409131	XM_546489; ENSCAFT00000019543; ENSCAFT00000044382	DPAGT1	dolichyl-phosphate (UDP-N-acetylglucosamine) N-acetylglucosaminephosphotransferase 1 (GlcNAc-1-P transferase)	chr5	+	17767215	17771267	.	-0.87	7.47	6.50129e-05	0.0226172	.	-0.32	7.8	0.0190317	0.455028	7.71093	7.82926	7.90196	6.97248	6.91397	7.92901	8.06203	7.76148	7.66437	7.5911
yes	14409270	NM_001168459; ENSCAFT00000045172	SCN2B	sodium channel, voltage gated, type II beta subunit	chr5	+	18527764	18536770	.	0.87	4.43	0.000235028	0.0386142	.	0.33	4.28	0.0186436	0.455028	4.1889	4.07142	3.99148	4.81556	5.0971	4.08869	4.08539	4.41072	4.30471	4.52313
yes	14409724	XM_005619838; XM_014113454	CWF19L2	CWF19-like 2, cell cycle control (S. pombe)	chr5	+	28009777	28090454	.	0.58	6.1	0.00151336	0.0753256	.	0.35	5.38	0.015022	0.449968	5.81456	6.03213	5.75363	6.47551	6.42331	5.18292	5.16457	5.64079	5.42173	5.4973
yes	14409964	XM_843504; ENSCAFT00000036026	MED31	mediator complex subunit 31	chr5	+	33686959	33693566	.	0.57	6.67	0.00113691	0.0684762	.	0.26	6.22	0.0374869	0.484718	6.49801	6.45974	6.38453	6.90597	7.12175	6.07464	6.05684	6.33486	6.40278	6.22584
yes	14410130	XM_005619922; XM_536607; ENSCAFT00000025082	SLC25A11	solute carrier family 25 (mitochondrial carrier; oxoglutarate carrier), member 11	chr5	+	34674572	34677207	.	-0.97	7.36	4.72329e-05	0.0195742	.	-0.43	6.58	0.00821383	0.420834	7.64206	7.79624	7.81808	6.70753	6.85303	6.72599	6.95002	6.38845	6.35401	6.49199
yes	14411690	XM_005620257	PARS2	prolyl-tRNA synthetase 2, mitochondrial (putative)	chr5	+	57400489	57401919	.	-0.78	5.21	0.000677792	0.0561778	.	-0.64	4.47	0.00125186	0.372027	5.36223	5.48016	5.72538	4.80694	4.66888	4.93851	4.7723	4.15695	4.16045	4.34244
yes	14411813	XM_536702	MAGOH	mago homolog, exon junction complex core component	chr5	+	58690394	58701613	.	0.36	9.94	0.00699107	0.13925	.	0.33	8.81	0.0307119	0.474578	9.71043	9.86873	9.7969	10.1944	10.113	8.71636	8.49929	9.06337	8.86994	8.87916
yes	14412200	XM_014113878; XM_014113879; XM_546743; ENSCAFT00000031005	DFFB	DNA fragmentation factor, 40kDa, beta polypeptide (caspase-activated DNase)	chr5	+	61341238	61355201	.	0.41	5.33	0.0142464	0.187946	.	0.28	4.76	0.0177176	0.453806	5.27035	5.25153	4.98603	5.66083	5.49112	4.56355	4.63161	4.86028	4.87334	4.89027
yes	14412778	XM_005620592; ENSCAFT00000031688	MTHFSD	methenyltetrahydrofolate synthetase domain containing	chr5	+	69311477	69332097	.	-0.63	5.21	0.000745574	0.0580747	.	-0.43	5.45	0.0377622	0.484718	5.55373	5.49551	5.33987	4.90548	4.75498	5.9329	5.47997	5.14477	5.27514	5.40228
yes	14413604	XM_005620853; XM_005620854; XM_014114107; XM_014114108; XM_014114109; ENSCAFT00000032440; ENSCAFT00000044352	FHOD1	formin homology 2 domain containing 1	chr5	+	85137811	85153450	.	-0.92	4.43	0.00184295	0.0820901	.	-0.61	5.64	0.00400322	0.378073	4.61966	4.6985	5.07566	3.67624	4.08713	6.18715	5.81801	5.33594	5.40619	5.44912
yes	14414599	XM_005619691; XM_848199; ENSCAFT00000019698; ENSCAFT00000047679	CCDC84	coiled-coil domain containing 84	chr5	-	17842722	17850101	.	-0.7	5.11	0.00484847	0.120347	.	-0.65	4.84	0.00195513	0.372027	5.4004	5.66034	5.09891	4.62059	4.7496	5.10021	5.35465	4.66242	4.45952	4.62497
yes	14415557	XM_005619885; XM_005619886; XM_005619887; XM_014113491; ENSCAFT00000037937	MIS12	MIS12 kinetochore complex component	chr5	-	34312230	34312850	.	-0.28	7.7	0.0131184	0.183246	.	-0.34	6.09	0.0234184	0.461589	7.80717	7.80249	7.8251	7.50839	7.55624	6.20284	6.39426	6.06978	5.94093	5.86106
yes	14416031	XM_005620023; XM_005620024; XM_014113587; XM_014113588; ENSCAFT00000026946	CTC1	CTS telomere maintenance complex component 1	chr5	-	36027781	36046391	.	-0.48	6.14	0.00349114	0.10613	.	-0.22	7	0.0420228	0.492848	6.34362	6.29701	6.3642	5.71602	5.9873	7.13478	7.12304	6.88138	6.92317	6.93113
yes	14416062	XM_005620027; XM_014113591; XM_014113592; XM_014113593; ENSCAFT00000027019	KRBA2	KRAB-A domain containing 2	chr5	-	36141352	36144181	.	-0.36	3.15	0.0136256	0.184241	.	-0.37	4.72	0.00751085	0.4186	3.45244	3.21394	3.22177	2.96371	2.90676	4.87189	5.0233	4.58264	4.54453	4.59957
yes	14416416	XM_536654; ENSCAFT00000028716	TTC19	tetratricopeptide repeat domain 19	chr5	-	42840517	42868715	.	-0.54	5.26	0.00405692	0.112169	.	-0.67	4.8	0.000279607	0.326976	5.65795	5.29165	5.4809	4.91874	4.95822	5.17303	5.23616	4.53617	4.4865	4.57124
yes	14416688	XM_846808; ENSCAFT00000029301	MED9	mediator complex subunit 9	chr5	-	44968486	44980991	.	0.22	5.69	0.0492329	0.315023	.	0.32	5.3	0.0311303	0.475362	5.57866	5.58882	5.64668	5.75449	5.89161	5.17756	5.027	5.41788	5.55668	5.30079
yes	14416964	XM_014113714; XM_014113715; XM_014113716; XM_014113717; ENSCAFT00000029698	ALG6	ALG6, alpha-1,3-glucosyltransferase	chr5	-	49723141	49782038	.	-0.25	8.55	0.0253932	0.239087	.	-0.4	7.21	0.00987923	0.428583	8.64333	8.67539	8.61979	8.35241	8.44403	7.41447	7.49304	7.12001	6.91547	7.12591
yes	14416979	XM_003434606	FOXD3	forkhead box D3	chr5	-	49824816	49826048	.	0.27	3.99	0.0317794	0.263133	.	0.44	4.07	0.0110884	0.428583	3.83689	3.80841	4.0042	4.13538	4.16404	3.91985	3.69372	4.32395	4.10964	4.31093
yes	14419543	XM_005620921; XM_014114144; ENSCAFT00000016133	SUMF2	sulfatase modifying factor 2	chr6	+	3559919	3569854	.	-0.3	4.47	0.0349194	0.273427	.	-0.31	5.12	0.0247462	0.466727	4.67573	4.6859	4.41577	4.26916	4.31438	5.31663	5.29384	4.87102	5.01454	5.10052
yes	14419763	XM_546933; ENSCAFT00000021273; ENSCAFT00000044708	RHBDD2	rhomboid domain containing 2	chr6	+	10219899	10231479	.	0.34	8.83	0.00521681	0.124228	.	0.28	9.06	0.0207779	0.455028	8.67513	8.69854	8.71914	9.04945	9.02571	8.86516	8.92451	9.14635	9.24798	9.13832
yes	14420708	XM_014114354; XM_547054; XR_001316372	C6H16orf58	chromosome 6 open reading frame, human C16orf58	chr6	+	19760712	19773632	.	-0.58	6.83	0.00316866	0.101712	.	-0.31	6.53	0.0156775	0.449968	6.88316	7.15136	7.1372	6.36266	6.5971	6.74265	6.69908	6.40695	6.33118	6.48574
yes	14421550	XM_005621502; XM_014114594; XM_014114595; XM_536955; ENSCAFT00000028804	COQ7	coenzyme Q7 homolog, ubiquinone (yeast)	chr6	+	28940815	28949914	.	0.7	6.62	0.000339092	0.0431815	.	0.55	5.12	0.00115834	0.372027	6.38991	6.41769	6.21777	6.98688	7.10602	4.8103	4.76447	5.25131	5.35488	5.4045
yes	14421954	ENSCAFT00000030320; ENSCAFT00000035149	EEF2KMT	eukaryotic elongation factor 2 lysine methyltransferase	chr6	+	39397352	39410479	.	-0.44	5.66	0.00194202	0.0839909	.	-0.26	7.31	0.0320277	0.477415	5.87374	5.79226	5.84817	5.44926	5.33874	7.4247	7.50342	7.13592	7.20159	7.27502
yes	14422775	XM_005622103; ENSCAFT00000031196	JMJD8	jumonji domain containing 8	chr6	+	42932998	42935597	.	-0.53	6.66	0.00177285	0.0809941	.	-0.31	6.38	0.0179866	0.454348	6.91954	6.75156	6.93474	6.26249	6.41567	6.54193	6.58023	6.34964	6.18845	6.21935
yes	14422786	XM_547214	C6H16orf13	chromosome 6 open reading frame, human C16orf13	chr6	+	42973184	42974722	.	-0.93	5.53	3.81256e-05	0.018094	.	-0.29	6.58	0.0198985	0.455028	5.7987	5.92344	5.98052	4.96629	4.97424	6.68606	6.81703	6.48769	6.46274	6.44459
yes	14423091	XM_005621836; XM_014114782; XM_014114783; XM_014114784; XM_014114785; ENSCAFT00000031615	CLCC1	chloride channel CLIC-like 1	chr6	+	45866456	45886731	.	-0.49	5.86	0.00803213	0.148383	.	-0.73	6.31	0.000655504	0.326976	5.85462	6.16284	6.15832	5.65963	5.48474	6.71446	6.77689	6.09844	6.09309	5.86325
yes	14423765	XM_005621992; XM_005621993; XM_005621994	MCOLN2	mucolipin 2	chr6	+	66031730	66066786	.	-0.26	6.81	0.0309849	0.26027	.	-0.41	2.29	0.0212671	0.456454	6.94556	6.97391	6.82693	6.7138	6.59239	2.72657	2.35188	2.14281	2.07802	2.16304
yes	14424005	XM_005622133; ENSCAFT00000032509; ENSCAFT00000032510	ZRANB2	zinc finger, RAN-binding domain containing 2	chr6	+	77931621	77948682	.	-0.92	6.66	9.03434e-05	0.0257306	.	-0.65	6.61	0.000605424	0.326976	6.93675	7.10754	7.03538	5.99542	6.21281	7.00335	6.99144	6.36759	6.24118	6.43152
yes	14424435	XM_005620979; XM_005620980	TMEM120A	transmembrane protein 120A	chr6	-	10317429	10321917	.	-0.74	6.28	0.00156388	0.0768543	.	-0.46	6.26	0.00251231	0.372027	6.75409	6.59492	6.37378	5.70643	5.96024	6.48153	6.5815	6.07613	6.12191	6.01898
yes	14425499	XM_547049; ENSCAFT00000026736	ITGAX	integrin, alpha X (complement component 3 receptor 4 subunit)	chr6	-	19912020	19934897	.	-0.5	4.85	0.0252474	0.238523	.	-0.63	5.75	0.000369151	0.326976	5.21167	4.92019	5.02628	4.81432	4.29118	6.12631	6.13554	5.44319	5.52821	5.52253
yes	14425550	XM_005621238; ENSCAFT00000026694	FUS	FUS RNA binding protein	chr6	-	20070625	20080215	.	0.26	10.32	0.0215986	0.223179	.	0.4	9.4	0.00364847	0.372027	10.1538	10.2682	10.2324	10.4581	10.5043	9.14744	9.17069	9.52622	9.54533	9.59573
yes	14425639	XM_843928; ENSCAFT00000026520; ENSCAFT00000042997	ORAI3	ORAI calcium release-activated calcium modulator 3	chr6	-	20260412	20264400	.	-0.77	5.89	0.000164976	0.0313748	.	-0.55	6.87	0.00108729	0.372027	6.17188	6.10122	6.31779	5.44066	5.41775	7.14745	7.25375	6.65732	6.70431	6.59809
yes	14426962	XM_005621605; XM_005621607; ENSCAFT00000030490	HMOX2	heme oxygenase 2	chr6	-	39923474	39939864	.	-0.41	5.55	0.0133162	0.183949	.	-0.41	5.48	0.00660069	0.411805	5.61311	5.68512	5.83144	5.16901	5.43859	5.73986	5.69983	5.30373	5.41703	5.21562
yes	14427399	XM_005621696; XM_014114699; XM_014114700; XM_014114701; XM_847090	NUBP2	nucleotide binding protein 2	chr6	-	42160491	42162964	.	-0.77	6.56	0.000198851	0.0345675	.	-0.24	6.32	0.0375056	0.484718	6.73962	6.95303	6.91507	6.14503	6.05233	6.48094	6.44818	6.15272	6.28682	6.22823
yes	14427475	XM_547196; XR_001316431; XR_001316432; ENSCAFT00000031090; ENSCAFT00000044376	TELO2	telomere maintenance 2	chr6	-	42350546	42360411	.	-0.46	5.71	0.00610735	0.133525	.	-0.41	7.37	0.00539125	0.402401	5.94919	5.76946	5.95709	5.55236	5.31543	7.57435	7.66244	7.25405	7.25153	7.11499
yes	14427563	XM_014114725	CHTF18	chromosome transmission fidelity factor 18	chr6	-	42848336	42856752	.	-0.43	4.45	0.0202664	0.21777	.	-0.3	4.31	0.0199204	0.455028	4.78985	4.61626	4.47406	4.03284	4.35853	4.41409	4.57499	4.22208	4.14526	4.20749
yes	14427626	XM_014114731; XM_014114732; XM_014114733; XM_014114734; XM_014114735; XM_014114736	RHOT2	ras homolog family member T2	chr6	-	42941947	42946909	.	-0.82	5.08	0.000514013	0.0507904	.	-0.43	4.82	0.00506622	0.396317	5.57031	5.30409	5.35535	4.457	4.72678	4.98567	5.17698	4.61472	4.68331	4.65495
yes	14427685	XM_005622106; ENSCAFT00000031266	PIGQ	phosphatidylinositol glycan anchor biosynthesis, class Q	chr6	-	43013008	43021193	.	-0.81	7.43	0.000153341	0.0306435	.	-0.37	6.8	0.021831	0.456454	7.68503	7.68774	7.89778	6.9372	6.96614	6.90641	7.14239	6.557	6.77294	6.63636
yes	14427774	XM_849308; ENSCAFT00000043534	SNRNP25	small nuclear ribonucleoprotein 25kDa (U11/U12)	chr6	-	43475405	43479126	.	-0.27	6.48	0.026842	0.244559	.	-0.27	6.1	0.0416195	0.49228	6.52444	6.60929	6.63613	6.39829	6.23407	6.27991	6.24597	6.12914	5.9275	5.91123
yes	14428717	XM_537096; ENSCAFT00000032351	RPF1	ribosome production factor 1 homolog	chr6	-	66458144	66478410	.	0.29	8.57	0.0226457	0.227426	.	0.42	7.48	0.00720254	0.416637	8.51978	8.47898	8.3742	8.81115	8.67612	7.33457	7.12092	7.69629	7.65075	7.59426
yes	14429483	XM_005622317; XM_005622319; XM_014115066; XM_014115067; ENSCAFT00000018525; ENSCAFT00000048008; AB196669	LOC102157092; CR2	complement receptor type 1-like; complement component (3d/Epstein Barr virus) receptor 2	chr7	+	9408997	9502845	.	-0.27	3.56	0.0461042	0.306178	.	-0.27	3.66	0.0404134	0.491452	3.80833	3.52131	3.68044	3.4405	3.34988	3.89826	3.73361	3.58522	3.59978	3.46399
yes	14430643	XM_003434988; XM_005622546; ENSCAFT00000035817	METTL18	methyltransferase like 18	chr7	+	31804061	31805525	.	-0.41	6.75	0.00326915	0.102775	.	-0.4	5.92	0.030027	0.472706	6.96226	6.82528	6.95443	6.52397	6.47942	6.14068	6.18077	5.52258	5.86311	5.90457
yes	14431118	NM_001287159; XM_014114976; XM_547510; ENSCAFT00000025640	TMEM63A	transmembrane protein 63A	chr7	+	41912398	41934031	.	-0.95	4.62	0.000131793	0.0283778	.	-0.84	5.8	0.000666409	0.326976	5.10688	4.87061	5.01481	3.93582	4.1687	6.32931	6.28031	5.57408	5.25268	5.56279
yes	14431387	XM_005622692; ENSCAFT00000026503; ENSCAFT00000047967	HDGF	hepatoma-derived growth factor	chr7	+	44213391	44215330	.	0.23	9.73	0.0484752	0.313771	.	0.23	9.73	0.0407067	0.491452	9.62275	9.58197	9.72346	9.93164	9.81173	9.6369	9.55106	9.78292	9.82245	9.87628
yes	14432260	XM_003639154; XM_005622873; ENSCAFT00000028353	RPRD1A	regulation of nuclear pre-mRNA domain containing 1A	chr7	+	57086473	57165088	.	0.26	6.91	0.0330394	0.266164	.	0.36	7.65	0.00751411	0.4186	6.70276	6.82769	6.89072	7.02858	7.10853	7.48279	7.37721	7.73752	7.83073	7.81414
yes	14432773	XM_014115505	PTPRM	protein tyrosine phosphatase, receptor type, M	chr7	+	77047289	77228116	.	0.99	6.23	3.8448e-05	0.018094	.	0.34	2.23	0.0148704	0.449968	5.7323	5.93282	5.8323	6.88255	6.76611	2.10048	1.96021	2.28095	2.4218	2.40671
yes	14433623				chr7	-	11928176	11928290	.	0.52	1.42	0.0189209	0.21261	.	0.85	3.44	0.0283708	0.472706	1.05814	1.33897	1.25222	1.98514	1.48665	2.77469	3.08765	3.20335	4.00108	4.13089
yes	14434015	XM_005622455; XM_005622456; XM_005622457; XM_014115151; XM_848417; ENSCAFT00000021922	FAM163A	family with sequence similarity 163, member A	chr7	-	23115380	23116442	.	0.3	3.3	0.0123418	0.179415	.	0.78	3.26	0.00386982	0.372027	3.12471	3.25128	3.17464	3.47868	3.48987	2.7011	2.87765	3.29359	3.6118	3.81756
yes	14434062	XM_005622465; XM_005622466; XM_014115153; XM_547445; ENSCAFT00000022053	SOAT1	sterol O-acyltransferase 1	chr7	-	23452661	23512404	.	-0.44	8.41	0.00224856	0.0889727	.	-0.24	7.81	0.0447894	0.497493	8.56822	8.65718	8.54208	8.09289	8.19865	7.90062	8.00444	7.78362	7.701	7.66335
yes	14434942	XM_005622974	CNIH4	cornichon family AMPA receptor auxiliary protein 4	chr7	-	42980080	42993911	.	0.23	8.68	0.0363587	0.277452	.	0.29	8.51	0.0165732	0.449968	8.60092	8.63364	8.51895	8.79894	8.82781	8.31346	8.36246	8.60787	8.66784	8.59519
yes	14435387	XM_005622790; XM_005622791; XM_014115403; XM_014115404; ENSCAFT00000027256	HAX1	HCLS1 associated protein X-1	chr7	-	45944445	45947358	.	-0.26	7.05	0.0482706	0.313516	.	-0.31	6.77	0.0257639	0.466727	7.27906	7.15965	7.01385	6.86907	6.91622	7.00166	6.90398	6.736	6.67269	6.52857
yes	14435923	NM_001145070; XM_005622988; XM_005622989; XM_005622991; XM_005622992; XM_014115496; XM_014115497; XM_014115498; ENSCAFT00000022401; ENSCAFT00000022403	CABYR	calcium binding tyrosine-(Y)-phosphorylation regulated	chr7	-	67260533	67276215	.	-0.34	8.04	0.0091769	0.158461	.	-0.41	7.2	0.0088712	0.421659	8.25814	8.09304	8.17436	7.84196	7.83744	7.54623	7.3482	7.06903	7.09581	6.95543
yes	14436055	XM_003639187; XM_005623007; ENSCAFT00000028914	RIOK3	RIO kinase 3	chr7	-	67881538	67901867	.	0.32	7.93	0.00715039	0.14081	.	0.32	7.56	0.0240807	0.464969	7.80716	7.83004	7.75914	8.11035	8.13393	7.29979	7.42659	7.74347	7.75099	7.55916
yes	14436202	XM_014115531; XM_843532; ENSCAFT00000029159	ENOSF1	enolase superfamily member 1	chr7	-	70539281	70568299	.	-0.47	4.4	0.034003	0.26975	.	-0.57	3.63	0.00156274	0.372027	4.34614	4.89462	4.51679	4.24309	3.98007	4.08602	3.86141	3.4186	3.40676	3.39191
yes	14436240	XM_005623026; XM_005623027; XM_547656; ENSCAFT00000029206; ENSCAFT00000029208	METTL4	methyltransferase like 4	chr7	-	72270988	72306115	.	-0.5	6.01	0.0269033	0.244559	.	-0.62	6.12	0.00333059	0.372027	6.15714	6.29896	6.1781	5.42333	6.00924	6.59539	6.40272	5.69078	5.9284	6.00621
yes	14436975	XM_537379	PCK2	phosphoenolpyruvate carboxykinase 2 (mitochondrial)	chr8	+	7104885	7113617	.	-0.43	7.08	0.00734168	0.142055	.	-0.47	7.66	0.0155152	0.449968	7.2684	7.22395	7.28023	6.97489	6.67295	7.92266	7.94597	7.24481	7.50963	7.65194
yes	14437210	XM_005623305; XM_005623306; XM_005623307; XM_005623308; XM_005623309; XM_005623312; XM_846588; XR_292899; ENSCAFT00000020864	NUBPL	nucleotide binding protein-like	chr8	+	13799247	13999062	.	0.35	5.87	0.00564237	0.128108	.	0.33	6.11	0.0317758	0.477415	5.67713	5.75144	5.75318	6.10326	6.04618	5.88527	5.93695	6.24826	6.38372	6.08097
yes	14437683	XM_014115914; ENSCAFT00000023801	SOCS4	suppressor of cytokine signaling 4	chr8	+	33924792	33926114	.	-0.26	6.61	0.0497689	0.315534	.	-0.37	6.43	0.00520882	0.396317	6.68814	6.60622	6.85822	6.51636	6.39546	6.6307	6.67877	6.28576	6.25625	6.31721
yes	14437760	ENSCAFT00000024194	AP5M1	adaptor-related protein complex 5, mu 1 subunit	chr8	+	35879437	35897548	.	-0.43	7.52	0.00428921	0.115178	.	-0.33	6.97	0.021876	0.456454	7.64464	7.81724	7.61928	7.30061	7.23128	7.26991	7.05972	6.9044	6.8352	6.76864
yes	14437830	XM_005623446; XM_005623447; XM_014115932; XM_014115933; XM_014115934; XR_001316699; XR_001316700; XR_001316701; ENSCAFT00000024449; ENSCAFT00000024452; ENSCAFT00000043430	KIAA0586	KIAA0586 ortholog	chr8	+	36802728	36910875	.	-0.3	7.27	0.0133236	0.183949	.	-0.27	6.28	0.0399244	0.489694	7.33053	7.3817	7.46346	7.06311	7.1182	6.46349	6.41416	6.26953	6.05207	6.18922
yes	14437960	XM_014115944; XM_014115945; XM_014115946; XM_014115947; XM_014115948; XM_014115949; XM_014115950; XM_014115951; XM_014115953; ENSCAFT00000024804	SLC38A6	solute carrier family 38, member 6	chr8	+	38990642	39053031	.	0.73	4.47	0.0171215	0.2029	.	0.35	4.01	0.0264483	0.466727	4.66163	4.01168	3.86629	4.92921	4.89429	3.688	3.92028	4.16678	4.03836	4.25699
yes	14438577	NM_001002943; NM_001293284; XM_005623169; XM_005623170; XM_014115643; XM_014115644; ENSCAFT00000026626; ENSCAFT00000036386; AY498704; AY498705	PSEN1	presenilin 1	chr8	+	49541763	49606061	.	-0.49	6.46	0.00102084	0.0644194	.	-0.43	6.43	0.0303333	0.473698	6.66741	6.59095	6.70321	6.18274	6.14296	6.87895	6.49418	6.09678	6.31529	6.35694
yes	14438710	XM_005623661; XM_005623662; XM_014116061; XM_537509; ENSCAFT00000026885; ENSCAFT00000026886; ENSCAFT00000045718	YLPM1	YLP motif containing 1	chr8	+	50914857	51028037	.	0.33	6.66	0.0243107	0.233729	.	0.32	6.05	0.0200976	0.455028	6.64231	6.55799	6.37867	6.91788	6.7858	5.80766	5.91262	6.07407	6.26022	6.20459
yes	14439254	NM_001003095; XM_005623175; ENSCAFT00000044761; AF334948	BDKRB2	bradykinin receptor B2	chr8	+	68013522	68042327	.	0.28	3.54	0.0366751	0.27823	.	0.25	3.95	0.0451905	0.497493	3.43014	3.29286	3.56748	3.74711	3.682	3.79637	3.80823	3.97663	4.16416	4.01302
yes	14439328	XM_005623932	HHIPL1	HHIP-like 1	chr8	+	71080094	71098751	.	-0.3	4.85	0.0219379	0.224243	.	-0.72	6.16	0.000147088	0.326976	4.85452	5.02226	5.03944	4.61464	4.72657	6.58812	6.60222	5.88288	5.88378	5.84926
yes	14440266				chr8	-	6123444	6248474	.	0.83	2.07	0.000286369	0.0409862	.	0.63	1.95	0.000627089	0.326976	1.59097	1.74987	1.88162	2.66154	2.48973	1.54012	1.60914	2.25028	2.25094	2.11084
yes	14440314	XM_005623220; XM_014115757; XM_014115758; XM_014115760; XM_014115761; ENSCAFT00000017913	AJUBA	ajuba LIM protein	chr8	-	6275798	6282790	.	-0.63	6.43	0.0017519	0.0809941	.	-0.31	5.9	0.0497009	0.508014	6.5834	6.65189	6.81953	5.92441	6.19234	5.93467	6.23123	5.68796	5.8715	5.76877
yes	14440517	XM_005623264; ENSCAFT00000019136	IPO4	importin 4	chr8	-	7177279	7185911	.	-0.73	5.81	0.000199681	0.0345675	.	-0.41	6.47	0.0201647	0.455028	5.99797	6.1436	6.1613	5.42533	5.32034	6.88596	6.55388	6.31262	6.20924	6.39546
yes	14440603	XM_005623270; XM_845435; ENSCAFT00000019372	RABGGTA	Rab geranylgeranyltransferase, alpha subunit	chr8	-	7250549	7255924	.	-0.39	6.88	0.00555814	0.127018	.	-0.29	5.44	0.0368121	0.484718	6.97615	7.12068	7.01497	6.71306	6.57885	5.62259	5.60376	5.45439	5.19473	5.31915
yes	14440617	XM_537393	DHRS1	dehydrogenase/reductase (SDR family) member 1	chr8	-	7269459	7275183	.	-0.93	4.86	3.78098e-05	0.018094	.	-0.66	4.51	0.0128827	0.431954	5.26023	5.29017	5.16135	4.36862	4.23788	4.7572	5.05597	3.93318	4.39804	4.4177
yes	14441173	XM_005623377; XM_846136; ENSCAFT00000022576	NEMF	nuclear export mediator factor	chr8	-	29372482	29417581	.	-0.43	7.6	0.00228747	0.0896039	.	-0.37	7.62	0.0121193	0.431954	7.73925	7.83823	7.72016	7.34416	7.33748	7.9543	7.73317	7.50377	7.48538	7.43063
yes	14441206	XM_846216	VCPKMT	valosin containing protein lysine (K) methyltransferase	chr8	-	29639798	29642413	.	0.26	6.74	0.047458	0.310856	.	0.37	5.63	0.0129242	0.431954	6.76512	6.50188	6.63901	6.86822	6.92033	5.46209	5.3528	5.90378	5.74957	5.68787
yes	14441380	XM_005623403; XM_005623404; XM_014115906; XM_014115907; ENSCAFT00000023374	TXNDC16	thioredoxin domain containing 16	chr8	-	31723869	31790782	.	-0.56	6.17	0.000800269	0.0586287	.	-0.23	6.23	0.0462458	0.500608	6.46662	6.28441	6.41279	5.83269	5.83195	6.35856	6.3768	6.12456	6.07932	6.21518
yes	14441788	XM_005623508; ENSCAFT00000025662	RAB15	RAB15, member RAS oncogene family	chr8	-	42360859	42365339	.	-0.56	5.5	0.00140641	0.0731529	.	-0.35	4.19	0.0256989	0.466727	5.58973	5.75951	5.83207	5.1321	5.20736	4.40127	4.38578	4.04909	4.20008	3.89086
yes	14442101	XM_005623655; ENSCAFT00000026759; ENSCAFT00000049550	ALDH6A1	aldehyde dehydrogenase 6 family, member A1	chr8	-	50319598	50341557	.	-0.93	6.22	9.90186e-05	0.0257431	.	-0.33	7.47	0.0212441	0.456454	6.54596	6.73468	6.4946	5.58038	5.7332	7.69133	7.64807	7.30524	7.24925	7.47623
yes	14442115	XM_005623658; XM_547903; XR_292979	ABCD4	ATP-binding cassette, sub-family D (ALD), member 4	chr8	-	50525815	50538436	.	-0.43	4.51	0.0165622	0.199855	.	-0.56	4.6	0.00925876	0.424117	4.46512	4.77047	4.80837	4.34437	4.15832	5.04228	4.84284	4.24628	4.26932	4.61712
yes	14442270	XM_014116088; XM_849684	C8H14orf1	chromosome 8 open reading frame, human C14orf1	chr8	-	51680828	51688866	.	-0.94	9.7	3.32309e-05	0.017744	.	-0.23	10.15	0.0411727	0.491452	10.1201	10.0094	10.0898	9.05871	9.19839	10.2687	10.3073	10.0733	10.0074	10.1023
yes	14442558	XM_014116120; XM_014116121; XM_014116122; XM_014116123; XM_014116124; XM_537535; XR_001316755; XR_001316756; ENSCAFT00000049839	EFCAB11	EF-hand calcium binding domain 11	chr8	-	63917901	64062130	.	0.8	3.77	0.00929584	0.159326	.	0.45	2.6	0.0371647	0.484718	2.98659	3.67223	3.68557	4.26417	4.2311	2.29064	2.37786	2.69545	2.57039	3.08744
yes	14443361				chr9	+	3399761	3402591	.	0.39	9.77	0.00299707	0.0996608	.	0.42	8.77	0.00286255	0.372027	9.59311	9.58604	9.67024	10.0125	10.0023	8.53755	8.50212	8.92435	8.97892	8.9119
yes	14445341	XM_005624464; XM_844387; ENSCAFT00000024737	GHDC	GH3 domain containing	chr9	+	24042009	24045571	.	-0.55	4.27	0.00149457	0.0751781	.	-0.32	5.13	0.0195732	0.455028	4.46768	4.42928	4.5625	3.83217	4.04697	5.33235	5.31695	5.11954	4.91079	4.98804
yes	14445422	XM_005624472; XM_005624474; XM_005624475; XM_537639; ENSCAFT00000024959; ENSCAFT00000048870	DNAJC7	DnaJ (Hsp40) homolog, subfamily C, member 7	chr9	+	24174927	24204376	.	0.45	8.13	0.00212731	0.087571	.	0.23	7.89	0.0452222	0.497493	7.87608	8.03648	7.93457	8.39954	8.39687	7.80977	7.69451	8.02716	7.92816	8.00289
yes	14445847	NM_001284440; ENSCAFT00000025948	PGAP3	post-GPI attachment to proteins 3	chr9	+	26121530	26133997	.	-0.74	4.27	0.0045422	0.11742	.	-0.86	4.87	0.0101409	0.428583	4.47242	4.33169	4.88185	3.71584	3.92543	5.14038	5.64296	4.71042	4.16442	4.71327
yes	14446478	NM_001024637; XM_005624340; XM_005624341; ENSCAFT00000027420; ENSCAFT00000027424; AB207044	NME1	non-metastatic cells 1, protein (NM23A) expressed in	chr9	+	30316247	30323176	.	0.29	9.95	0.0136222	0.184241	.	0.27	8.91	0.0292124	0.472706	9.80376	9.84394	9.85808	10.0713	10.1888	8.76194	8.7388	9.10531	9.00612	8.94396
yes	14447022	XM_005624787; XM_548251; ENSCAFT00000028818	DUSP14	dual specificity phosphatase 14	chr9	+	40596654	40597250	.	-0.4	5.82	0.0450016	0.302664	.	-0.29	4.14	0.0264245	0.466727	6.14797	5.81843	5.97009	5.79854	5.35912	4.32533	4.30315	4.00271	3.94435	4.13335
yes	14447409	XM_005624868; XM_548291	NEK8	NIMA-related kinase 8	chr9	+	46248987	46258051	.	-0.42	4.81	0.0156029	0.195149	.	-0.28	4.89	0.01862	0.455028	5.13453	4.90008	4.90124	4.42291	4.70251	5.07809	5.03389	4.7832	4.71384	4.8188
yes	14448012	XM_005642360; XM_537786; ENSCAFT00000031023; ENSCAFT00000043412	LOC608032; LOC480667	endoplasmic reticulum mannosyl-oligosaccharide 1,2-alpha-mannosidase-like; endoplasmic reticulum mannosyl-oligosaccharide 1,2-alpha-mannosidase	chr9	+	51867149	51878436	.	-0.51	6.62	0.00137449	0.0722803	.	-0.38	6.81	0.00801125	0.420834	6.91001	6.84292	6.7152	6.29167	6.32717	7.03535	7.04324	6.67673	6.55903	6.74318
yes	14448109	XM_843599; ENSCAFT00000045382	CLIC3	chloride intracellular channel 3	chr9	+	51968309	51970158	.	-0.24	4.26	0.0418707	0.294474	.	-0.45	4.16	0.0227541	0.457144	4.43032	4.24793	4.38436	4.1478	4.07279	4.59894	4.25827	4.08347	3.80335	4.04519
yes	14448742				chr9	+	56235131	56235229	.	0.48	1.36	0.00466763	0.118524	.	0.32	1.34	0.019812	0.455028	1.20119	1.01957	1.27801	1.56392	1.72543	1.07959	1.20523	1.48784	1.54539	1.3643
yes	14448752	XM_845658; ENSCAFT00000037698	QRFP	pyroglutamylated RFamide peptide	chr9	+	56458287	56458469	.	0.23	2.94	0.0328561	0.265734	.	0.53	2.97	0.0191423	0.455028	2.80287	2.86192	2.87144	3.10808	3.04297	2.57971	2.72612	3.46974	3.12318	2.96167
yes	14448843	XM_005625267; XM_005625269; XM_005625270; XM_005625271; XM_005625272; XM_005625273; XM_005625274	CCBL1	cysteine conjugate-beta lyase, cytoplasmic	chr9	+	58128381	58141066	.	-0.35	3.61	0.0126072	0.180398	.	-0.26	3.56	0.0317254	0.477415	3.8576	3.6919	3.68602	3.32064	3.46975	3.67592	3.76429	3.40069	3.44151	3.53375
yes	14450059	XM_846915; ENSCAFT00000007647	MRPS7	mitochondrial ribosomal protein S7	chr9	-	8229478	8232656	.	0.38	8.33	0.00405753	0.112169	.	0.27	7.79	0.020778	0.455028	8.15476	8.12844	8.2451	8.55012	8.55886	7.60537	7.64378	7.95083	7.89867	7.84805
yes	14450698	XM_005624274; XM_548024; ENSCAFT00000017738; ENSCAFT00000048731	RGS9	regulator of G-protein signaling 9	chr9	-	17939043	18007392	.	-0.55	5	0.00809784	0.148909	.	-0.45	4.13	0.0025118	0.372027	5.09988	5.46969	5.09085	4.77188	4.56946	4.44075	4.35551	3.99203	3.95448	3.90627
yes	14450846	XM_005624289; XM_014116441; XM_014116442; XM_537573; ENSCAFT00000017260	ABCA5	ATP-binding cassette, sub-family A (ABC1), member 5	chr9	-	18837903	18896446	.	-0.9	5.99	9.01144e-05	0.0257306	.	-0.39	7.77	0.00508958	0.396317	6.20033	6.44254	6.38975	5.4273	5.46815	8.06392	7.94207	7.60353	7.60337	7.63656
yes	14451133	XM_005624428; XM_014116537; XM_014116538; ENSCAFT00000023147	TMEM106A	transmembrane protein 106A	chr9	-	23239287	23243105	.	-0.52	3.51	0.0109639	0.171618	.	-0.46	6.94	0.0285537	0.472706	3.98399	3.54174	3.63258	3.12618	3.26793	7.0725	7.34945	6.5065	6.88207	6.86849
yes	14451260	XM_005624443; XM_548083; ENSCAFT00000023588	CNTNAP1	contactin associated protein 1	chr9	-	23611706	23624995	.	-0.66	3.26	0.000775501	0.0580747	.	-0.33	6.72	0.0180112	0.454348	3.36624	3.56695	3.63479	2.91731	2.80209	6.87927	6.95868	6.4808	6.58808	6.69168
yes	14452459	XM_005624993	LOC100855647	proteasome assembly chaperone 4-like	chr9	-	39697349	39697747	.	0.46	2.78	0.0225438	0.227082	.	0.3	3.14	0.0337845	0.478586	2.35656	2.78934	2.65201	3.19322	2.92496	3.06297	2.84994	3.21948	3.20253	3.35991
yes	14452575	XM_005624792; XM_005624793; XM_014116745; XM_537718; ENSCAFT00000028841	HEATR6	HEAT repeat containing 6	chr9	-	40898797	40932988	.	0.55	7.02	0.000978144	0.0637234	.	0.33	6.62	0.0257326	0.466727	6.76518	6.79153	6.85015	7.44983	7.25968	6.39082	6.45986	6.70612	6.90616	6.65094
yes	14452609	XM_548255; ENSCAFT00000028877	TAF15	TAF15 RNA polymerase II, TATA box binding protein (TBP)-associated factor, 68kDa	chr9	-	41164717	41186198	.	-0.97	7.86	3.47203e-05	0.018094	.	-0.85	7.35	0.000109218	0.326976	8.14907	8.29465	8.28948	7.33468	7.21188	7.83869	7.88171	7.09769	6.96359	6.96732
yes	14453085	XM_005624856; XM_537745; ENSCAFT00000029756	KIAA0100	KIAA0100 ortholog	chr9	-	46143708	46173059	.	-0.25	6.14	0.030121	0.256625	.	-0.45	6.65	0.00270819	0.372027	6.15791	6.27208	6.27317	5.96249	6.01401	6.88386	6.96106	6.50316	6.39974	6.5071
yes	14453447	XM_005624927; XM_005624928; XM_005624929; XM_005624930; XM_005624931; XM_014116839; XM_014116840; ENSCAFT00000030472	SLC43A2	solute carrier family 43 (amino acid system L transporter), member 2	chr9	-	49061117	49101232	.	-0.34	5.44	0.0115169	0.173964	.	-0.42	5.19	0.00300252	0.372027	5.64048	5.50077	5.57417	5.31144	5.15204	5.41175	5.46695	4.99929	5.01403	5.05838
yes	14453489	XM_849291; ENSCAFT00000030519	PRPF8	pre-mRNA processing factor 8	chr9	-	49123085	49152061	.	0.43	9.96	0.00162596	0.0778386	.	0.46	10.37	0.00168398	0.372027	9.79934	9.76753	9.8025	10.2607	10.1888	10.0804	10.1029	10.5444	10.5281	10.5797
yes	14453536	XM_005624937; XM_005624938; XM_005624939; ENSCAFT00000030546; ENSCAFT00000047690	SMYD4	SET and MYND domain containing 4	chr9	-	49229955	49282342	.	0.4	6.71	0.00341652	0.104659	.	0.29	6.66	0.0421797	0.492848	6.51839	6.50407	6.63319	6.9836	6.92916	6.55631	6.42547	6.64549	6.8013	6.8845
yes	14453972	XM_014116913	LOC607002	endoplasmic reticulum mannosyl-oligosaccharide 1,2-alpha-mannosidase-like	chr9	-	51892195	51894152	.	-0.54	6.36	0.000684591	0.0562377	.	-0.34	6.34	0.0266585	0.466932	6.51834	6.60759	6.60872	6.08609	5.99963	6.50363	6.59292	6.06934	6.20106	6.35715
yes	14455010	NM_001131049; ENSCAFT00000031957; ENSCAFT00000045981	DNM1	dynamin 1	chr9	-	58596881	58642323	.	0.24	3.48	0.0384684	0.283079	.	0.35	3.61	0.0423682	0.493418	3.39137	3.36106	3.41625	3.70573	3.54839	3.22285	3.58294	3.69365	3.71008	3.85098
yes	14455728	XM_003435383; XM_003435384; XM_005642208; XM_005642209; XM_005642211; XM_005642214; XM_005642216; XM_005642218; XM_005642219; XM_005642220; XM_014112061; XM_014112062; XM_014112064; XM_843931; ENSCAFT00000037467	LOC607305	protein FAM156A/FAM156B-like	chrUn	+	37175979	37176724	.	-0.61	4.58	0.00022534	0.0372428	.	-0.54	4.24	0.0165518	0.449968	4.81853	4.82925	4.8212	4.19357	4.24123	4.42207	4.71059	3.99284	4.25848	3.8197
yes	14456335	XM_003640309; XM_014112161; XM_014112162; XM_014112163; XM_014120077; XM_014120083	LOC100856005; ARHGEF1	rho guanine nucleotide exchange factor 1-like; Rho guanine nucleotide exchange factor (GEF) 1	chrUn	+	68389248	68399805	.	-0.48	6.61	0.000995247	0.0638199	.	-0.34	5.73	0.0238042	0.463823	6.8161	6.82398	6.7651	6.2858	6.35563	5.98508	5.87302	5.58584	5.46545	5.72268
yes	14456460	XM_005642164; XM_014112026; ENSCAFT00000020548	OGFOD3	2-oxoglutarate and iron-dependent oxygenase domain containing 3	chrUn	-	11708274	11726613	.	-0.35	5.72	0.0190936	0.213509	.	-0.28	5.99	0.02921	0.472706	5.96512	5.8765	5.74109	5.39792	5.61707	6.18679	6.12565	5.82734	5.98125	5.83172
yes	14456495	XM_014112025	B3GNTL1	UDP-GlcNAc:betaGal beta-1,3-N-acetylglucosaminyltransferase-like 1	chrUn	-	12100639	12144502	.	-0.35	4.48	0.0201626	0.217243	.	-0.62	4.78	0.00829857	0.420834	4.78694	4.60146	4.47929	4.23658	4.30744	4.93867	5.35919	4.43076	4.48105	4.68919
yes	14456789	XM_005642272	LOC102151762	uncharacterized LOC102151762	chrUn	-	47350452	47355212	.	-0.42	6.11	0.00226992	0.0892824	.	-0.87	4.95	6.92209e-05	0.326976	6.24044	6.33098	6.25044	5.81852	5.88474	5.45975	5.48838	4.56635	4.58845	4.66317
yes	14456879				chrUn	-	54675271	54675717	.	-0.87	2.41	0.0138166	0.185329	.	-0.91	2.52	0.0126363	0.431954	3.26071	2.60256	2.41423	2.08581	1.69903	3.19526	2.9269	2.65175	1.95069	1.86356
yes	14457083	XM_014112190	LOC480798	peroxisomal N(1)-acetyl-spermine/spermidine oxidase-like	chrUn	-	83446185	83449348	.	-0.45	5.08	0.00328117	0.102775	.	-0.31	4.85	0.043004	0.495457	5.17127	5.29582	5.29756	4.7246	4.89071	5.03234	5.03785	4.73543	4.88403	4.55634
yes	14457491	XM_005641149; XM_005641150; XM_005641151; XM_005641152; XM_005641153; XM_005641155; XM_014111703; XM_014111704; ENSCAFT00000020265; ENSCAFT00000036790	REPS2	RALBP1 associated Eps domain containing 2	chrX	+	13107123	13243920	.	0.27	2.23	0.0450607	0.302685	.	0.34	2.19	0.0086984	0.420834	2.26242	2.04252	2.05944	2.46187	2.31899	1.98077	1.98033	2.38168	2.33232	2.25851
yes	14457520	XM_014111798; XM_014111799; XM_014111800; XM_014111801; XM_014111802; XM_014111803; XM_014111804; XM_014111805; XM_014111806; XM_014111807	SCML1	sex comb on midleg-like 1 (Drosophila)	chrX	+	13795761	13803558	.	-0.72	5.54	0.0371678	0.279801	.	-0.35	1.92	0.0493468	0.507584	5.68276	6.0127	5.79135	4.60989	5.59865	2.20443	2.06345	1.74195	1.60033	2.00483
yes	14457732	XM_005641208; XM_005641209; XM_014111749; XM_537984; ENSCAFT00000021385	PDK3	pyruvate dehydrogenase kinase, isozyme 3	chrX	+	19947636	20011378	.	-0.53	5.76	0.00363249	0.107944	.	-0.32	5.49	0.0181735	0.455028	5.8685	5.96268	6.07549	5.5769	5.30588	5.63902	5.71954	5.30327	5.46397	5.32483
yes	14457994	XM_005641245; XM_005641246; XM_548950; ENSCAFT00000022310	MID1IP1	MID1 interacting protein 1	chrX	+	33498639	33499190	.	-0.37	8.47	0.00408199	0.112281	.	-0.25	7.12	0.0373661	0.484718	8.64031	8.61662	8.59437	8.29322	8.19702	7.24488	7.29232	7.01879	6.94909	7.09624
yes	14458398	XM_014111647; XM_014111648; XM_538024; ENSCAFT00000024571	WDR13	WD repeat domain 13	chrX	+	41769699	41776048	.	0.72	4.05	0.00409983	0.112486	.	0.46	3.97	0.0384005	0.485532	3.68848	3.65667	3.94577	4.2467	4.72253	3.67397	3.70796	4.26347	4.35851	3.82757
yes	14458809	XM_844150; ENSCAFT00000026508	FAM155B	family with sequence similarity 155, member B	chrX	+	56896892	56922707	.	0.31	2.43	0.0437653	0.299511	.	0.39	2.47	0.00601955	0.408107	2.46164	2.29543	2.15522	2.71369	2.51225	2.29916	2.17276	2.61991	2.66475	2.58057
yes	14458931	XM_003640219; XM_014111563; XM_014111564; XM_014111565; XM_014111566; XM_014111567; XM_014111568; ENSCAFT00000026889; ENSCAFT00000043907	MED12	mediator complex subunit 12	chrX	+	58414080	58435188	.	-0.56	7.11	0.000397424	0.0441049	.	-0.32	7.94	0.0147111	0.447393	7.37182	7.30904	7.31897	6.795	6.75267	8.18976	8.0707	7.77109	7.79994	7.87068
yes	14459756	XM_005641700	ALG13	ALG13, UDP-N-acetylglucosaminyltransferase subunit	chrX	+	87820818	87826905	.	-0.34	6.22	0.00564607	0.128108	.	-0.33	5.46	0.0206309	0.455028	6.39475	6.35961	6.32532	5.99209	6.04321	5.67074	5.65616	5.37259	5.4295	5.19461
yes	14461303	ENSCAFT00000012168	MRPS22	mitochondrial ribosomal protein S22	chrX	-	11970141	11970796	.	0.46	6.96	0.0043065	0.115308	.	0.46	6.59	0.018593	0.455028	6.78625	6.89402	6.63989	7.29301	7.17972	6.53167	6.0974	6.81602	6.74019	6.77938
yes	14462157	XM_014111809; XM_014111810; XM_846445; ENSCAFT00000025032	PRICKLE3	prickle homolog 3	chrX	-	42229593	42238711	.	-0.26	5.24	0.034442	0.271681	.	-0.33	5.06	0.0146041	0.445602	5.32185	5.32936	5.38575	4.98989	5.18459	5.313	5.19448	4.87668	5.00735	4.88437
yes	14462288	NM_001048032; XM_005641011; XM_005641012; XM_005641014; XM_014111338; XM_014111339; ENSCAFT00000025663; ENSCAFT00000025665; DQ223016	KDM5C	lysine (K)-specific demethylase 5C	chrX	-	44915436	44945394	.	-0.38	5.92	0.00441382	0.116181	.	-0.31	5.9	0.0239052	0.46423	6.10833	6.01246	6.09702	5.73745	5.65518	6.13205	6.04003	5.67841	5.78447	5.8771
yes	14463565	XM_005642461	CXHXorf56	chromosome X open reading frame, human CXorf56	chrX	-	94642487	94664579	.	0.74	6.37	0.000283487	0.0409758	.	0.58	6.21	0.00197766	0.372027	6.11316	6.00599	6.09052	6.9301	6.69453	5.97285	5.74989	6.5101	6.44783	6.36221
yes	14464724				g73945396	+	1	1435	.	0.23	5	0.0493349	0.315023	.	0.28	5.01	0.023671	0.463123	4.8628	5.00466	4.84317	5.18541	5.08597	4.87613	4.8038	5.06851	5.19734	5.09353
yes	14465650				g73952479	+	1	1752	.	-0.23	4.98	0.0332713	0.266702	.	-0.36	5.65	0.0073252	0.4186	5.04915	5.08841	5.07751	4.78688	4.89191	5.84029	5.88564	5.4492	5.57267	5.48013
yes	14465904				g73955156	+	1	658	.	-0.36	2.6	0.0266601	0.244083	.	-0.4	3.62	0.0320854	0.477415	2.58527	2.94444	2.70308	2.42849	2.34462	3.8555	3.87227	3.27641	3.70377	3.41183
yes	14466080				g73957741	+	1	2481	.	-0.52	3.53	0.0093396	0.159867	.	-0.42	3.76	0.0457758	0.497991	3.56122	3.72802	3.91797	3.36114	3.07612	3.80427	4.22003	3.65022	3.72673	3.38942
yes	14466126				g73958287	+	1	866	.	0.44	6.93	0.00207417	0.0870991	.	0.35	6.42	0.021495	0.456454	6.74268	6.73903	6.79396	7.13557	7.25238	6.25976	6.16343	6.49506	6.47253	6.71603
yes	14466128				g73958329	+	1	285	.	-0.55	8.78	0.00101002	0.064169	.	-0.25	8.74	0.0326245	0.47814	8.94613	8.99759	9.0694	8.36862	8.53909	8.87517	8.91055	8.65608	8.69915	8.57679
yes	14466280				g73960129	+	1	885	.	-0.35	9.64	0.00657217	0.135748	.	-0.29	8.8	0.0147381	0.447723	9.78678	9.79911	9.73478	9.48325	9.37295	9.02066	8.93764	8.7071	8.67166	8.67706
yes	14466442				g73961445	+	1	602	.	-0.47	4.27	0.00657569	0.135748	.	-0.62	5.11	0.00109182	0.372027	4.48222	4.61378	4.27056	3.96774	3.99869	5.56052	5.41276	4.97281	4.80254	4.8172
yes	14466498				g73961871	+	1	921	.	0.26	8.61	0.0233315	0.23051	.	0.32	8.58	0.0257708	0.466727	8.47982	8.51293	8.51604	8.82212	8.70085	8.47389	8.30389	8.82332	8.68408	8.6261
yes	14466626				g73963057	+	1	1302	.	0.25	7.48	0.0242381	0.233485	.	0.23	7.72	0.034342	0.479745	7.34191	7.4207	7.37106	7.6565	7.59737	7.60332	7.56284	7.81542	7.80638	7.81257
yes	14466818				g73964649	+	1	708	.	0.26	3.48	0.0406003	0.290755	.	0.46	3.15	0.0264578	0.466727	3.42584	3.41082	3.2968	3.5382	3.74251	2.96611	2.78582	3.48952	3.07019	3.44776
yes	14467114				g73968602	+	1	1623	.	-0.56	5.6	0.00566495	0.128218	.	-0.36	6.63	0.0131588	0.431954	5.74595	5.6903	6.02323	5.38777	5.13753	6.94615	6.7485	6.47301	6.55073	6.43303
yes	14467284				g73970292	+	1	3537	.	-0.38	4.85	0.0103649	0.167639	.	-0.75	5.17	0.00145997	0.372027	4.88587	4.98918	5.12349	4.56482	4.68076	5.76316	5.47041	4.85598	4.74248	5.00179
yes	14468236				g73978339	+	1	1067	.	-0.39	4.11	0.0172556	0.203346	.	-0.29	4.9	0.0226077	0.457144	4.293	4.39118	4.10516	3.75972	3.9821	5.11345	5.0377	4.85646	4.69268	4.79565
yes	14468458				g73979764	+	1	601	.	0.3	7.01	0.0147118	0.190792	.	0.28	6.54	0.0302031	0.472942	6.84011	6.95667	6.85493	7.24248	7.13156	6.37301	6.36139	6.59754	6.58173	6.76528
yes	14468498				g73980298	+	1	1159	.	0.28	4.66	0.0354356	0.275079	.	0.36	4.48	0.0251529	0.466727	4.69321	4.44574	4.50917	4.82552	4.82561	4.29025	4.23416	4.796	4.48415	4.57872
yes	14468668				g73982067	+	1	498	.	0.6	2.95	0.0495778	0.315388	.	0.58	2.45	0.00474739	0.396256	2.65341	2.57594	2.88978	2.87225	3.73787	1.97511	2.22658	2.84878	2.59657	2.60012
yes	14468674				g73982198	+	1	699	.	0.26	6.77	0.0365376	0.277718	.	0.24	6.38	0.0331757	0.478586	6.72109	6.73423	6.54799	6.95051	6.899	6.18548	6.28674	6.48434	6.46955	6.47671
yes	14468748				g73982826	+	1	608	.	-0.34	5.17	0.0110971	0.172521	.	-0.49	6.01	0.0202339	0.455028	5.39003	5.32958	5.21346	4.9201	5.02175	6.40547	6.19843	5.60939	5.7892	6.04768
yes	14469580				g73991212	+	1	2195	.	-0.32	7.34	0.010033	0.166116	.	-0.22	6.82	0.0452009	0.497493	7.40444	7.45736	7.54971	7.15695	7.13975	6.95895	6.93631	6.6812	6.72038	6.78026
yes	14469596				g73991474	+	1	968	.	-0.42	7.55	0.00210858	0.0872885	.	-0.26	7.46	0.0284031	0.472706	7.72592	7.72928	7.69154	7.33916	7.25622	7.64738	7.57433	7.29862	7.3755	7.38932
yes	14469876				g73995320	+	1	810	.	0.42	5.54	0.00629923	0.135121	.	0.31	5.13	0.040749	0.491452	5.39166	5.2311	5.49623	5.79115	5.79586	4.87253	5.01106	5.17442	5.41323	5.16218
yes	14469956				g73995877	+	1	1709	.	-0.42	5.66	0.0141031	0.187093	.	-0.45	4.98	0.00521441	0.396317	5.74512	5.85292	5.88801	5.58414	5.24296	5.2977	5.20955	4.74074	4.72894	4.92976
yes	14470026				g73996611	+	1	613	.	0.71	6.36	0.000350613	0.0431815	.	0.53	6.24	0.00398245	0.377395	5.93916	6.17496	6.1286	6.8131	6.76524	5.97712	5.87605	6.29489	6.50374	6.56427
yes	14470090				g73997259	+	1	2211	.	0.36	5.25	0.0484006	0.313771	.	0.74	5.88	0.00191998	0.372027	5.24522	4.82376	5.25425	5.44476	5.49661	5.62736	5.24264	6.26185	6.09684	6.16934
yes	14470122				g73997636	+	1	597	.	0.3	4.51	0.0281271	0.249195	.	0.44	4.33	0.0170115	0.451173	4.45976	4.44835	4.26841	4.60621	4.78687	4.02986	4.09298	4.64991	4.28175	4.58296
yes	14470708				g74002290	+	1	642	.	-0.33	6.32	0.00649138	0.135748	.	-0.73	6.01	0.00132423	0.372027	6.46421	6.46144	6.41576	6.13524	6.10487	6.60049	6.29297	5.73575	5.6146	5.80227
yes	14470984				g74004504	+	1	2064	.	-0.37	9.12	0.00475327	0.119763	.	-0.23	8.66	0.0482214	0.506183	9.26613	9.33606	9.20212	8.89691	8.89727	8.80061	8.7901	8.56684	8.64265	8.48625
yes	14470988				g74004508	+	1	1667	.	-0.39	9.28	0.0030881	0.100168	.	-0.28	8.62	0.0194982	0.455028	9.4302	9.41864	9.44542	9.08751	8.99888	8.77562	8.79503	8.5202	8.55193	8.44613
yes	14471034				g74004768	+	1	3726	.	-0.48	3.38	0.0198523	0.215766	.	-0.36	7.17	0.0105494	0.428583	3.73241	3.45535	3.53388	3.31511	2.88225	7.44873	7.32317	6.96625	7.10132	7.0237
yes	14471092				g74005190	+	1	633	.	-0.61	6.19	0.00229125	0.0896039	.	-0.54	6.93	0.00509487	0.396317	6.45843	6.31649	6.52344	5.97749	5.6602	7.39559	7.1217	6.7038	6.8295	6.60857
yes	14471212				g74006556	+	1	1319	.	-0.4	3.75	0.00826029	0.150764	.	-0.46	3.68	0.0341366	0.479044	3.96143	3.76748	4.01012	3.5546	3.47536	4.08985	3.81829	3.73769	3.27417	3.48386
yes	14471404				g74007759	+	1	1460	.	-0.26	7.05	0.0376646	0.280555	.	-0.29	6.1	0.0335695	0.478586	7.07268	7.15359	7.23251	6.81185	6.9741	6.28103	6.27963	5.96217	6.12242	5.87245
yes	14471558				g74008604	+	1	741	.	-0.33	5.31	0.020821	0.219733	.	-0.37	5.81	0.0159936	0.449968	5.33582	5.46738	5.5352	5.02045	5.21493	6.13821	5.91486	5.65348	5.73829	5.5824
yes	14471560				g74008606	+	1	1524	.	0.35	3.57	0.0297862	0.254999	.	0.29	3.6	0.025159	0.466727	3.24688	3.45813	3.58837	3.86823	3.69844	3.41653	3.42263	3.778	3.5981	3.76169
yes	14471882				g74011881	+	1	378	.	-0.28	4.71	0.0252006	0.238387	.	-0.42	4.72	0.0366521	0.484718	4.78586	4.75141	4.93819	4.53743	4.5577	4.95187	4.98034	4.34611	4.47609	4.82137
yes	14472086				t1026209	+	1	1059	.	-0.48	3.4	0.0199041	0.215766	.	-0.34	2.64	0.0450762	0.497493	3.65274	3.79326	3.33949	3.2395	2.98832	2.72195	2.95737	2.65175	2.51252	2.33706
yes	14472262				t1140075	+	1	594	.	0.6	4.42	0.0106248	0.169268	.	0.42	3.94	0.0259663	0.466727	3.91867	4.15281	4.48248	4.8488	4.71689	3.83335	3.54647	4.0497	4.29139	3.98682
yes	14472876				t428163	+	1	594	.	0.6	4.42	0.0106248	0.169268	.	0.42	3.94	0.0259663	0.466727	3.91867	4.15281	4.48248	4.8488	4.71689	3.83335	3.54647	4.0497	4.29139	3.98682
yes	14472934				t452329	+	1	1059	.	-0.48	3.4	0.0199041	0.215766	.	-0.34	2.64	0.0450762	0.497493	3.65274	3.79326	3.33949	3.2395	2.98832	2.72195	2.95737	2.65175	2.51252	2.33706
yes	14473728				t717307	+	1	1059	.	-0.48	3.4	0.0199041	0.215766	.	-0.34	2.64	0.0450762	0.497493	3.65274	3.79326	3.33949	3.2395	2.98832	2.72195	2.95737	2.65175	2.51252	2.33706
yes	14473770				t736522	+	1	594	.	0.6	4.42	0.0106248	0.169268	.	0.42	3.94	0.0259663	0.466727	3.91867	4.15281	4.48248	4.8488	4.71689	3.83335	3.54647	4.0497	4.29139	3.98682
no	14258809	XM_005616291; XM_005616292; XM_005616293; XM_533613; ENSCAFT00000005628	FUZ	fuzzy planar cell polarity protein	chr1	+	109635468	109640055	DE	-1.15	6.26	2.61476e-05	0.0158285	.	-0.1	6.34	0.401226	0.804224	6.74048	6.59482	6.81691	5.47219	5.65449	6.4231	6.36797	6.43321	6.18948	6.27441
no	14259926	XM_533666; ENSCAFT00000008594	BLVRB	biliverdin reductase B	chr1	+	116153222	116166806	DE	-1.15	6.95	1.31273e-05	0.0113904	.	-0.06	4.04	0.743288	0.938647	7.46897	7.30829	7.46347	6.31996	6.20953	3.91046	4.24532	4.13963	3.79261	4.13505
no	14262723	XM_005615818; XM_005615819; XM_005615820; XM_014117373; XM_014117380; XM_541267; ENSCAFT00000043618	IDNK	idnK, gluconokinase homolog (E. coli)	chr1	-	78879791	78888002	DE	-1.36	5.38	3.22366e-06	0.00732662	.	0.08	1.74	0.613041	0.898475	5.82711	5.987	5.96235	4.54565	4.57788	1.60675	1.76959	1.61048	1.66842	2.03121
no	14275941	XM_532021	NIPSNAP3A	nipsnap homolog 3A (C. elegans)	chr11	+	63743921	63757537	DE	-1.09	6.04	1.83685e-05	0.014572	.	0.03	6.86	0.77049	0.945903	6.49213	6.4451	6.4828	5.2841	5.49011	6.84657	6.83039	6.86731	6.77277	6.96437
no	14282667	XM_005627177; XM_005627178; XM_005627179; XM_005627180; XM_855613; ENSCAFT00000038285	AGPAT1	1-acylglycerol-3-phosphate O-acyltransferase 1	chr12	-	4565106	4571593	DE	-1.46	7.16	3.05633e-06	0.00732662	.	-0.27	7.43	0.0688629	0.541957	7.84181	7.63124	7.75444	6.24884	6.30894	7.45691	7.7213	7.2773	7.24966	7.43396
no	14284020	NM_001252224; XM_005627057; XM_005627058; ENSCAFT00000003532	GSTA4	glutathione S-transferase alpha 4	chr12	-	23427837	23442556	DE	-1.28	4.62	3.73496e-05	0.018094	.	-0.2	7.34	0.171384	0.645587	5.17626	5.0503	5.17221	4.03669	3.66927	7.35937	7.54985	7.33967	7.35128	7.078
no	14301599	XM_539881	TMEM178B	transmembrane protein 178B	chr16	-	10672245	10704919	DE	1.57	5.55	3.09032e-06	0.00732662	.	0.38	2.76	0.0873389	0.561387	4.97784	4.97766	4.81166	6.58989	6.40101	2.59962	2.47119	3.26574	2.68831	2.79912
no	14307373	XM_540125; ENSCAFT00000007859	GTF3C2	general transcription factor IIIC, polypeptide 2, beta 110kDa	chr17	-	24274102	24287644	DE	-1.01	7.77	0.000104687	0.0263963	.	-0.21	7.45	0.0655138	0.533732	8.17051	8.18367	8.1755	6.99738	7.34511	7.6103	7.54619	7.30768	7.4442	7.3595
no	14330306	XM_003432838	EPHX3	epoxide hydrolase 3	chr20	+	49934962	49936857	DE	-1.23	4.08	0.000118496	0.0277576	.	-0.18	2.88	0.31797	0.755102	4.50898	4.5526	4.66982	3.11049	3.5796	3.22788	2.7521	2.79576	2.6814	2.94556
no	14332112	XM_005633234; ENSCAFT00000030503	MFSD12	major facilitator superfamily domain containing 12	chr20	+	58919728	58927888	DE	-1.19	4.64	1.36653e-05	0.0114979	.	-0.4	4.84	0.123555	0.60626	4.97911	5.19455	5.18046	3.92379	3.93356	4.92012	5.24868	4.295	4.74833	4.99666
no	14334138	XM_005632461; ENSCAFT00000015657; ENSCAFT00000036059	PPM1M	protein phosphatase, Mg2+/Mn2+ dependent, 1M	chr20	-	40512126	40515203	DE	-1.15	4.53	8.01567e-06	0.00801382	.	-0.16	4.24	0.41201	0.808357	5.01916	4.94057	5.02415	3.7795	3.90507	4.43652	4.23734	3.85854	4.24294	4.42478
no	14334490	XM_005632539; XM_533826; ENSCAFT00000018181	APEH	acylaminoacyl-peptide hydrolase	chr20	-	42587254	42596171	DE	-1.24	5.8	3.78006e-05	0.018094	.	-0.08	6.59	0.581237	0.884681	6.42896	6.2194	6.25143	4.91163	5.21029	6.62119	6.65149	6.52626	6.37496	6.77121
no	14337888	NM_001003288; XM_005633283; XR_001318492; ENSCAFT00000007881	CLNS1A	chloride channel, nucleotide-sensitive, 1A	chr21	+	24140052	24163815	DE	1	3.45	0.00407212	0.112169	.	0.45	2.25	0.10884	0.591544	2.95021	2.68378	3.51294	4.08964	4.00999	2.37611	1.58023	2.33245	2.38363	2.56131
no	14344644	XM_005634314; XM_005634315; XM_005634316; XM_014106668; XM_014106669; ENSCAFT00000008633	ACKR2	atypical chemokine receptor 2	chr23	+	15002623	15004631	DE	-1.49	5.68	4.84434e-05	0.0197806	.	-0.32	3.55	0.0749272	0.548764	6.00376	6.43102	6.39127	4.90244	4.66521	3.66222	3.81134	3.59577	3.4837	3.18457
no	14359704				chr26	-	3237165	3237295	DE	1.03	3.71	0.000331578	0.0431815	.	-0.07	4.35	0.785398	0.950129	3.47497	3.40111	3.03113	4.26527	4.39296	4.31648	4.47086	3.88457	4.62272	4.47844
no	14366910	XM_003639937; ENSCAFT00000023080	ENO2	enolase 2 (gamma, neuronal)	chr27	-	41149411	41155612	DE	-1.14	7.47	8.48218e-05	0.0250549	.	-0.2	7.98	0.122782	0.605857	7.77506	7.96341	8.04654	6.64245	6.938	8.19291	8.01447	7.82211	7.87027	8.02213
no	14427606	XM_005622102	FAM173A	family with sequence similarity 173, member A	chr6	-	42902542	42903186	DE	-1.01	5.85	2.67932e-05	0.0158285	.	-0.08	6.7	0.431678	0.817841	6.17618	6.29342	6.28969	5.32083	5.16784	6.68156	6.80696	6.65508	6.62745	6.71665
no	14427930	XM_537038; ENSCAFT00000017415; ENSCAFT00000031519; ENSCAFT00000045240	LOC479912	glutathione S-transferase Mu 1	chr6	-	45262415	45267704	DE	-1.26	8.14	0.000106475	0.0263963	.	-0.28	5.26	0.150972	0.627755	8.65056	8.50195	8.7844	7.17537	7.59073	5.23827	5.62467	5.19673	5.32417	4.93126
no	14431435	XM_014115307; XM_014115308	IQGAP3	IQ motif containing GTPase activating protein 3	chr7	+	44353805	44388810	DE	-1.09	4.82	4.34024e-05	0.0194373	.	-0.2	4.6	0.160879	0.638961	5.1212	5.25505	5.39413	4.23563	4.09304	4.75121	4.69694	4.70591	4.35135	4.50564
no	14433049	XM_547689	CFAP53	cilia and flagella associated protein 53	chr7	+	81665599	81698416	DE	1.42	3.89	8.06642e-06	0.00801382	.	0.09	3.52	0.64526	0.907856	3.17306	3.46974	3.34239	4.76304	4.72614	3.647	3.28356	3.83215	3.49737	3.33639
no	14437455	XM_005623362; XM_005623363; XM_005623364; XM_005623365; XM_014115879; XM_845966; ENSCAFT00000022296; ENSCAFT00000022300	PRPF39	pre-mRNA processing factor 39	chr8	+	25535730	25555061	DE	1.54	6.67	4.20227e-06	0.00732662	.	-0.13	5.83	0.360026	0.780242	6.01427	6.12072	6.04058	7.7263	7.46328	6.01318	5.80209	5.86927	5.8728	5.58253
no	14440041	XM_005623877; XM_005623878; XM_014116177; ENSCAFT00000029210; ENSCAFT00000043179	PLD4	phospholipase D family, member 4	chr8	+	75456635	75462051	DE	-1.66	6.75	4.23578e-06	0.00732662	.	-0.13	5.08	0.543634	0.8685	7.44098	7.24112	7.57498	5.73948	5.77095	5.13108	5.1888	5.34352	4.6408	5.09355
no	14440671	XM_547748	CBLN3	cerebellin 3 precursor	chr8	-	7406057	7411363	DE	-1.05	4.85	0.000567514	0.0530559	.	-0.24	6.94	0.175537	0.64995	5.45002	4.93934	5.40804	4.26969	4.16103	7.20873	6.95265	6.63276	6.8618	7.04061
no	14446702	XM_014116721; ENSCAFT00000027880; ENSCAFT00000049460	PRR11	proline rich 11	chr9	+	37061808	37074273	DE	-1.24	7.29	3.92297e-06	0.00732662	.	-0.15	7.67	0.174472	0.649524	7.81752	7.81046	7.74646	6.49831	6.59529	7.75838	7.77482	7.65715	7.68744	7.49392
no	14464332	XM_538201; ENSCAFT00000030624; ENSCAFT00000035360	IDH3G	isocitrate dehydrogenase 3 (NAD+) gamma	chrX	-	124642908	124652164	DE	-1.45	7.71	1.62892e-06	0.00732662	.	-0.14	6.69	0.243425	0.702308	8.24519	8.27868	8.34582	6.79832	6.88691	6.67307	6.87086	6.55375	6.72424	6.61706
no	14466662				g73963562	+	1	866	DE	1.03	6.14	7.73222e-05	0.0240584	.	-0.53	5.98	0.00782873	0.420834	5.61808	5.85786	5.70781	6.8671	6.64364	6.17217	6.42754	5.9244	5.76245	5.62532
no	14471394				g74007633	+	1	1472	DE	1.41	5.76	0.00296802	0.0995975	.	-0.23	5.04	0.384156	0.793782	4.89861	5.74244	4.94751	6.27155	6.93692	5.24333	5.1149	5.4287	4.59489	4.81589
no	14257570	NM_001286978; XM_003432618; XM_005615907; ENSCAFT00000037573; ENSCAFT00000037581	VLDLR	very low density lipoprotein receptor	chr1	+	94308514	94338909	.	-0.07	2.86	0.550581	0.816336	DE	-1.15	5.61	0.00760124	0.42043	2.85566	2.75519	3.04975	2.76104	2.86843	5.79376	6.81822	5.05933	5.17751	5.22103
no	14311397				chr18	+	44938226	44938311	.	-0.18	2.02	0.42047	0.736486	DE	-1.13	1.87	0.00606317	0.408107	1.8401	2.16068	2.28141	2.22447	1.5976	2.91813	2.17909	1.07451	1.54215	1.64746
no	14337824	NR_049274	MIR1838	microRNA mir-1838	chr21	+	23595581	23595638	.	0.13	5.41	0.566461	0.824164	DE	1.22	6.08	0.00886181	0.421659	5.06318	5.68167	5.33233	5.73831	5.24222	4.83534	5.87292	6.4711	6.39885	6.8433
no	14363334				chr27	+	12228668	12228745	.	0	3.6	0.982717	0.994968	DE	-1.81	2.6	0.0182379	0.455028	3.9315	3.29957	3.56548	3.61945	3.57011	3.28301	4.08719	2.86136	0.96445	1.80494
no	14384480				chr31	+	16685495	16685599	.	0.7	2.49	0.231631	0.581959	DE	-1.18	2.01	0.0126516	0.431954	2.97998	1.2474	2.38922	3.46249	2.35743	2.83756	2.59582	0.92448	1.57232	2.10752
no	14408451				chr4	-	76627601	76627706	.	0	1.49	0.989265	0.996623	DE	-1.21	4.57	0.0206518	0.455028	1.25428	1.29955	1.9257	1.58488	1.39553	5.02741	5.56186	4.77626	3.99439	3.48362
no	14422474				chr6	+	41905319	41905413	.	-0.39	2.45	0.665089	0.87505	DE	1.2	2.31	0.00326745	0.372027	2.17054	1.2474	4.39804	2.74618	1.67637	1.49969	1.67637	2.77975	2.35743	3.2265
no	14422672				chr6	+	42537854	42537935	.	0.24	5.02	0.407414	0.729309	DE	1.08	4.83	0.00420128	0.388844	5.43493	4.89852	4.43383	5.18163	5.13643	3.90208	4.47519	5.08208	5.6143	5.09962
no	14436724				chr8	+	5403216	5403676	.	-0.27	2.83	0.0233018	0.230331	DE	1.04	2.97	0.0170641	0.451173	2.9148	2.96847	2.93681	2.59971	2.746	2.72668	1.96449	3.18731	3.87213	3.09751
no	14453259				chr9	-	46854777	46854883	.	0.17	3.48	0.754737	0.914315	DE	1.61	3.09	0.00016926	0.326976	4.35062	2.59314	3.28409	3.08128	4.07743	1.86867	2.37134	3.78574	3.51119	3.8997
no	14456761	XM_005642261	LOC608775	GPN-loop GTPase 1-like	chrUn	-	44772687	44787328	.	0.42	3.35	0.100059	0.416549	DE	-1	3.14	0.0125011	0.431954	2.76868	3.26027	3.53035	3.69022	3.51403	3.40339	4.07701	2.31415	2.93756	2.97735
no	14465776				g73954103	+	1	2033	.	0.41	4.39	0.0194459	0.214811	DE	-1.02	3.86	0.000165803	0.326976	4.33255	4.21072	4.13106	4.81407	4.45449	4.41426	4.5211	3.34244	3.38387	3.62585
no	14467298				g73970352	+	1	1435	.	0.47	4.83	0.00362204	0.107944	DE	-1.07	3.9	0.000158478	0.326976	4.5701	4.74216	4.62517	5.01542	5.20954	4.53018	4.553	3.50397	3.62993	3.28498
no	14471400				g74007673	+	1	3387	.	0.26	4.83	0.303547	0.645959	DE	-1.45	5.48	7.91217e-05	0.326976	5.20851	4.44675	4.52019	4.92855	5.03527	6.3047	6.38877	5.06902	4.98437	4.63764
no	14255000				chr1	+	3020374	3020475	.	-0.08	2.08	0.742043	0.909202	.	0.03	2.86	0.950005	0.989843	1.90138	2.31837	2.12219	2.43257	1.62778	3.06572	2.60889	2.1791	2.59222	3.83548
no	14255002	XM_541043	PARD6G	par-6 family cell polarity regulator gamma	chr1	+	3508929	3565493	.	0	2.34	0.981952	0.994875	.	-0.07	2.55	0.664541	0.913991	2.15571	2.35577	2.51439	2.58994	2.10215	2.45281	2.73107	2.71919	2.53589	2.30638
no	14255007	XM_005615276; XM_014119994; XM_533363	TXNL4A	thioredoxin-like 4A	chr1	+	3722233	3734763	.	0.36	8.83	0.0101158	0.166445	.	0.11	9.27	0.261337	0.718302	8.61297	8.81874	8.61249	9.05592	9.03492	9.23722	9.17498	9.33233	9.31232	9.28998
no	14255012	XM_005615278; ENSCAFT00000000011	PQLC1	PQ loop repeat containing 1	chr1	+	3759886	3802868	.	0.1	6.71	0.35487	0.690879	.	0.01	5.97	0.94424	0.988976	6.76569	6.59511	6.63345	6.67932	6.85622	5.6904	6.24187	5.90071	6.11595	5.92122
no	14255020				chr1	+	5611739	5611872	.	-0.01	1.55	0.94458	0.983065	.	-0.07	1.66	0.571806	0.87999	1.58632	1.46721	1.61819	1.53129	1.56999	1.54308	1.85628	1.58867	1.65425	1.6426
no	14255022	XM_005615296; XM_005615297; XM_005615298; XM_533367; ENSCAFT00000000024; ENSCAFT00000000025	MBP	myelin basic protein	chr1	+	5921004	5952955	.	0.21	3.38	0.268911	0.614633	.	0.19	3.21	0.404235	0.804714	3.45986	3.45535	2.98507	3.37825	3.6427	3.3146	2.88277	3.4699	3.45221	2.94722
no	14255033	XM_005615300; XM_005615301; XM_005615302; XM_005615303; XM_005615304; XM_005615305; XM_014121066; XM_014121236; ENSCAFT00000000033; ENSCAFT00000047374	ZNF516	zinc finger protein 516	chr1	+	6326151	6381493	.	0	3.31	0.979768	0.994271	.	0.07	3.8	0.67763	0.917897	3.53348	3.08765	3.30665	3.07597	3.55227	3.53848	3.97922	3.881	3.74162	3.84918
no	14255037	XM_005615306; XM_014121375; ENSCAFT00000000035	ZADH2	zinc binding alcohol dehydrogenase domain containing 2	chr1	+	7305970	7313346	.	0.13	5.8	0.216127	0.566131	.	0.07	5.79	0.56231	0.875567	5.6345	5.79555	5.80556	5.83606	5.92084	5.79367	5.71048	5.95982	5.70909	5.78879
no	14255040	XM_005615664	FAM69C	family with sequence similarity 69, member C	chr1	+	7971680	7979802	.	-0.24	3.08	0.212267	0.562655	.	0.14	2.86	0.35091	0.776065	2.89339	3.49805	3.1438	2.96672	2.90592	2.86445	2.67873	3.09832	2.93422	2.71192
no	14255044	NM_001193298; HM154531	CYB5A	cytochrome b5 type A (microsomal)	chr1	+	8072643	8108576	.	0.21	8.07	0.0416287	0.293902	.	0.1	9.8	0.312638	0.75125	7.95799	7.98816	8.00287	8.20972	8.1751	9.79267	9.70003	9.83533	9.81295	9.88282
no	14255053	XM_014121901; XM_014121939; XM_014121971; XM_014121991; XM_014122019; XM_014122056; ENSCAFT00000000047; ENSCAFT00000049738	FBXO15	F-box protein 15	chr1	+	8190736	8233176	.	-0.03	2.21	0.788316	0.926816	.	-0.05	2.14	0.715071	0.931051	2.10705	2.24715	2.32024	2.19114	2.20351	2.22761	2.11838	1.99712	2.35868	2.00083
no	14255064	XM_003638783; XM_005615317; XM_005615318; XM_005615319; XM_005615321; XM_014122325; XR_291191; ENSCAFT00000000049	NETO1	neuropilin (NRP) and tolloid (TLL)-like 1	chr1	+	9117693	9229030	.	0.18	2.19	0.151565	0.493389	.	-0.04	2.37	0.782127	0.948963	2.29273	2.00909	2.04425	2.29527	2.30285	2.25993	2.53093	2.2552	2.23432	2.56796
no	14255076	XM_541056	CBLN2	cerebellin 2 precursor	chr1	+	9380460	9385247	.	0.07	4.76	0.599307	0.841356	.	-0.18	6.14	0.276751	0.728731	4.54342	4.82302	4.83074	4.69487	4.912	6.25334	6.24691	5.97933	6.33641	5.8964
no	14255081	XM_005615328; XM_005615329; XR_001318541; ENSCAFT00000000055	RTTN	rotatin	chr1	+	11183694	11314913	.	-0.13	6.3	0.246075	0.594442	.	-0.31	5.51	0.0518414	0.512902	6.36405	6.2923	6.40505	6.1087	6.3346	5.75044	5.63161	5.2357	5.56797	5.34633
no	14255127	XM_005615330; XM_005615331; XM_005615333; XM_014106251; XM_846412; ENSCAFT00000000056; ENSCAFT00000047983	CD226	CD226 molecule	chr1	+	11368231	11437598	.	-0.17	1.6	0.284482	0.6288	.	-0.14	1.43	0.21779	0.684401	1.9171	1.49969	1.59074	1.58555	1.41568	1.56632	1.46553	1.40051	1.25602	1.46246
no	14255134	XM_533381; ENSCAFT00000000063	TMX3	thioredoxin-related transmembrane protein 3	chr1	+	12398289	12439886	.	-0.43	7.9	0.00412921	0.11297	.	-0.21	7.5	0.074853	0.548764	7.96491	8.13896	8.09258	7.70101	7.57793	7.68192	7.57955	7.43121	7.32704	7.49689
no	14255151				chr1	+	12724704	12725030	.	-0.12	3.35	0.549588	0.815858	.	0.24	3.43	0.182989	0.656689	3.7743	3.30806	3.12237	3.36593	3.19251	3.32047	3.24167	3.22981	3.67194	3.66579
no	14255153	XM_005615335; XM_541064; ENSCAFT00000000067	DSEL	dermatan sulfate epimerase-like	chr1	+	13347136	13350204	.	0.29	1.68	0.0235559	0.231113	.	0.16	1.71	0.110545	0.592606	1.55131	1.47424	1.67226	1.8224	1.88068	1.58508	1.64263	1.73744	1.80692	1.78149
no	14255158	XM_005615336; XM_014106702; XM_014106730; XM_014106792; XM_541068; ENSCAFT00000000075	CDH19	cadherin 19, type 2	chr1	+	14100051	14168633	.	-0.21	1.59	0.156466	0.499689	.	0.15	1.8	0.218263	0.684994	1.65245	1.7668	1.60432	1.27491	1.65033	1.61633	1.7991	1.7433	1.91581	1.91796
no	14255171				chr1	+	14354555	14354645	.	0.07	1.34	0.511314	0.793821	.	-0.22	1.39	0.114404	0.595509	1.21832	1.39581	1.32837	1.4534	1.3135	1.5167	1.519	1.43045	1.34447	1.1332
no	14255173				chr1	+	14677091	14677421	.	0.06	1.7	0.7203	0.899046	.	-0.36	1.95	0.0377173	0.484718	1.69111	1.89075	1.45655	1.62102	1.8492	2.34526	1.97676	1.76954	1.88734	1.74655
no	14255175				chr1	+	15572011	15572142	.	-0.11	2.1	0.227409	0.578287	.	0.26	2.09	0.295642	0.739532	2.13515	2.10782	2.20459	2.02185	2.04862	1.56609	2.29527	2.2273	2.32323	2.02263
no	14255177				chr1	+	16251180	16251259	.	-0.21	1.33	0.331898	0.670167	.	-0.35	1.43	0.200932	0.671836	1.77959	1.14226	1.32643	1.08061	1.33944	1.52667	1.75942	1.76528	1.00465	1.10717
no	14255179	XM_541074	SERPINB3	serpin peptidase inhibitor, clade B (ovalbumin), member 3	chr1	+	16469696	16476336	.	0.29	1.51	0.0367345	0.278261	.	0.21	1.54	0.325747	0.759866	1.39303	1.47311	1.30449	1.55884	1.80331	1.39713	1.43293	1.62346	1.95705	1.29378
no	14255190	XM_005615345; XM_843719; ENSCAFT00000000116	VPS4B	vacuolar protein sorting 4 homolog B (S. cerevisiae)	chr1	+	16658932	16677884	.	-0.17	8.76	0.0799167	0.380487	.	-0.01	8.3	0.911679	0.981988	8.79575	8.85467	8.83882	8.65209	8.6636	8.34609	8.2649	8.25328	8.33102	8.3017
no	14255203	XM_846955	KDSR	3-ketodihydrosphingosine reductase	chr1	+	16702361	16732728	.	-0.35	5.74	0.00666782	0.136254	.	-0.01	6.43	0.945359	0.989316	5.86632	5.89671	5.86013	5.59262	5.46303	6.42794	6.44165	6.13269	6.53232	6.60527
no	14255214				chr1	+	16743049	16909866	.	-0.01	7.71	0.883738	0.9615	.	0.05	6.77	0.632438	0.905237	7.64326	7.80791	7.69407	7.70975	7.69242	6.81767	6.6708	6.782	6.72843	6.87234
no	14255223	XM_005615354; XM_005615355; XM_005615356; XM_005615357; XM_533387; ENSCAFT00000000137; ENSCAFT00000046346	PIGN	phosphatidylinositol glycan anchor biosynthesis, class N	chr1	+	17711466	17798611	.	-0.22	7.36	0.0859843	0.392621	.	-0.11	8.11	0.332311	0.764137	7.30683	7.45249	7.56698	7.17822	7.27108	8.11258	8.24301	8.08126	7.95664	8.16211
no	14255250	ENSCAFT00000046346	PIGN	phosphatidylinositol glycan anchor biosynthesis, class N	chr1	+	17800635	17801177	.	-0.14	2.8	0.220115	0.570695	.	0.37	2.63	0.104092	0.583649	2.85161	2.92194	2.79183	2.81415	2.62427	2.63196	2.19414	3.05291	2.63527	2.65175
no	14255252				chr1	+	17897645	17897729	.	-0.04	2.18	0.880619	0.960261	.	0.17	2.26	0.292549	0.738213	2.47038	1.99694	2.10568	2.49364	1.81719	1.9643	2.35647	2.20173	2.35743	2.43343
no	14255254				chr1	+	18661979	18662063	.	-0.53	6.01	0.0235883	0.231113	.	-0.15	6.57	0.406296	0.805916	6.45383	5.89059	6.33773	5.58485	5.80718	6.60886	6.7149	6.60968	6.71414	6.22439
no	14255256	NM_001080724; ENSCAFT00000000145	MC4R	melanocortin 4 receptor	chr1	+	19140841	19141842	.	-0.08	2.27	0.743737	0.909801	.	0.05	2.25	0.780113	0.948523	2.21282	2.78732	1.91322	2.3047	2.13818	2.37746	2.05561	2.51412	2.05517	2.23086
no	14255258				chr1	+	19253485	19253628	.	-0.04	2.09	0.804718	0.93313	.	-0.33	2.19	0.115436	0.596856	2.06178	2.28278	1.97784	2.2486	1.89129	2.68713	2.08755	2.01981	2.0794	2.06072
no	14255260				chr1	+	19422888	19422994	.	0.05	1.13	0.704113	0.892005	.	-0.19	1.17	0.0864279	0.560226	1.03381	1.05604	1.2406	1.31299	1.00755	1.27572	1.29206	1.08526	1.17476	1.02382
no	14255262	XM_847492; ENSCAFT00000000149	CCBE1	collagen and calcium binding EGF domains 1	chr1	+	19799111	19828503	.	-0.02	3.1	0.858443	0.951594	.	0.09	3.3	0.465515	0.834681	3.28301	2.97887	3.06756	3.19093	2.98216	3.28301	3.20995	3.23114	3.51471	3.26978
no	14255272	XM_005615362; XM_014108254; XM_533390; ENSCAFT00000000153	LMAN1	lectin, mannose-binding, 1	chr1	+	19877700	19903353	.	-0.13	8.22	0.213999	0.56455	.	0	8.12	0.971264	0.99429	8.23692	8.22125	8.3611	8.11564	8.17828	8.2006	8.02833	8.11561	8.19394	8.04539
no	14255287	XM_847542	CPLX4	complexin 4	chr1	+	19909247	19930703	.	-0.25	2.81	0.0738133	0.368767	.	0.35	3.07	0.193841	0.66702	3.07468	2.80083	2.85825	2.58289	2.74236	2.45186	3.26394	3.0982	3.27134	3.24914
no	14255291	XM_847549	RAX	retina and anterior neural fold homeobox	chr1	+	19949250	19953706	.	-0.11	2.92	0.357918	0.693013	.	0.24	2.84	0.15755	0.634265	2.85191	2.96317	3.06443	2.7519	2.95042	2.6126	2.78812	2.82958	3.18554	2.80542
no	14255297				chr1	+	19961797	19961985	.	0.06	3.13	0.577918	0.830431	.	-0.11	3.29	0.764721	0.944794	3.20135	3.08765	3.04383	3.10567	3.22918	3.27776	3.43774	3.60444	2.51338	3.62435
no	14255299				chr1	+	20424419	20424522	.	-0.2	1.32	0.382554	0.709885	.	-0.05	1.4	0.827381	0.960493	1.8154	1.29933	1.08877	1.10265	1.30168	1.33255	1.54057	1.81914	1.0627	1.26968
no	14255301	XM_005615367; XM_014108603; XM_014108663; XM_014108687; XM_014108708; XM_541086; ENSCAFT00000000169	ALPK2	alpha-kinase 2	chr1	+	20499056	20570869	.	0.03	2.18	0.802433	0.932446	.	-0.01	2.31	0.964615	0.993001	2.29454	2.12729	2.08422	2.25818	2.13336	2.11649	2.51658	2.22821	2.29818	2.40337
no	14255312	XM_014109154; XM_014109179; XM_533394; ENSCAFT00000000203	ATP8B1	ATPase, aminophospholipid transporter, class I, type 8B, member 1	chr1	+	21222494	21285263	.	0.36	6.14	0.00716599	0.140836	.	-0.25	3.51	0.110884	0.592606	6.07843	6.01011	5.91451	6.38581	6.33129	3.85799	3.46793	3.37015	3.4091	3.4518
no	14255337	XM_014109219; XM_843967	NARS	asparaginyl-tRNA synthetase	chr1	+	21328718	21345204	.	0.21	9.47	0.0632188	0.346134	.	0.02	9.12	0.821723	0.959629	9.30132	9.48699	9.37162	9.62742	9.5724	9.17421	9.03218	9.12309	9.0518	9.20506
no	14255354	XM_847843; ENSCAFT00000000209	FECH	ferrochelatase	chr1	+	21359880	21391927	.	-0.15	6.08	0.200994	0.550886	.	-0.03	5.55	0.80901	0.956571	6.09017	6.28207	6.04331	5.98313	5.99873	5.45141	5.68443	5.58398	5.55736	5.48116
no	14255367	ENSCAFT00000000227; ENSCAFT00000044624	TXNL1	thioredoxin-like 1	chr1	+	22178911	22211485	.	0.09	9.74	0.347417	0.684237	.	0.11	9.19	0.261447	0.718461	9.68653	9.75209	9.67127	9.80266	9.77513	9.16256	9.09112	9.25872	9.18328	9.26698
no	14255376	NM_001003268; ENSCAFT00000000232; ENSCAFT00000048913	TCF4	transcription factor 4	chr1	+	23067255	23423773	.	-0.08	9.03	0.441709	0.749663	.	0.13	8.83	0.217436	0.684401	9.00285	9.02007	9.16566	9.01156	8.96003	8.74905	8.76275	8.8529	8.82182	8.98525
no	14255399	XM_005615381; XM_005615382; XM_005615383; XR_001314957; ENSCAFT00000000233; ENSCAFT00000000234	CCDC68	coiled-coil domain containing 68	chr1	+	23662535	23694080	.	-0.03	1.61	0.852889	0.949494	.	-0.24	1.66	0.395637	0.801014	1.63316	1.42929	1.80968	1.71431	1.47991	1.40693	2.19279	1.3124	1.78847	1.58654
no	14255410	XM_853398	STARD6	StAR-related lipid transfer (START) domain containing 6	chr1	+	24153560	24169442	.	-0.21	2.88	0.181264	0.530177	.	-0.61	3.3	0.00238511	0.372027	2.75485	2.99133	3.15413	2.63748	2.86807	3.60472	3.72222	2.88708	3.11039	3.17096
no	14255418	XM_005615678	MBD2	methyl-CpG binding domain protein 2	chr1	+	24265894	24313272	.	0.18	10.4	0.0842092	0.388591	.	0.14	9.79	0.151032	0.627755	10.2983	10.393	10.2803	10.5239	10.481	9.7306	9.68286	9.89258	9.85457	9.80295
no	14255425	ENSCAFT00000046463	TIMM9	translocase of inner mitochondrial membrane 9 homolog (yeast)	chr1	+	24492046	24492746	.	0.22	7.68	0.0895732	0.398764	.	0.04	7.83	0.730594	0.935003	7.47365	7.57884	7.73331	7.8991	7.73996	7.78705	7.83512	7.70745	7.88332	7.95987
no	14255429				chr1	+	25012805	25012911	.	0.24	1.32	0.115261	0.439365	.	-0.27	1.16	0.116712	0.598895	1.20267	1.41026	1.04177	1.36218	1.56172	1.26219	1.39479	1.30047	0.99637	0.8637
no	14255431				chr1	+	25158797	25158986	.	0.11	1.37	0.474882	0.769825	.	0.35	1.42	0.028224	0.472404	1.28907	1.11519	1.57081	1.39072	1.47762	1.35836	1.05518	1.61349	1.47632	1.59147
no	14255433	XM_005615681; ENSCAFT00000000262; ENSCAFT00000043498	MEX3C	mex-3 RNA binding family member C	chr1	+	26849793	26867216	.	-0.09	6.98	0.332027	0.670233	.	-0.24	6.6	0.0496262	0.50794	6.99696	6.97935	7.06953	6.943	6.90865	6.8181	6.67304	6.44324	6.48199	6.58106
no	14255436	XM_005615398; XM_541097; ENSCAFT00000000275; ENSCAFT00000046010	MRO	maestro	chr1	+	27113035	27120260	.	-0.07	2.22	0.541926	0.811778	.	-0.16	2.23	0.28489	0.734541	2.25412	2.23413	2.2396	2.04088	2.30792	2.36074	2.27999	2.34877	2.17536	1.9692
no	14255443				chr1	+	27286478	27286600	.	-0.56	1.54	0.0979567	0.413228	.	0.03	1.71	0.917768	0.984037	1.95655	2.17054	1.16839	1.36018	1.04549	1.99988	1.39589	1.77811	2.03755	1.36107
no	14255445	XM_003638756; ENSCAFT00000000276	MC2R	melanocortin 2 receptor (adrenocorticotropic hormone)	chr1	+	27418228	27421819	.	0.2	1.77	0.302037	0.644988	.	-0.14	1.55	0.367451	0.786061	1.599	1.47071	2.00671	2.03136	1.75266	1.70001	1.55809	1.30605	1.45508	1.71026
no	14255450	XM_533405; ENSCAFT00000000281	FAM210A	family with sequence similarity 210, member A	chr1	+	27548897	27558437	.	-0.26	6.1	0.0513515	0.318692	.	-0.18	6.59	0.0847895	0.559668	6.08945	6.3116	6.19782	5.86258	6.02521	6.66549	6.72699	6.5492	6.46605	6.53117
no	14255455				chr1	+	27577887	27596644	.	-0.19	4.28	0.237367	0.587826	.	-0.14	4.37	0.343993	0.771995	4.28127	4.17275	4.60844	4.22026	4.11457	4.24997	4.66033	4.33733	4.29799	4.30538
no	14255465				chr1	+	28779562	28779774	.	0.1	1.32	0.552423	0.817235	.	0.03	1.67	0.851124	0.965776	1.56546	1.10111	1.16654	1.40748	1.3387	1.66802	1.6257	1.78161	1.35279	1.91013
no	14255467				chr1	+	28789766	28797385	.	-0.09	1.45	0.401086	0.724454	.	-0.34	1.58	0.258188	0.715096	1.60054	1.47421	1.39385	1.46119	1.33418	1.38367	2.18586	1.6825	1.12715	1.51081
no	14255469	XM_844580; ENSCAFT00000000299	RPS12	ribosomal protein S12	chr1	+	28873185	29001514	.	0	12.09	0.956539	0.986938	.	0.05	12	0.573838	0.881219	12.085	12.1048	12.0725	12.0763	12.0893	11.9653	11.9812	12.0012	12.0477	12.02
no	14255475				chr1	+	28873838	28873911	.	0.1	6.65	0.458545	0.759745	.	-0.19	6.53	0.356123	0.778183	6.66384	6.51797	6.63561	6.88243	6.52959	6.58978	6.69306	6.6126	6.65234	6.1014
no	14255477				chr1	+	28875029	28875105	.	-0.14	7.03	0.340611	0.678246	.	-0.09	6.42	0.338128	0.767546	7.15814	6.93521	7.15291	6.78396	7.10785	6.45603	6.50341	6.31843	6.39852	6.4413
no	14255479				chr1	+	28875441	28875570	.	0.21	6.11	0.131658	0.463206	.	-0.05	5.88	0.859555	0.967255	5.89396	6.00204	6.18429	6.33635	6.13603	6.31635	5.49706	5.86024	6.01703	5.70521
no	14255481				chr1	+	28880563	28880665	.	0.26	1.93	0.0638188	0.347449	.	-0.12	1.8	0.292732	0.738447	1.95655	1.78266	1.73126	2.19433	1.97018	1.98267	1.75699	1.70943	1.80727	1.72571
no	14255483	XM_005615425; XM_014111451; XM_014111485; XM_014111499; XM_014111515; ENSCAFT00000000314; ENSCAFT00000045886; ENSCAFT00000046541	EYA4	EYA transcriptional coactivator and phosphatase 4	chr1	+	29482792	29549164	.	-0.1	2.4	0.459796	0.760755	.	-0.19	2.91	0.269778	0.723177	2.57892	2.47844	2.25805	2.26252	2.4209	2.98105	3.05745	2.95951	2.55655	2.98105
no	14255500	XM_541110; ENSCAFT00000000328	TCF21	transcription factor 21	chr1	+	29895777	29898078	.	-0.25	2.52	0.117763	0.443064	.	0.27	2.73	0.0688458	0.541957	2.58617	2.84392	2.41779	2.39903	2.33969	2.60703	2.52924	2.93474	2.64957	2.94183
no	14255503	NM_001252259; XM_005615259; ENSCAFT00000000332	TBPL1	TBP-like 1	chr1	+	29938688	29975897	.	0.07	5.75	0.631044	0.8574	.	-0.11	5.79	0.468413	0.836182	5.64647	5.94197	5.57543	5.68677	5.89522	5.92793	5.79506	5.51053	5.85484	5.88656
no	14255509				chr1	+	30287552	30287652	.	0.03	1.29	0.856214	0.95076	.	0.11	1.68	0.4685	0.8362	1.09973	1.23387	1.4929	1.10633	1.50689	1.51737	1.71883	1.55622	1.90585	1.70802
no	14255511				chr1	+	30457216	30457327	.	-0.03	1.46	0.878352	0.95935	.	-0.1	1.55	0.440188	0.822159	1.20501	1.56862	1.63028	1.58276	1.30257	1.61569	1.5957	1.31288	1.57232	1.62864
no	14255513	XM_005615432; XM_005615433; XM_005615434; XM_014112068; ENSCAFT00000000363	MYB	v-myb avian myeloblastosis viral oncogene homolog	chr1	+	30947386	30980426	.	0.33	7.16	0.0113264	0.173943	.	0.06	5.21	0.718905	0.931786	7.05683	6.94885	7.07429	7.29108	7.42467	5.12505	5.21579	5.52375	5.10129	5.06818
no	14255529	XM_005615443; XM_005615444; XM_541113; ENSCAFT00000000378	PDE7B	phosphodiesterase 7B	chr1	+	31758275	31830775	.	-0.27	2.09	0.105868	0.425442	.	0.01	2.23	0.946683	0.989578	2.24106	2.27385	2.07336	2.13454	1.71293	1.91931	2.52932	2.22841	2.32485	2.15902
no	14255554	XM_003638771; ENSCAFT00000000400	SLC35D3	solute carrier family 35, member D3	chr1	+	32469194	32471385	.	-0.36	3.44	0.078147	0.376707	.	-0.29	3.31	0.173095	0.648471	3.37905	3.68247	3.69136	3.46579	2.97757	3.20595	3.76518	3.35336	3.11656	3.12601
no	14255557				chr1	+	33015918	33015990	.	-0.21	1.46	0.102279	0.42053	.	0.07	1.55	0.577589	0.882825	1.70415	1.45712	1.47515	1.27424	1.39298	1.41321	1.61277	1.67851	1.60243	1.46057
no	14255559	XM_014112321; XM_541123; ENSCAFT00000000421	TNFAIP3	tumor necrosis factor, alpha-induced protein 3	chr1	+	33294307	33304234	.	0.24	6.85	0.0541232	0.325913	.	0.1	7.74	0.380432	0.792985	6.82236	6.66803	6.76821	7.08855	6.89872	7.78342	7.58836	7.72917	7.83995	7.77845
no	14255568	XM_005615452; XM_541124; ENSCAFT00000000423; ENSCAFT00000044681	ARFGEF3	ARFGEF family member 3	chr1	+	33568204	33695313	.	0.25	2.89	0.361078	0.6955	.	-0.09	5.04	0.602114	0.893734	2.68202	2.66823	3.02205	3.48	2.60657	4.88547	5.3084	4.90748	4.9515	5.16968
no	14255597	XM_003638773; XM_014112344; ENSCAFT00000000424	HEBP2	heme binding protein 2	chr1	+	33759880	33767733	.	0.05	2.9	0.717189	0.89815	.	-0.24	5.9	0.364067	0.783226	2.67962	3.06147	2.91506	2.95222	2.91506	5.94093	6.14846	5.69928	5.43577	6.26761
no	14255601	XM_014112356	CCDC28A	coiled-coil domain containing 28A	chr1	+	34087362	34100917	.	0.24	5.08	0.0551562	0.328184	.	0.19	7.07	0.0676252	0.539257	5.0982	5.00861	4.84936	5.2596	5.19954	6.97169	6.93718	7.12601	7.14592	7.15017
no	14255609	XM_014114799	ECT2L	epithelial cell transforming 2 like	chr1	+	34133018	34136595	.	0.09	1.76	0.476917	0.770998	.	0.15	1.8	0.160304	0.637629	1.81944	1.65896	1.69304	1.6726	1.94978	1.74306	1.67637	1.81959	1.81643	1.93601
no	14255611	XM_533427; ENSCAFT00000000438	ABRACL	ABRA C-terminal like	chr1	+	34298336	34310270	.	0.03	8.76	0.799063	0.931204	.	0.17	7.26	0.130125	0.613213	8.77857	8.80844	8.67112	8.71406	8.84171	7.17308	7.14545	7.33803	7.40894	7.23359
no	14255616	XM_533428; ENSCAFT00000000439	HECA	hdc homolog, cell cycle regulator	chr1	+	34406289	34416670	.	-0.45	6.09	0.00230235	0.0897717	.	-0.17	6.3	0.187163	0.660963	6.33013	6.2812	6.21274	5.75705	5.88986	6.54317	6.25794	6.18339	6.26831	6.23682
no	14255621	XM_014112409; XM_855866; ENSCAFT00000000455	VTA1	vesicle (multivesicular body) trafficking 1	chr1	+	36894134	36937613	.	0.07	7.58	0.469563	0.766664	.	0.17	7.48	0.127352	0.610296	7.44785	7.63851	7.55736	7.58771	7.65602	7.45138	7.30517	7.58927	7.50354	7.54296
no	14255629	XM_005615460; XM_005615461; XM_005615462; XM_014112431; XM_014112434; XM_541130; XM_845190; ENSCAFT00000000458	ADGRG6	adhesion G protein-coupled receptor G6	chr1	+	37076918	37147228	.	0.03	2.08	0.799187	0.931204	.	0.22	5.65	0.098092	0.575233	2.12206	1.94182	2.14425	2.12175	2.06992	5.46569	5.57569	5.59009	5.79659	5.84442
no	14255654	XM_005615464; XM_005615465; XM_005615467; XM_014112454; XM_014112462; XM_014112466; XM_014112467; XM_014112471; XM_849376	AIG1	androgen-induced 1	chr1	+	37686937	37920834	.	0.18	5.78	0.1467	0.486054	.	0.15	6.7	0.177079	0.651241	5.6967	5.65094	5.76592	5.75619	6.00668	6.70654	6.50222	6.75803	6.72147	6.79828
no	14255665	XM_541132; XR_291246; ENSCAFT00000000471	PEX3	peroxisomal biogenesis factor 3	chr1	+	38037178	38066847	.	0.54	6.62	0.00163854	0.0781712	.	-0.17	6.35	0.13658	0.618386	6.26109	6.42977	6.51736	6.94423	6.94584	6.41495	6.48298	6.354	6.31098	6.17313
no	14255679	XM_005615468; XM_005615469; XM_005615470; ENSCAFT00000000479; ENSCAFT00000044951	PHACTR2	phosphatase and actin regulator 2	chr1	+	38297788	38374244	.	-0.02	6.16	0.855372	0.950467	.	0.08	8.08	0.436962	0.820275	6.23441	6.01672	6.2622	6.12309	6.17851	8.11866	7.94872	8.10345	8.08407	8.1538
no	14255691				chr1	+	38399951	38400718	.	-0.06	7.97	0.508874	0.792151	.	0.04	7.31	0.738054	0.937457	7.90912	8.07754	7.99085	7.95087	7.90464	7.20997	7.36017	7.29314	7.23583	7.43926
no	14255695	XM_005615472; ENSCAFT00000000484	LTV1	LTV1 ribosome biogenesis factor	chr1	+	38404058	38416474	.	0.57	8.37	0.00171567	0.0803329	.	-0.07	7.93	0.561362	0.875297	8.2127	8.22472	7.9953	8.64018	8.77998	7.96531	7.98309	8.06045	7.77653	7.87735
no	14255707	XM_005615473; XM_541134; XR_291247; XR_291248; ENSCAFT00000037946	ZC2HC1B	zinc finger, C2HC-type containing 1B	chr1	+	38426964	38459471	.	0.05	1.43	0.650455	0.867419	.	0.14	1.49	0.315498	0.752458	1.51024	1.28411	1.4439	1.45547	1.46549	1.52866	1.29557	1.63491	1.61722	1.39665
no	14255716				chr1	+	38519787	38520080	.	-0.21	8.58	0.144055	0.482681	.	0.12	9.76	0.23033	0.692288	8.70177	8.57601	8.71898	8.27973	8.63006	9.64984	9.7275	9.83061	9.82372	9.76235
no	14255718	XM_005615483; XM_849451; ENSCAFT00000000493	STX11	syntaxin 11	chr1	+	38686129	38687777	.	-0.03	7.33	0.733407	0.904707	.	0.11	7.41	0.401963	0.804305	7.29337	7.39612	7.32625	7.27389	7.34119	7.3668	7.32249	7.27404	7.51775	7.55947
no	14255721	NM_001012395; XM_005615249; XM_005615250; XM_005615251; XM_005615252; XM_005615254; XM_005615256; XM_014118125; XM_014118865; ENSCAFT00000000501; ENSCAFT00000044228; ENSCAFT00000047082; AY095485	UTRN	utrophin	chr1	+	38777104	39263729	.	-0.01	6.3	0.887581	0.963218	.	-0.24	6.14	0.114424	0.595509	6.27965	6.36923	6.26275	6.35897	6.22139	6.29023	6.26939	5.83365	6.16721	6.12828
no	14255789				chr1	+	39145237	39145343	.	-0.26	1.41	0.0906816	0.401532	.	0	1.79	0.972785	0.994579	1.57403	1.49253	1.4752	1.44908	1.05851	1.64422	1.92763	1.63396	1.90636	1.83185
no	14255791	XM_003432537; XM_005615490; XM_005615491; XM_005615492; XM_005615493; XM_014112664; XM_014112679; ENSCAFT00000000528	GRM1	glutamate receptor, metabotropic 1	chr1	+	40250882	40251767	.	0.2	1.7	0.161375	0.505621	.	-0.08	1.98	0.68437	0.920071	1.56685	1.77305	1.51677	1.68923	1.94181	2.21519	1.84561	1.92818	1.73809	2.19675
no	14255794	XM_003432537; XM_005615490; XM_005615491; XM_005615492; XM_005615493; XM_014112664; XM_014112679; ENSCAFT00000000528	GRM1	glutamate receptor, metabotropic 1	chr1	+	40539678	40640563	.	0.39	2.27	0.0120542	0.177089	.	-0.06	2.06	0.733154	0.936029	2.18709	2.20729	1.95176	2.44552	2.56342	2.28592	1.89697	2.16254	1.81295	2.11951
no	14255803	XM_005615494	RAB32	RAB32, member RAS oncogene family	chr1	+	40755313	40760311	.	-0.19	8.31	0.0623604	0.344029	.	-0.04	7.66	0.666917	0.914677	8.39361	8.35591	8.3995	8.18521	8.20996	7.69422	7.66396	7.63138	7.62443	7.6677
no	14255806	XM_014112702; ENSCAFT00000000533; ENSCAFT00000000535	ADGB	androglobin	chr1	+	40819294	40869240	.	-0.11	1.51	0.452111	0.755881	.	0.11	1.6	0.404013	0.804492	1.79275	1.52032	1.34242	1.47666	1.39939	1.58224	1.48424	1.8099	1.4872	1.63219
no	14255820	XM_014112702; ENSCAFT00000000533; ENSCAFT00000000535	ADGB	androglobin	chr1	+	40877336	40944189	.	0.12	1.6	0.444868	0.751579	.	0	1.86	0.986632	0.997933	1.45474	1.80968	1.39466	1.6233	1.71331	1.81586	1.89665	1.72729	1.9951	1.85221
no	14255837	XM_003432538; XM_005615498; XM_533442; ENSCAFT00000000560; ENSCAFT00000000561	STXBP5	syntaxin binding protein 5 (tomosyn)	chr1	+	41313655	41475608	.	-0.17	7.57	0.0952789	0.409016	.	-0.13	7.24	0.183178	0.656689	7.57454	7.67909	7.66101	7.49476	7.44125	7.35945	7.27654	7.20585	7.19048	7.16862
no	14255864				chr1	+	41563083	41563386	.	-0.05	3.28	0.757594	0.915342	.	-0.33	3.1	0.0557102	0.519202	3.23014	3.57364	3.09312	3.3462	3.15019	3.3751	3.2265	2.74571	3.08841	3.07808
no	14255866				chr1	+	42310606	42310703	.	-0.22	1.6	0.122117	0.449696	.	-0.27	2.02	0.0836902	0.557207	1.54199	1.67404	1.86251	1.56775	1.37129	2.35416	2.00217	1.84778	1.89812	1.97776
no	14255868	XM_005615499; XM_845301; ENSCAFT00000000575	SASH1	SAM and SH3 domain containing 1	chr1	+	42368235	42370290	.	-0.12	2.31	0.294044	0.637297	.	0.09	2.07	0.697245	0.923605	2.3666	2.40718	2.2933	2.11168	2.35661	1.99988	2.02769	2.44139	2.14524	1.71465
no	14255871	XM_005615499; XM_005615500; XM_845301; ENSCAFT00000000575	SASH1	SAM and SH3 domain containing 1	chr1	+	42441516	42516604	.	-0.11	4.13	0.54291	0.812419	.	0.28	3.27	0.0618647	0.528267	4.11108	4.00209	4.39965	4.26905	3.85628	3.20601	2.99563	3.27388	3.53285	3.3441
no	14255888	XM_005615501; XM_533443; ENSCAFT00000000577	UST	uronyl-2-sulfotransferase	chr1	+	42675438	42961301	.	-0.21	6.75	0.0546346	0.327148	.	-0.07	7.88	0.485266	0.844852	6.86347	6.75875	6.89151	6.58343	6.66548	7.88059	7.95592	7.82095	7.83439	7.90281
no	14255898				chr1	+	43155512	43155628	.	0.26	1.21	0.0202224	0.217634	.	0.1	1.39	0.560084	0.874705	1.06177	1.12041	1.13922	1.34917	1.38058	1.20421	1.44931	1.4087	1.66625	1.20563
no	14255900	XM_005615502; XM_005615503; XM_014112730; XM_541145; ENSCAFT00000000584	TAB2	TGF-beta activated kinase 1/MAP3K7 binding protein 2	chr1	+	43208832	43256586	.	-0.03	7.45	0.79431	0.92878	.	0.11	7.75	0.350476	0.775658	7.43334	7.4405	7.51508	7.54029	7.33145	7.76166	7.60768	7.89564	7.6755	7.81663
no	14255914				chr1	+	43369124	43372203	.	-0.04	4.99	0.71854	0.898549	.	-0.2	4.9	0.506166	0.853477	5.08102	5.0303	4.9039	4.99296	4.94614	5.04876	5.00586	4.26299	4.92676	5.28032
no	14255919	XM_014115504	GINM1	glycoprotein integral membrane 1	chr1	+	43390789	43415634	.	-0.23	7.35	0.0372047	0.279801	.	-0.04	8.06	0.73322	0.93607	7.48884	7.46906	7.37563	7.17978	7.24623	8.21587	7.95601	8.04437	8.05983	8.03789
no	14255930	XM_533447; XM_856713; ENSCAFT00000000625	PCMT1	protein-L-isoaspartate (D-aspartate) O-methyltransferase	chr1	+	43537860	43582336	.	0.27	8.1	0.0184089	0.209829	.	-0.02	6.92	0.859766	0.967255	7.95793	8.04058	7.96422	8.30019	8.21973	6.77503	7.09261	6.96789	6.87367	6.89278
no	14255938	XM_014112758	LOC100683099	NKG2D ligand 1	chr1	+	43677558	43680668	.	-0.25	5.93	0.0775771	0.375444	.	-0.16	6.39	0.21679	0.683943	6.14653	5.83762	6.10059	5.79068	5.77373	6.50729	6.46222	6.14057	6.37161	6.44709
no	14255943				chr1	+	43691032	43691131	.	0.09	1.51	0.564664	0.823189	.	-0.12	1.58	0.527248	0.862444	1.53442	1.4072	1.48249	1.31948	1.81612	1.46125	1.84134	1.47178	1.36144	1.77181
no	14255945	XM_005615505; XM_005615506; XM_849647; ENSCAFT00000000631; ENSCAFT00000046557	PPP1R14C	protein phosphatase 1, regulatory (inhibitor) subunit 14C	chr1	+	43754382	43838944	.	0.58	2.13	0.00326214	0.102775	.	0.02	3.35	0.92786	0.985864	1.7966	1.78768	2.0982	2.39202	2.56335	3.24155	3.43555	3.30359	3.09504	3.66894
no	14255951	XM_856900; ENSCAFT00000000633	IYD	iodotyrosine deiodinase	chr1	+	43933597	43951500	.	-0.14	2.21	0.210918	0.561135	.	-0.16	2.11	0.344043	0.771995	2.34127	2.16524	2.29379	2.19122	2.06856	2.30206	2.11967	1.80105	2.09765	2.25338
no	14255958	XM_005615507; XM_005615508; XM_005615509; XM_005615510; XM_014112767; XM_541152; ENSCAFT00000000638	PLEKHG1	pleckstrin homology domain containing, family G (with RhoGef domain) member 1	chr1	+	44250293	44340718	.	-0.19	7.53	0.198856	0.548764	.	-0.03	4.71	0.853012	0.966349	7.49843	7.79368	7.53147	7.54637	7.28976	4.61941	4.82725	4.50478	4.68045	4.90043
no	14255972	XM_014115652; ENSCAFT00000000656	MTHFD1L	methylenetetrahydrofolate dehydrogenase (NADP+ dependent) 1-like	chr1	+	44362052	44533921	.	0.12	8.79	0.237909	0.588521	.	-0.03	8.77	0.742927	0.938495	8.6397	8.78718	8.78755	8.89984	8.82152	8.80497	8.77969	8.69488	8.69853	8.88021
no	14255995	XM_005615511; XM_005615512; XM_533451; ENSCAFT00000000664	AKAP12	A kinase (PRKA) anchor protein 12	chr1	+	44660606	44754574	.	-0.13	3.69	0.547502	0.814636	.	0.2	2.71	0.213996	0.683481	4.0351	3.58177	3.60695	3.87173	3.35553	2.41028	2.77797	2.90912	2.69543	2.76635
no	14255998	XM_014112790; XM_849706; ENSCAFT00000000674	ARMT1	acidic residue methyltransferase 1	chr1	+	44845505	44859403	.	-0.16	6.36	0.19931	0.549578	.	-0.18	6.77	0.266292	0.721564	6.2892	6.47076	6.4943	6.17707	6.34905	6.95181	6.79737	6.79874	6.46374	6.83453
no	14256003	XM_005615517; XM_005615521; XM_014112791; XM_014112795; XM_014112796; XM_014112798; ENSCAFT00000000677	CCDC170	coiled-coil domain containing 170	chr1	+	44921553	44977888	.	-0.09	2.32	0.49307	0.781917	.	0.12	2.33	0.363259	0.782825	2.28862	2.33604	2.42457	2.41596	2.11327	2.20386	2.3124	2.48738	2.44874	2.19704
no	14256014	NM_001286958; XM_005615522; XM_014113908; XM_014114137; ENSCAFT00000000680	ESR1	estrogen receptor 1	chr1	+	45129993	45409811	.	-0.17	3	0.22001	0.570649	.	0.21	2.94	0.104723	0.584883	3.26828	2.96083	2.96926	2.9586	2.83583	2.91933	2.71288	3.0642	3.08129	2.92868
no	14256023	XM_849728; ENSCAFT00000000829; ENSCAFT00000043332; ENSCAFT00000048517	MYCT1	myc target 1	chr1	+	45932251	45952025	.	0.18	2.21	0.151545	0.493389	.	-0.1	2.15	0.403553	0.804305	2.16116	2.21524	2.03414	2.20474	2.4242	2.0724	2.35429	2.0632	2.11785	2.1509
no	14256027	XM_005615524; XM_541155; ENSCAFT00000000831	VIP	vasoactive intestinal peptide	chr1	+	45988522	45993428	.	0.11	1.82	0.426668	0.740022	.	0.09	2.01	0.442081	0.822764	1.84494	1.6897	1.8037	2.05387	1.7168	1.9078	1.99606	2.01417	1.93339	2.17544
no	14256033	NM_001314122; KP676946	OPRM1	opioid receptor, mu 1	chr1	+	47018028	47082698	.	-0.05	1.6	0.734909	0.9053	.	-0.08	1.53	0.613157	0.898475	1.84141	1.62651	1.39212	1.55584	1.58502	1.50844	1.65962	1.60694	1.66345	1.23384
no	14256042				chr1	+	47302060	47302378	.	0.1	1.78	0.482056	0.774627	.	-0.18	1.73	0.174802	0.649702	1.86439	1.8784	1.48657	1.87978	1.81526	1.88075	1.78779	1.8226	1.57774	1.56688
no	14256044	XM_014112878; XR_001315981; XR_001315982; XR_001315983; XR_001315984; XR_001315985; XR_001315986; XR_001315987; XR_001315988	SCAF8	SR-related CTD-associated factor 8	chr1	+	47633529	47681831	.	0.09	8.44	0.329645	0.667755	.	0	8.05	0.981506	0.997511	8.44107	8.34542	8.4248	8.49494	8.49258	8.08999	8.0085	7.95502	8.08686	8.09894
no	14256065	XM_014115739	TIAM2	T-cell lymphoma invasion and metastasis 2	chr1	+	47940413	48045215	.	0.33	2.27	0.0773301	0.37529	.	0.05	2.05	0.635083	0.905407	2.2317	2.07586	2.09629	2.71071	2.21349	2.12056	1.916	1.99132	2.12567	2.0967
no	14256091	XM_005615536; ENSCAFT00000000897	CLDN20	claudin 20	chr1	+	48062728	48063387	.	0.37	2.04	0.0072482	0.141728	.	0.2	2.17	0.167224	0.641571	1.82594	1.84495	2.01048	2.27049	2.25996	2.18849	1.9089	2.36843	2.24726	2.13397
no	14256093				chr1	+	48804527	48804607	.	-0.16	1.79	0.167141	0.512469	.	0.26	1.65	0.122175	0.604261	1.80554	1.90789	1.85233	1.58622	1.80666	1.56197	1.42218	1.99391	1.62929	1.63272
no	14256095				chr1	+	49068698	49068799	.	-0.04	2.49	0.804428	0.932984	.	-0.59	2.4	0.17703	0.651241	2.29679	2.61226	2.59738	2.3035	2.62525	2.86081	2.6507	1.4566	2.83987	2.20752
no	14256097	XM_014112912	ARID1B	AT rich interactive domain 1B (SWI1-like)	chr1	+	49415264	49569968	.	-0.01	5.84	0.948403	0.984855	.	0.06	5.55	0.60228	0.893796	5.90091	6.01209	5.63195	5.75796	5.92055	5.45273	5.57045	5.47648	5.6766	5.55246
no	14256106	XM_014112912	ARID1B	AT rich interactive domain 1B (SWI1-like)	chr1	+	49718286	49843245	.	0.14	6.67	0.149619	0.490706	.	0.07	6.24	0.483895	0.844278	6.62707	6.55702	6.65198	6.76575	6.73747	6.25973	6.13007	6.34899	6.23864	6.21495
no	14256126	XM_849878; ENSCAFT00000000958	ZDHHC14	zinc finger, DHHC-type containing 14	chr1	+	49985069	49986673	.	-0.09	6.42	0.443909	0.751259	.	-0.49	2.83	0.0274855	0.468938	6.46021	6.3124	6.58924	6.37906	6.35325	3.21454	3.0323	2.40256	2.91476	2.57329
no	14256129	XM_849878; ENSCAFT00000000958	ZDHHC14	zinc finger, DHHC-type containing 14	chr1	+	50145766	50258876	.	0.2	5.49	0.0717892	0.364406	.	0.25	2.86	0.0412864	0.491519	5.46292	5.33936	5.41437	5.67236	5.54053	2.6388	2.77743	3.00847	2.89485	2.96709
no	14256138				chr1	+	50286593	50286847	.	0.09	2.45	0.546927	0.814251	.	0.03	2.43	0.893307	0.975976	2.37847	2.64828	2.2083	2.49727	2.5026	2.54939	2.27125	2.72628	2.17523	2.40708
no	14256140	XM_005615539; XM_005615541; ENSCAFT00000000969; ENSCAFT00000046534	SNX9	sorting nexin 9	chr1	+	50436290	50498735	.	0.28	6.43	0.0211071	0.220729	.	0.16	5.27	0.139675	0.619777	6.35435	6.37562	6.20783	6.6144	6.58002	5.17922	5.17538	5.26443	5.31706	5.43816
no	14256159	XM_014115768; ENSCAFT00000000998	SYNJ2	synaptojanin 2	chr1	+	50550972	50622090	.	-0.18	4.68	0.367629	0.700061	.	0.41	6.52	0.0592434	0.52387	4.68198	4.8009	4.76041	4.25678	4.88652	6.32395	6.22457	6.53108	6.51179	7.02349
no	14256185	XM_005615543; XM_849919; ENSCAFT00000047461	GTF2H5	general transcription factor IIH, polypeptide 5	chr1	+	50711829	50723881	.	0.19	6.75	0.0969754	0.412031	.	0.13	6.73	0.253388	0.711499	6.71832	6.57679	6.73525	6.80156	6.93389	6.65728	6.64838	6.67708	6.77609	6.88043
no	14256190	XM_005615545; XM_014112959; XM_014112966; ENSCAFT00000001007; ENSCAFT00000049968	TULP4	tubby like protein 4	chr1	+	50919150	50993873	.	0.01	5.87	0.925591	0.977535	.	0.05	6.25	0.595992	0.890652	5.83645	5.88675	5.88481	5.79212	5.96471	6.16638	6.26954	6.31255	6.24104	6.25047
no	14256207				chr1	+	50935969	50936076	.	-0.2	1.4	0.072073	0.364979	.	0.12	1.51	0.523035	0.859833	1.41393	1.51598	1.51993	1.34585	1.22522	1.67051	1.20974	1.3596	1.62078	1.69808
no	14256209	XM_003638766	TMEM181	transmembrane protein 181	chr1	+	51025869	51097443	.	-0.11	4.19	0.496295	0.783976	.	0.12	6.68	0.401952	0.804305	4.18257	4.29737	4.20425	3.88583	4.35715	6.45033	6.77481	6.79136	6.77458	6.62265
no	14256226	XM_003432546; XM_005615547; XM_005615548; XM_005615549; XM_005615550; ENSCAFT00000001014	SYTL3	synaptotagmin-like 3	chr1	+	51125125	51202177	.	-0.02	3.05	0.830286	0.942231	.	0.11	3.04	0.258619	0.715505	2.94949	3.10103	3.11651	3.00914	3.05993	2.93747	3.0063	3.09289	3.03767	3.11112
no	14256242				chr1	+	51412412	51413142	.	0.16	4.35	0.409028	0.730001	.	-0.04	3.5	0.820958	0.959525	4.18217	4.06802	4.60995	4.32415	4.56128	3.47469	3.56613	3.76734	3.34237	3.34004
no	14256244	XM_005615551; XM_541178; ENSCAFT00000001034; ENSCAFT00000043020	FNDC1	fibronectin type III domain containing 1	chr1	+	51570227	51644670	.	-0.05	2.6	0.682087	0.882616	.	-0.03	2.49	0.881918	0.973577	2.51338	2.55773	2.78219	2.65767	2.47613	2.53752	2.47305	2.35072	2.79469	2.29167
no	14256268				chr1	+	51707234	51707340	.	-0.08	4.27	0.79953	0.931204	.	0.02	4.12	0.968349	0.99356	4.55297	3.66982	4.68572	4.46985	3.96734	3.59739	4.62726	3.85294	4.67328	3.85821
no	14256270	XM_005615555; XM_005615556; XM_533464; ENSCAFT00000001077; ENSCAFT00000046840	WTAP	Wilms tumor 1 associated protein	chr1	+	52018844	52046209	.	0.11	5.83	0.338439	0.676249	.	0.26	5.69	0.210987	0.679699	5.92075	5.75166	5.67163	5.8505	5.9309	5.24542	5.82284	5.87613	5.85704	5.65548
no	14256273	XM_541180; ENSCAFT00000001128	ACAT2	acetyl-CoA acetyltransferase 2	chr1	+	52054082	52071488	.	-0.14	10.85	0.158529	0.502687	.	0.02	10.03	0.824247	0.959894	10.8805	10.9806	10.8654	10.7531	10.7851	10.0435	10.0014	9.97939	10.0439	10.1065
no	14256283	XM_541182; ENSCAFT00000001145	PNLDC1	poly(A)-specific ribonuclease (PARN)-like domain containing 1	chr1	+	52087557	52105147	.	0.02	2.83	0.870151	0.956212	.	-0.05	2.63	0.68234	0.919696	2.79059	2.82217	2.85411	2.93296	2.74419	2.59106	2.72594	2.62888	2.49509	2.71291
no	14256303	NM_001122602; XM_014111489; ENSCAFT00000001105; ENSCAFT00000049827; AY965264	IGF2R	insulin-like growth factor 2 receptor	chr1	+	52203896	52304596	.	0.05	6.1	0.643941	0.864253	.	0	6.14	0.994693	0.999052	6.01564	6.0449	6.16713	6.26157	5.99943	6.17134	6.10588	6.05029	6.20758	6.15993
no	14256349	XM_005615697	SLC22A1	solute carrier family 22 (organic cation transporter), member 1	chr1	+	52311577	52340730	.	0.14	2.95	0.380253	0.708517	.	0.15	2.9	0.334677	0.765773	2.79348	3.04609	2.84619	3.2372	2.83126	2.80789	2.81966	3.21675	2.8326	2.843
no	14256362				chr1	+	52452435	52526780	.	-0.18	3.71	0.137026	0.471973	.	-0.2	4.53	0.643165	0.906917	3.68325	3.92018	3.73541	3.61945	3.58933	4.68914	4.61197	5.04593	4.71191	3.58037
no	14256364	XM_014113042; XM_533467; ENSCAFT00000001165	SLC22A3	solute carrier family 22 (organic cation transporter), member 3	chr1	+	52452475	52539630	.	0.2	1.54	0.0541405	0.325946	.	-0.02	1.51	0.865115	0.968833	1.52615	1.44204	1.41002	1.68115	1.64746	1.45113	1.59528	1.37632	1.69427	1.43059
no	14256377	XM_014113044; XM_014113046; XM_014113049; ENSCAFT00000035540; ENSCAFT00000035541	MAP3K4	mitogen-activated protein kinase kinase kinase 4	chr1	+	52635424	52746626	.	0.21	6	0.0599537	0.337799	.	-0.13	5.86	0.253528	0.711499	5.89917	5.9179	5.93908	6.19939	6.04943	5.94531	5.93117	5.82078	5.91193	5.704
no	14256404	XM_541188	PACRG	PARK2 co-regulated	chr1	+	54246130	54327428	.	0.07	3.1	0.565067	0.823431	.	0.29	2.78	0.0591887	0.52387	2.95616	3.10932	3.14143	3.28635	2.99759	2.46952	2.74653	2.77975	2.93968	2.97044
no	14256408	XM_005615564; XM_541188	LOC102151201; PACRG	uncharacterized LOC102151201; PARK2 co-regulated	chr1	+	54531517	54760936	.	-0.05	1.69	0.682177	0.882616	.	-0.13	1.85	0.435687	0.819141	1.85067	1.67312	1.60071	1.61251	1.71188	1.78592	2.05696	1.92833	1.57046	1.88559
no	14256415	NM_001003021; ENSCAFT00000001203; ENSCAFT00000035144; ENSCAFT00000045317; AB047312	QKI	QKI, KH domain containing, RNA binding	chr1	+	54843701	55001769	.	0	8.59	0.957601	0.987182	.	0.08	9.04	0.429605	0.817284	8.63922	8.58622	8.5494	8.63783	8.55502	9.07106	8.91429	9.08631	9.02743	9.10597
no	14256425	XM_850180	FGFR1OP	FGFR1 oncogene partner	chr1	+	57900889	57925220	.	-0.19	7.76	0.19186	0.541766	.	-0.11	8.48	0.265098	0.721103	7.765	7.99185	7.74732	7.50506	7.78905	8.57481	8.5173	8.38741	8.42947	8.49385
no	14256438				chr1	+	57940929	57941208	.	-0.36	1.88	0.111885	0.43364	.	-0.13	2	0.306135	0.745596	2.1603	1.63366	2.2894	1.69234	1.64803	2.08312	2.0704	1.81841	1.87975	2.12777
no	14256440	XM_005615572; XM_541197; XM_846017; ENSCAFT00000046313	CCR6	chemokine (C-C motif) receptor 6	chr1	+	57980038	58006609	.	-0.17	9.06	0.117873	0.443235	.	0.11	10.61	0.22126	0.687101	9.06387	9.0795	9.23455	8.93734	8.97277	10.5474	10.5273	10.6529	10.6593	10.6396
no	14256448	XM_005615701	LOC484082	uncharacterized LOC484082	chr1	+	58042940	58067111	.	0.07	2.69	0.587206	0.835451	.	-0.07	2.69	0.712035	0.93001	2.54678	2.60102	2.85414	2.68371	2.78718	2.79159	2.68096	2.50621	3.00353	2.49145
no	14256464				chr1	+	58133697	58134807	.	0.23	9.29	0.0704655	0.361229	.	0.13	9.02	0.253583	0.711499	9.15066	9.18589	9.24835	9.54034	9.30154	9.03737	8.84911	9.06413	9.12387	9.0226
no	14256468	XM_005615575; XM_014113172; XM_014113176; XM_014113178; XM_014113184; XM_014113187; XM_014113190; XM_014113194; XM_014113196; XM_014113198; XM_014113200; XM_014113201; ENSCAFT00000001341; ENSCAFT00000047722	MLLT4	myeloid/lymphoid or mixed-lineage leukemia; translocated to, 4	chr1	+	58482632	58580899	.	-0.12	2.66	0.407451	0.729309	.	-0.1	5.62	0.479642	0.842082	2.75323	2.67243	2.69228	2.79691	2.37334	5.80737	5.56132	5.74674	5.4383	5.56451
no	14256498	XM_014116165	KIF25	kinesin family member 25	chr1	+	58585084	58635386	.	0.04	3.14	0.744238	0.910011	.	0.06	3.08	0.633412	0.905237	3.16129	2.94321	3.25266	3.11079	3.20709	2.90761	3.17515	3.21195	3.02194	3.07286
no	14256513	NM_001177803; XM_005615269; XM_005615270; XM_014106244; XM_014106470; XM_014106720; ENSCAFT00000001348; ENSCAFT00000001349	SMOC2	SPARC related modular calcium binding 2	chr1	+	58876174	59035845	.	0.07	2.51	0.447293	0.753253	.	0.08	2.54	0.420335	0.812751	2.50793	2.53671	2.39363	2.51258	2.59573	2.52718	2.45109	2.55712	2.49388	2.66907
no	14256527				chr1	+	59275288	59275614	.	-0.17	4.58	0.164995	0.510388	.	0.06	4.28	0.807284	0.956243	4.57046	4.72522	4.64548	4.5958	4.35859	4.2942	4.2015	4.69439	4.30511	3.91623
no	14256529				chr1	+	59398840	59399094	.	0.03	2.41	0.900307	0.967924	.	-0.07	2.4	0.791489	0.951749	2.13679	2.82854	2.23264	2.53704	2.31741	2.33457	2.54958	2.82251	2.31567	1.98289
no	14256531	XM_005615576; XM_533477; ENSCAFT00000001378	DSE	dermatan sulfate epimerase	chr1	+	59864307	59916896	.	0.09	8.24	0.31821	0.658747	.	0.07	6.98	0.467441	0.835674	8.20772	8.17238	8.24241	8.34267	8.25825	6.90422	6.96371	6.9732	6.95169	7.09497
no	14256539	ENSCAFT00000035848	FAM26F	family with sequence similarity 26, member F	chr1	+	59944384	59946149	.	-0.05	6.02	0.673191	0.878292	.	-0.3	5.79	0.0275837	0.469339	6.07588	5.89722	6.15586	6.03382	5.95743	5.97936	5.96561	5.54462	5.74222	5.73735
no	14256543	XM_003432553	FAM26E	family with sequence similarity 26, member E	chr1	+	59978617	59983205	.	-0.51	3.32	0.0279701	0.248624	.	-0.17	3.21	0.346317	0.772972	3.36807	3.38886	3.82635	2.82717	3.20394	3.28024	3.34051	3.3207	2.83736	3.26754
no	14256546	XM_005615582; XM_850264; ENSCAFT00000001383; ENSCAFT00000044383	FAM26D	family with sequence similarity 26, member D	chr1	+	60022720	60027694	.	-0.07	1.94	0.694261	0.888353	.	-0.17	1.9	0.32253	0.757594	1.80565	1.94744	2.14309	2.10752	1.69312	1.95714	2.05031	1.83208	1.57232	2.08368
no	14256549	XM_005615580; XM_005615581; XM_846130; ENSCAFT00000046739	RWDD1	RWD domain containing 1	chr1	+	60036889	60056674	.	0.17	8.75	0.096642	0.411732	.	0.11	8.37	0.364479	0.783595	8.70379	8.72271	8.62035	8.81302	8.89478	8.36919	8.24321	8.53512	8.28161	8.43236
no	14256556	XM_850267	LOC612537	amine sulfotransferase-like	chr1	+	60073220	60095576	.	0.13	1.61	0.358917	0.693809	.	-0.03	1.7	0.81153	0.956831	1.35836	1.77949	1.52784	1.71704	1.6611	1.89295	1.54544	1.71902	1.75316	1.58606
no	14256563	XM_003432554; XM_541210; ENSCAFT00000001393	RSPH4A	radial spoke head 4 homolog A (Chlamydomonas)	chr1	+	60114269	60127179	.	0.16	2.04	0.31344	0.6549	.	0.11	1.92	0.371396	0.788333	1.6971	2.10299	2.12998	2.08345	2.19856	1.92996	1.79111	1.94085	2.09452	1.86512
no	14256570	XM_014113282; XM_541211; ENSCAFT00000001405; ENSCAFT00000047201	KPNA5	karyopherin alpha 5 (importin alpha 6)	chr1	+	60167457	60201256	.	0.6	6.64	0.00150844	0.0753256	.	-0.08	5.93	0.411301	0.807936	6.39996	6.54287	6.26073	7.07796	6.92971	5.9271	6.03245	5.9559	5.88398	5.85737
no	14256582	XM_541213; ENSCAFT00000001421	RFX6	regulatory factor X, 6	chr1	+	60291581	60346011	.	-0.01	2.11	0.936105	0.980436	.	0.11	1.99	0.46255	0.833268	2.13212	1.97719	2.24822	1.96554	2.25132	1.92362	1.91369	2.1225	2.1867	1.78237
no	14256601	XM_005615589; XM_014113304; XM_541214	VGLL2	vestigial-like family member 2	chr1	+	60579586	60586177	.	-0.03	3.97	0.795934	0.929622	.	0.01	4.15	0.964568	0.993001	4.09135	3.99205	3.87582	4.08972	3.81854	3.99488	4.30269	4.0464	3.90917	4.51955
no	14256606	XM_014113334; XM_014113340	DCBLD1	discoidin, CUB and LCCL domain containing 1	chr1	+	60783190	60823737	.	-0.05	1.9	0.703028	0.89158	.	-0.08	3.5	0.7496	0.9405	1.99952	2.0154	1.7584	1.7337	2.01149	3.68624	3.40818	3.7628	3.61101	3.03341
no	14256622	DQ166815	NEPN	nephrocan	chr1	+	60888490	60907119	.	0.22	1.6	0.246909	0.595404	.	0.02	1.76	0.927942	0.985864	1.59499	1.43366	1.49933	1.44022	2.01751	1.99583	1.4955	1.62392	2.1286	1.54963
no	14256626	XM_541219; ENSCAFT00000001438	NUS1	NUS1 dehydrodolichyl diphosphate synthase subunit	chr1	+	60918955	60944908	.	0.1	8.03	0.306588	0.648799	.	-0.04	8.41	0.680802	0.919199	7.89597	8.0256	8.05689	8.05812	8.13679	8.44521	8.41857	8.36622	8.46602	8.34735
no	14256632	XM_541220	SLC35F1	solute carrier family 35, member F1	chr1	+	61062134	61063004	.	0.32	3.78	0.0266044	0.243901	.	0.08	4.28	0.510762	0.85479	3.7096	3.72971	3.50431	3.88015	4.05881	4.09218	4.3768	4.26225	4.3552	4.32744
no	14256636	XM_005615591; XM_005615592; XM_541220; ENSCAFT00000001439	SLC35F1	solute carrier family 35, member F1	chr1	+	61307291	61451160	.	0.18	2.84	0.295274	0.638283	.	0.02	2.84	0.949981	0.989843	2.61678	3.07429	2.61424	2.90196	2.99676	2.45175	3.20021	2.88198	3.0605	2.58483
no	14256644	NM_001003332; XM_014116918; ENSCAFT00000044257; Y00399	PLN	phospholamban	chr1	+	61632415	61643805	.	-0.35	1.81	0.00857942	0.153592	.	0.11	1.85	0.430178	0.817436	1.92466	1.98871	1.92534	1.68183	1.51069	1.60952	1.95531	1.7903	1.939	1.95591
no	14256649	XM_533479; ENSCAFT00000001453	ASF1A	anti-silencing function 1A histone chaperone	chr1	+	61827957	61886947	.	0.23	7.12	0.0368162	0.278615	.	-0.12	6.95	0.287022	0.735208	7.04248	6.96547	7.07248	7.27349	7.23424	6.97913	7.05281	6.78474	6.92967	6.98018
no	14256657				chr1	+	63253094	63253248	.	-0.06	1.19	0.678384	0.881327	.	-0.18	1.27	0.136781	0.618386	1.36196	0.97653	1.31609	1.12523	1.19365	1.39018	1.36946	1.3319	1.17212	1.08871
no	14256659				chr1	+	63680301	63680403	.	-0.01	1.04	0.954082	0.986594	.	0.03	1.24	0.816461	0.958155	1.04318	0.90208	1.19711	1.06639	1.0152	1.17528	1.26567	1.33981	1.09809	1.30406
no	14256661	NM_001002951; ENSCAFT00000001481; AY462223	GJA1	gap junction protein, alpha 1, 43kDa	chr1	+	63994922	63996206	.	-0.23	4.75	0.066651	0.353164	.	-0.56	1.53	0.00165092	0.372027	4.92735	4.83935	4.75189	4.70143	4.5235	1.80877	1.93099	1.37748	1.2034	1.35015
no	14256664				chr1	+	64053077	64054082	.	0.35	1.75	0.0580655	0.333384	.	0.07	1.78	0.642502	0.906738	1.47019	1.84206	1.52988	1.80901	2.11468	1.70883	1.76412	1.57284	1.99682	1.84838
no	14256667				chr1	+	64541810	64541917	.	0.08	2.59	0.700641	0.89073	.	0.24	2.38	0.20103	0.671836	2.33941	2.8798	2.44992	2.44989	2.81585	2.12735	2.34988	2.40371	2.75424	2.27744
no	14256669	XM_014116626	HSF2	heat shock transcription factor 2	chr1	+	64845054	64863856	.	0.12	6.23	0.21755	0.567663	.	-0.14	6.6	0.21608	0.683534	6.18575	6.18196	6.18863	6.35839	6.24763	6.59386	6.76614	6.5023	6.60679	6.51898
no	14256682	XM_003432556; XM_005615603; XM_005615604; XM_005615605; XM_005615606; XM_005615607; XM_005615609; XM_005615611; XM_014113457; XM_014113488; ENSCAFT00000050082	PKIB	protein kinase (cAMP-dependent, catalytic) inhibitor beta	chr1	+	65098536	65103729	.	0.1	1.58	0.303653	0.645959	.	0.34	6.19	0.0427365	0.494317	1.61172	1.48619	1.5099	1.62796	1.6409	5.8727	6.113	6.21183	6.28221	6.48995
no	14256686	XM_533484; ENSCAFT00000001539	FABP7	fatty acid binding protein 7, brain	chr1	+	65139823	65143881	.	-0.26	2.28	0.0584026	0.33397	.	0.24	3.22	0.218601	0.685121	2.27189	2.54977	2.33399	2.18639	2.05761	3.26499	2.88278	3.34196	3.08408	3.5276
no	14256693	XM_005615612; XM_533485; ENSCAFT00000001544; ENSCAFT00000043737	SMPDL3A	sphingomyelin phosphodiesterase, acid-like 3A	chr1	+	65147455	65165415	.	-0.12	1.82	0.234554	0.585134	.	0.32	1.93	0.00934582	0.424117	1.93256	1.81252	1.83861	1.76306	1.72913	1.7336	1.73713	2.08906	2.02631	2.05133
no	14256702	XM_014113492; XM_541226; ENSCAFT00000001550	CLVS2	clavesin 2	chr1	+	65273344	65337695	.	0.08	2.35	0.667371	0.87612	.	-0.06	2.17	0.809294	0.956571	2.60884	2.35427	1.98834	2.32276	2.47543	1.84134	2.56434	2.30566	2.19938	1.92583
no	14256708	XM_014113506; XM_014113510; XM_014113513	NKAIN2	Na+/K+ transporting ATPase interacting 2	chr1	+	66278074	66908377	.	-0.07	1.47	0.613337	0.849198	.	0.05	1.51	0.75498	0.941894	1.49236	1.33414	1.66398	1.29771	1.55413	1.62685	1.34037	1.57822	1.72284	1.30617
no	14256716	XM_014116719	RNF217	ring finger protein 217	chr1	+	67099213	67141812	.	0.11	1.81	0.407509	0.729309	.	0.15	2.85	0.297936	0.740972	1.83137	1.73453	1.71631	1.6864	2.06473	2.87734	2.64456	2.74553	2.9548	3.02519
no	14256724	XM_005615614; XM_014113525; XM_014113531; XM_014113534; XM_014113537; ENSCAFT00000013354	TPD52L1	tumor protein D52-like 1	chr1	+	67240750	67273789	.	0.34	3.09	0.0209795	0.220548	.	-0.18	3.86	0.431817	0.817948	2.82598	3.09427	2.93383	3.21756	3.37248	4.08508	3.85631	3.85463	3.39549	4.10856
no	14256731	XM_014113584	HINT3	histidine triad nucleotide binding protein 3	chr1	+	67693793	67905274	.	0.23	5.59	0.0433343	0.298279	.	-0.18	4.38	0.257988	0.714971	5.48773	5.591	5.41588	5.72822	5.73323	4.57465	4.39751	4.50786	4.31008	4.0869
no	14256737	XM_005615617; XM_005615618; XM_005615619; ENSCAFT00000001606	NCOA7	nuclear receptor coactivator 7	chr1	+	67792942	67867503	.	-0.03	6.59	0.823382	0.939588	.	-0.06	6.5	0.581357	0.884722	6.62778	6.70939	6.47997	6.70325	6.45292	6.63448	6.43408	6.52651	6.44214	6.45714
no	14256754	XM_533490; ENSCAFT00000001624; ENSCAFT00000035268	TRMT11	tRNA methyltransferase 11 homolog (S. cerevisiae)	chr1	+	67918138	67974135	.	0.75	6.36	0.000315696	0.0428713	.	0.21	7.11	0.0835923	0.557207	5.97365	5.99804	6.212	6.86297	6.76205	7.04541	6.9164	7.29587	7.15258	7.12874
no	14256768				chr1	+	68237501	68237599	.	-0.3	1.73	0.0805708	0.381112	.	-0.07	1.57	0.710549	0.929476	1.84373	1.66764	2.05471	1.40752	1.69501	1.38663	1.84271	1.61767	1.7171	1.28724
no	14256770				chr1	+	68240674	68240775	.	-0.09	2.24	0.734166	0.904907	.	-0.02	2.18	0.964103	0.992924	2.46377	2.46842	1.88488	1.88154	2.49027	1.61303	2.77583	1.81829	2.55005	2.16197
no	14256772				chr1	+	68646754	68647628	.	0.27	5.14	0.0497302	0.315534	.	0.13	5.39	0.557681	0.873587	5.02568	4.97857	5.10102	5.16496	5.45288	5.26298	5.35973	5.62832	5.66625	5.02975
no	14256775	XM_005615620	RSPO3	R-spondin 3	chr1	+	68940900	69031073	.	0.02	1.54	0.870696	0.956357	.	-0.13	1.72	0.42474	0.815836	1.4956	1.46979	1.64651	1.5322	1.57467	1.58697	2.00663	1.70813	1.73809	1.56411
no	14256781	XM_005615621; XM_005615622; XM_005615623; XM_005615624; XM_005615625; XM_533493; ENSCAFT00000001634	RNF146	ring finger protein 146	chr1	+	69065533	69066615	.	0.05	6.91	0.670265	0.877035	.	-0.04	6.49	0.652154	0.910672	6.90101	6.75921	7.0238	6.94325	6.94016	6.58568	6.45251	6.50028	6.41984	6.5043
no	14256783				chr1	+	69180373	69180693	.	0.09	2.67	0.480905	0.774037	.	-0.11	2.62	0.544834	0.868917	2.71855	2.48127	2.71855	2.62801	2.82797	2.56072	2.81678	2.85312	2.52922	2.34996
no	14256785	XM_005615629; ENSCAFT00000001639	C1H6orf58	chromosome 1 open reading frame, human C6orf58	chr1	+	69326957	69338755	.	0.22	1.32	0.0998185	0.416167	.	-0.07	1.5	0.48662	0.845529	1.23681	1.33654	1.12489	1.33022	1.5833	1.62769	1.46302	1.51443	1.46709	1.442
no	14256793				chr1	+	69488270	69488369	.	0.02	1.32	0.87498	0.957818	.	-0.22	1.57	0.352651	0.776572	1.24765	1.31886	1.37751	1.10203	1.57605	1.35596	2.05256	1.46661	1.65092	1.32481
no	14256795	XM_014113700; ENSCAFT00000001697; ENSCAFT00000036090	LAMA2	laminin, alpha 2	chr1	+	70700466	70750842	.	0.14	1.67	0.181878	0.531135	.	-0.13	1.78	0.467475	0.835674	1.70956	1.54853	1.57167	1.75239	1.74435	1.91217	1.7912	1.72909	1.97875	1.46863
no	14256801	XM_014113700; ENSCAFT00000001697; ENSCAFT00000036090	LAMA2	laminin, alpha 2	chr1	+	70790697	71150490	.	0.11	2.14	0.238757	0.589012	.	-0.18	2.08	0.126473	0.609366	2.164	2.04011	2.06886	2.22017	2.19036	2.20723	2.17345	1.93736	1.96238	2.13361
no	14256859	XM_003638770	L3MBTL3	l(3)mbt-like 3 (Drosophila)	chr1	+	71616976	71712469	.	-0.01	5.98	0.941947	0.982351	.	0.11	4.74	0.451088	0.827651	6.1472	6.08117	5.72419	5.86657	6.07892	4.85632	4.49752	4.85143	4.74006	4.75511
no	14256885	XM_005615636; ENSCAFT00000001710	TMEM200A	transmembrane protein 200A	chr1	+	71904320	71905798	.	0.28	2.59	0.209731	0.559781	.	0.01	2.72	0.944581	0.989035	2.46076	2.54199	2.43474	2.39894	3.12676	2.74434	2.6962	2.7734	2.6682	2.7384
no	14256887	ENSCAFT00000001757	LOC102151410	developmental pluripotency-associated protein 2 pseudogene	chr1	+	72257283	72259710	.	0.05	1.61	0.637891	0.861086	.	-0.23	1.75	0.249828	0.707609	1.51684	1.72129	1.53755	1.62696	1.65519	1.66527	2.10898	1.88209	1.5904	1.50244
no	14256889				chr1	+	72326368	72326497	.	-0.2	1.95	0.137608	0.472819	.	-0.01	1.83	0.932246	0.986913	2.20236	1.87246	2.02482	1.86798	1.79842	1.76515	1.91133	1.68546	2.07521	1.71479
no	14256898	XM_005615652; XM_005615654; XM_005615656; XR_291315; ENSCAFT00000001762	AKAP7	A kinase (PRKA) anchor protein 7	chr1	+	72537650	72537889	.	-0.13	3.4	0.371051	0.701956	.	-0.82	3.46	0.00140285	0.372027	3.51484	3.2252	3.63072	3.39745	3.24972	4.13217	3.7751	3.22816	2.97755	3.18565
no	14256901				chr1	+	72725837	72727542	.	0.18	2.03	0.182278	0.53134	.	0.08	1.99	0.816604	0.958155	2.12755	1.85867	1.88377	2.21884	2.04969	1.87364	2.00053	1.95655	1.44679	2.65175
no	14256905	XM_005615778; ENSCAFT00000021527; ENSCAFT00000048432	LOC606788	spermatogenesis-associated protein 31A6	chr1	+	72782510	72788793	.	0.14	2.03	0.248933	0.598016	.	0.25	2.19	0.101597	0.57937	2.02252	1.8978	1.99996	1.9788	2.25188	1.97604	2.09964	2.11627	2.47416	2.28278
no	14256913	XM_005615779; XM_005615780; XM_005615781; ENSCAFT00000001770	CTSV	cathepsin V	chr1	+	72994522	72999827	.	-0.22	2.84	0.068039	0.355575	.	-0.12	4.11	0.570967	0.879478	2.87554	2.91416	2.99985	2.61894	2.80551	3.97082	4.38292	3.8518	3.98235	4.34702
no	14256923	XM_843287; ENSCAFT00000001851	AAED1	AhpC/TSA antioxidant enzyme domain containing 1	chr1	+	73256038	73265226	.	-0.07	1.71	0.636533	0.860466	.	-0.21	4.79	0.21	0.678453	1.9813	1.53333	1.71631	1.77788	1.55997	5.00198	4.82472	4.94458	4.62584	4.54947
no	14256929	XM_014117112; XM_014117115; XM_014117120; XM_014117122; XM_014117125; XM_014117126; XM_014117127; XM_014117131; XM_533499; XR_001316998; XR_001316999; XR_001317000; XR_001317002	CDC14B	cell division cycle 14B	chr1	+	73333922	73392635	.	0.11	2.31	0.575365	0.828701	.	-0.41	6.08	0.0163615	0.449968	2.57142	1.9505	2.2832	2.28352	2.46974	6.32944	6.32187	6.05289	5.9695	5.72359
no	14256948				chr1	+	73452722	73453316	.	0.07	8.15	0.526338	0.801266	.	0.2	8	0.0985727	0.575493	8.11506	8.09238	8.1614	8.31829	8.06785	7.99062	7.76707	8.10564	8.03931	8.10211
no	14256951	XM_003638869; ENSCAFT00000001876; ENSCAFT00000046776	ZNF367	zinc finger protein 367	chr1	+	73518468	73539736	.	0	6.76	0.990612	0.997332	.	-0.04	6.07	0.74979	0.9405	6.66283	6.72089	6.90785	6.74613	6.78414	6.01566	6.16371	5.92776	6.13797	6.0941
no	14256957	XM_003638846; XM_014117165; ENSCAFT00000001882	SLC35D2	solute carrier family 35 (UDP-GlcNAc/UDP-glucose transporter), member D2	chr1	+	73555446	73592733	.	-0.04	1.45	0.732532	0.904556	.	-0.16	1.5	0.269578	0.723177	1.41343	1.39088	1.59683	1.35447	1.50364	1.4532	1.73876	1.56982	1.39008	1.36202
no	14256970	XM_003638870; XM_005615786; XM_005615787; ENSCAFT00000001886	HSD17B3	hydroxysteroid (17-beta) dehydrogenase 3	chr1	+	73607891	73642437	.	-0.15	1.83	0.127501	0.457217	.	0.08	1.96	0.623225	0.901844	1.86319	1.89217	1.92656	1.78581	1.70321	2.12551	1.70653	1.88892	2.06291	2.02527
no	14256982				chr1	+	73626542	73626647	.	0.12	1.83	0.368951	0.700565	.	-0.1	1.82	0.800725	0.954526	1.90409	1.80185	1.6282	1.78355	2.00798	1.22304	2.53703	2.08569	1.55049	1.69526
no	14256984				chr1	+	74043621	74043720	.	0.04	1.32	0.863017	0.953151	.	0.23	1.42	0.21286	0.682261	1.53748	1.16898	1.21665	1.64156	1.04549	1.33895	1.22284	1.79724	1.34527	1.37572
no	14256986	XM_003638871; ENSCAFT00000001978; GQ422596	PTCH1	patched 1	chr1	+	74302902	74362297	.	-0.07	6.69	0.518889	0.797275	.	-0.2	6.71	0.0739309	0.548234	6.72355	6.57378	6.86331	6.65327	6.63756	6.79319	6.86022	6.56496	6.68595	6.63979
no	14257010	XM_014117220; XM_843898; ENSCAFT00000001991	FANCC	Fanconi anemia, complementation group C	chr1	+	74544303	74552268	.	-0.03	5.59	0.771598	0.920419	.	0.06	3.93	0.772108	0.946631	5.69264	5.5453	5.57805	5.55223	5.60319	3.79807	3.99247	3.61696	4.15394	4.08201
no	14257016	XM_014117220; XM_843898; ENSCAFT00000001991	FANCC	Fanconi anemia, complementation group C	chr1	+	74628222	74722082	.	-0.1	6.35	0.375257	0.705013	.	-0.06	5	0.541409	0.867742	6.35035	6.34571	6.48013	6.40527	6.17422	5.08052	4.99711	4.95507	4.92732	5.05418
no	14257031	XM_005615792; XM_843213; ENSCAFT00000002021	FBP1	fructose-1,6-bisphosphatase 1	chr1	+	75156567	75181973	.	0.11	2.7	0.26865	0.614499	.	0.21	2.64	0.406703	0.806156	2.63731	2.61175	2.73008	2.81846	2.72051	2.23569	2.79314	2.56839	2.53062	3.07439
no	14257042	XM_533504; ENSCAFT00000002026; ENSCAFT00000048061	LOC476300	fructose-1,6-bisphosphatase isozyme 2	chr1	+	75192811	75225087	.	-0.12	2.33	0.371714	0.70254	.	0.12	2.31	0.263104	0.719056	2.1993	2.37938	2.56128	2.32804	2.18665	2.28054	2.19233	2.38466	2.40025	2.27175
no	14257051	XM_844186; ENSCAFT00000035676	GAS1	growth arrest-specific 1	chr1	+	75984090	75985118	.	0.06	4.6	0.798333	0.930975	.	0.04	5.73	0.716037	0.93133	4.72661	4.71849	4.28419	4.33879	4.92754	5.66963	5.72968	5.57806	5.78304	5.87091
no	14257053	XM_005615793; XM_005615794; XM_005615795; XM_005615796; XM_533505; ENSCAFT00000002070; ENSCAFT00000049711	ZCCHC6	zinc finger, CCHC domain containing 6	chr1	+	76458418	76520275	.	0.13	7.2	0.172705	0.520128	.	0.02	7.45	0.844928	0.964885	7.12111	7.17808	7.14393	7.28899	7.26065	7.46658	7.40563	7.38775	7.42691	7.55237
no	14257074	XM_014117259; XM_844342	ISCA1	iron-sulfur cluster assembly 1	chr1	+	76525216	76537811	.	0.1	4.71	0.59815	0.840546	.	-0.38	5.34	0.0635747	0.530688	4.40838	4.99933	4.59983	4.65522	4.88576	5.55881	5.57718	4.97873	5.49175	5.10204
no	14257079	XM_003432609; XM_005615803; XM_014117249; XM_014117250; XM_014117255; XM_014117259; XM_014117263; ENSCAFT00000002078	ISCA1	iron-sulfur cluster assembly 1	chr1	+	76578397	76582312	.	0.19	1.62	0.144448	0.483047	.	0.04	1.75	0.773879	0.947144	1.60114	1.57618	1.45086	1.59249	1.88019	1.6028	1.8614	1.64502	1.89613	1.76953
no	14257083	XM_014117291; ENSCAFT00000002093	GOLM1	golgi membrane protein 1	chr1	+	76668583	76708995	.	-0.01	5.77	0.942853	0.982753	.	0.12	5.86	0.597004	0.890835	5.71548	5.79194	5.79936	5.63033	5.8915	6.08649	5.489	5.63019	6.05427	6.05058
no	14257094	XM_005615809; XM_005615811; XM_005615812; ENSCAFT00000002116; ENSCAFT00000043460	AGTPBP1	ATP/GTP binding protein 1	chr1	+	76956875	77085641	.	0.17	6.62	0.115175	0.43922	.	-0.12	6.79	0.322605	0.75763	6.64134	6.48998	6.52046	6.76582	6.67629	6.97842	6.74461	6.8107	6.67248	6.74565
no	14257120				chr1	+	77389854	77390184	.	-0.08	1.89	0.483682	0.775823	.	-0.18	2.1	0.286814	0.735204	1.88346	1.94502	1.95599	1.69884	1.99129	2.10633	2.31885	2.28472	1.90496	1.90795
no	14257122				chr1	+	77737495	77737570	.	0.22	1.95	0.124602	0.453583	.	-0.05	1.91	0.697239	0.923605	1.82459	1.76879	1.9957	1.94323	2.21374	1.87632	2.00978	1.73526	2.01268	1.93653
no	14257124				chr1	+	78091851	78145290	.	-0.14	2.12	0.195031	0.544661	.	0.09	2.12	0.568714	0.878688	2.24429	2.18717	2.08668	1.98896	2.08465	1.87856	2.24849	2.10752	2.33446	2.02778
no	14257144				chr1	+	78116252	78116352	.	0.2	1.32	0.121182	0.448616	.	0.23	1.42	0.383425	0.793626	1.25428	1.31467	1.15703	1.56551	1.31418	1.21149	1.35891	1.41532	1.15014	1.97951
no	14257146				chr1	+	78231697	78231799	.	0.13	1.19	0.224728	0.575467	.	0.28	1.58	0.16661	0.641571	1.16456	1.07288	1.15888	1.16463	1.36711	1.41052	1.41052	1.54712	1.49701	2.036
no	14257148				chr1	+	78546326	78546436	.	-0.09	2.53	0.620111	0.852236	.	0.35	3.01	0.133212	0.616256	2.8504	2.58865	2.27149	2.44673	2.51771	2.67825	2.92115	3.4166	3.25107	2.79049
no	14257150	NM_001256548; XM_005615713	HNRNPK	heterogeneous nuclear ribonucleoprotein K	chr1	+	78555308	78566595	.	-0.03	10.09	0.764663	0.918283	.	0.1	9.88	0.31038	0.749199	10.0779	10.153	10.0769	10.0872	10.0652	9.88409	9.76288	9.91608	9.89192	9.96464
no	14257155	NR_049263	MIR7-1	microRNA mir-7-1	chr1	+	78565642	78565750	.	-0.46	3.04	0.0439725	0.299917	.	-0.14	3.01	0.616866	0.899205	3.49078	2.88087	3.30644	2.68011	2.85497	2.89048	3.29806	3.31293	3.04895	2.51451
no	14257157	XM_533512; ENSCAFT00000002175	C1H9orf64	chromosome 1 open reading frame, human C9orf64	chr1	+	78582573	78593864	.	0.33	7.44	0.00701456	0.139413	.	0.13	7.56	0.284223	0.734067	7.32673	7.31681	7.27745	7.68704	7.5932	7.58348	7.37842	7.52045	7.63914	7.66119
no	14257162	XM_005615816; XM_014117351; XM_541265; ENSCAFT00000002195	KIF27	kinesin family member 27	chr1	+	78614613	78693222	.	-0.54	4.39	0.0162768	0.19886	.	0.09	2.5	0.578053	0.882997	4.3125	4.66504	4.84379	4.16814	3.96768	2.35607	2.532	2.73941	2.2742	2.59905
no	14257180	XM_533513; XM_852797; ENSCAFT00000002216; ENSCAFT00000043998	GKAP1	G kinase anchoring protein 1	chr1	+	78730846	78766244	.	0	5.53	0.976929	0.993548	.	-0.19	5.93	0.139705	0.619777	5.574	5.51621	5.48059	5.3434	5.71138	5.90943	6.17298	5.83783	5.89266	5.82992
no	14257187	XM_853048; XM_853126; ENSCAFT00000002233; ENSCAFT00000002236	UBQLN1	ubiquilin 1	chr1	+	78823244	78866599	.	0.09	9.97	0.361504	0.69565	.	-0.02	10.31	0.801911	0.954526	9.89103	9.91456	10.0135	10.024	10.0277	10.3509	10.2968	10.3007	10.3492	10.2527
no	14257199	XM_005615821; XM_541268; ENSCAFT00000002259	FRMD3	FERM domain containing 3	chr1	+	78947799	78948374	.	-0.29	2.26	0.149606	0.490706	.	-0.35	2.39	0.0395676	0.489246	2.34064	2.39808	2.3799	2.39367	1.76422	2.44937	2.75485	2.11777	2.2932	2.34698
no	14257201	XM_005615821; XM_014117391; XM_541268; ENSCAFT00000002259	FRMD3	FERM domain containing 3	chr1	+	79088754	79236620	.	0.01	1.67	0.93075	0.978554	.	0.14	1.78	0.22001	0.686456	1.77364	1.67456	1.54197	1.75673	1.58975	1.62477	1.7813	1.81024	1.79065	1.91736
no	14257218	XM_005615822; XM_005615823; XM_541269; ENSCAFT00000002269	RASEF	RAS and EF-hand domain containing	chr1	+	79448794	79522988	.	0.03	1.96	0.797627	0.930621	.	-0.09	2.02	0.36807	0.786345	2.08423	1.90559	1.85382	1.83193	2.13177	2.01273	2.12527	1.99297	1.97782	1.97928
no	14257236	XM_014117413; ENSCAFT00000002282	TLE1	transducin-like enhancer of split 1 (E(sp1) homolog, Drosophila)	chr1	+	80616148	80700655	.	0.1	6.6	0.259471	0.607685	.	-0.21	5.71	0.125951	0.609026	6.59778	6.55754	6.52955	6.68937	6.64165	5.98638	5.6949	5.58954	5.5811	5.71037
no	14257254				chr1	+	81719041	81722566	.	0.05	1.38	0.767987	0.919245	.	0.06	1.62	0.676107	0.917371	1.24876	1.64822	1.19371	1.28209	1.54603	1.51283	1.65011	1.6103	1.48452	1.81731
no	14257256				chr1	+	83369833	83369894	.	0.26	1.47	0.162301	0.50692	.	0	1.92	0.992207	0.998922	1.25527	1.15744	1.6936	1.65685	1.60617	2.02268	1.81747	2.02854	2.06767	1.66871
no	14257258	NM_001003249; ENSCAFT00000002474; ENSCAFT00000030609; L76257	GNAQ	guanine nucleotide binding protein (G protein), q polypeptide	chr1	+	83802422	83996931	.	0.06	2.1	0.705576	0.892733	.	-0.19	8.13	0.113169	0.593279	2.25381	2.11717	1.85315	2.3284	1.94966	8.27768	8.20148	8.11937	7.93153	8.10166
no	14257266				chr1	+	84237515	84247122	.	0.09	2.95	0.419578	0.735939	.	0.3	2.92	0.0122536	0.431954	2.85677	2.87103	3.02114	3.09517	2.9166	2.71262	2.77441	3.03527	3.04494	3.05282
no	14257273				chr1	+	84842070	84842173	.	0.45	3.41	0.107032	0.427175	.	-0.46	3.84	0.0276319	0.469425	3.31985	3.60265	2.76229	3.55517	3.79816	4.3334	3.89386	3.72103	3.51332	3.72885
no	14257275	XM_005615830; XM_005615831; XM_005615832; XM_005615833; XM_005615835; ENSCAFT00000002577; ENSCAFT00000035232	PRUNE2	prune homolog 2 (Drosophila)	chr1	+	84886944	84967499	.	-0.27	2.24	0.101975	0.420034	.	0.28	2.5	0.133	0.616256	2.53185	2.18617	2.32579	1.93204	2.22584	2.30938	2.34317	2.90792	2.42582	2.49364
no	14257292	XM_005615844	RFK	riboflavin kinase	chr1	+	85131331	85137955	.	0.19	8.35	0.0885351	0.397263	.	0.05	8.05	0.712453	0.930103	8.34349	8.29859	8.16817	8.45458	8.46042	8.17585	7.85958	8.10173	8.03416	8.05589
no	14257297	XM_005615846; XM_005615847; XM_005615849; XM_005615850; ENSCAFT00000002663	NMRK1	nicotinamide riboside kinase 1	chr1	+	86212662	86226758	.	-0.09	5.82	0.44277	0.750393	.	0.12	5.99	0.29126	0.737877	5.71206	5.84826	6.02301	5.71988	5.81292	5.79563	6.03017	6.01484	6.01429	6.0756
no	14257306				chr1	+	86229348	86229461	.	-0.07	1.81	0.557406	0.819561	.	0	1.79	0.985844	0.997933	1.89511	1.70909	1.9117	1.87466	1.66289	1.81957	1.76936	1.81483	1.59357	1.96774
no	14257308	XM_005615845; XM_533523; ENSCAFT00000002668	CARNMT1	carnosine N-methyltransferase 1	chr1	+	86257031	86296061	.	-0.13	8.27	0.206588	0.55696	.	-0.1	7.62	0.30323	0.744029	8.23281	8.41399	8.32296	8.18537	8.19872	7.64223	7.71186	7.55715	7.52848	7.64069
no	14257319	XM_845687	C1H9orf40	chromosome 1 open reading frame, human C9orf40	chr1	+	86312963	86317699	.	0.3	5.4	0.0550602	0.327999	.	0.2	5.28	0.186824	0.660613	5.26841	5.46375	5.0958	5.50828	5.64441	5.11564	5.20644	5.48707	5.45149	5.1412
no	14257323	XM_014117536; XM_014117537; XM_014117540; XM_014117541; XM_014117546; ENSCAFT00000002755; ENSCAFT00000049329	TRPM6	transient receptor potential cation channel, subfamily M, member 6	chr1	+	86401960	86505084	.	-0.15	2.19	0.257488	0.605626	.	-0.22	2.2	0.246796	0.705588	2.18402	2.32664	2.24552	2.25863	1.95175	2.11737	2.54689	2.00975	2.31055	2.03024
no	14257359				chr1	+	87231815	87231920	.	0.26	1.17	0.1432	0.481426	.	0.1	1.19	0.338735	0.76827	0.84862	1.045	1.32069	1.23034	1.42297	1.12398	1.13939	1.18748	1.17048	1.33667
no	14257361	NM_001286977; ENSCAFT00000002823; ENSCAFT00000044464; ENSCAFT00000050013	ALDH1A1	aldehyde dehydrogenase 1 family, member A1	chr1	+	88008079	88062213	.	0.01	2.14	0.958916	0.987631	.	0.64	3.14	0.127937	0.611701	2.11754	2.27788	2.02372	2.22942	2.06206	2.68646	2.83801	2.69712	3.97964	3.51825
no	14257375	XM_005615855; XM_014117572; ENSCAFT00000002844	ZFAND5	zinc finger, AN1-type domain 5	chr1	+	88490774	88497353	.	0.13	8.93	0.218293	0.568213	.	0.09	9.25	0.347978	0.77432	8.87332	8.84417	8.91636	9.08031	8.92662	9.23579	9.15793	9.31548	9.27104	9.26778
no	14257382	XM_005615858; XM_541286; ENSCAFT00000002865	ABHD17B	abhydrolase domain containing 17B	chr1	+	88918666	88926808	.	0.12	7.98	0.232165	0.582584	.	-0.17	7.95	0.0981496	0.575233	7.92805	7.97877	7.89868	8.10143	8.00022	8.03027	8.07669	7.93618	7.8423	7.86717
no	14257386				chr1	+	88954382	88954483	.	-0.25	1.37	0.0354954	0.275079	.	0.11	1.48	0.589358	0.888083	1.52902	1.36611	1.50233	1.23784	1.20066	1.41421	1.41271	1.2529	1.88044	1.43433
no	14257388	XM_005615860; XM_005615861; XM_541287; ENSCAFT00000002882	TMEM2	transmembrane protein 2	chr1	+	89030441	89088262	.	0.29	6.46	0.0209856	0.220548	.	-0.16	2.42	0.248829	0.706996	6.43066	6.31251	6.29267	6.56755	6.70854	2.59269	2.44209	2.24437	2.54205	2.28109
no	14257412	XM_003432612; XM_005615862; XM_005615863; XM_005615864; XM_005615865; XM_005615866; XM_005615867; XM_005615868; XM_005615872; XM_005615873; ENSCAFT00000002939	TRPM3	transient receptor potential cation channel, subfamily M, member 3	chr1	+	89837568	90085847	.	0.1	2.1	0.470743	0.767552	.	0.13	2.08	0.193757	0.666815	2.0043	2.05778	2.11027	2.3609	1.95821	1.94051	2.05314	2.07532	2.14527	2.17428
no	14257439	NR_049224	MIR204	microRNA mir-204	chr1	+	89887244	89887311	.	0.03	1.38	0.690108	0.886492	.	-0.21	1.51	0.139026	0.619713	1.35836	1.36086	1.38327	1.41384	1.38945	1.62912	1.65	1.25719	1.61007	1.40647
no	14257441	XM_541288	KLF9	Kruppel-like factor 9	chr1	+	90178235	90178651	.	-0.4	4.88	0.006241	0.134645	.	0.22	5.45	0.136291	0.618386	4.98529	4.98727	5.14143	4.71249	4.56221	5.27896	5.35923	5.41963	5.45376	5.73634
no	14257443	XM_005615878; ENSCAFT00000002994; ENSCAFT00000047524	PTAR1	protein prenyltransferase alpha subunit repeat containing 1	chr1	+	90773869	90818157	.	0.08	5.98	0.538569	0.809552	.	0.2	5.93	0.107453	0.591009	5.89974	6.12056	5.81178	5.94088	6.10552	5.85134	5.76444	5.93632	5.9471	6.13542
no	14257452	XM_005615879; XM_014117650; XM_014117652; ENSCAFT00000002999; ENSCAFT00000003001	APBA1	amyloid beta (A4) precursor protein-binding, family A, member 1	chr1	+	90983408	91047166	.	0.21	3.03	0.105252	0.424526	.	-0.37	3.26	0.0915892	0.565865	3.10675	2.88136	2.84039	3.21833	3.09477	3.74587	3.2191	2.94876	3.28082	3.09477
no	14257464				chr1	+	91145850	91146114	.	0.2	2.51	0.0536292	0.324416	.	0.01	1.94	0.923659	0.985101	2.41407	2.4148	2.47796	2.61065	2.6575	2.08895	1.76923	1.84415	1.87483	2.11089
no	14257466	XM_846320; XR_291341	TMEM252	transmembrane protein 252	chr1	+	91881665	91885885	.	-0.05	2.62	0.764365	0.918139	.	0.23	2.64	0.197732	0.668727	2.69104	2.77721	2.45214	2.81158	2.36658	2.48115	2.53323	2.97912	2.74609	2.48115
no	14257470	XM_005615889; XM_533535; ENSCAFT00000003108	DOCK8	dedicator of cytokinesis 8	chr1	+	92281270	92444827	.	-0.31	8.35	0.018493	0.210126	.	0.04	10.08	0.691514	0.9219	8.48883	8.43839	8.4851	8.26927	8.0489	10.1138	10.0046	10.0792	10.0266	10.1956
no	14257513	XM_005615890; XM_005615891; XM_005615893; XM_005615894; XM_005615895; XM_005615896; XM_005615897; XM_005615898; XM_005615899; XM_005615900; ENSCAFT00000003130	KANK1	KN motif and ankyrin repeat domains 1	chr1	+	92653655	92684534	.	0.04	3.93	0.787787	0.926692	.	0.11	3.93	0.309319	0.747936	4.11483	3.63104	4.0017	4.02475	3.89425	3.84637	3.87019	3.90127	3.91595	4.09262
no	14257527	XM_005615901; XM_846402; ENSCAFT00000003142	DMRT1	doublesex and mab-3 related transcription factor 1	chr1	+	92744428	92856500	.	-0.14	3.03	0.420787	0.736575	.	-0.04	2.97	0.802581	0.954928	2.95627	3.4095	2.8926	2.95369	2.93568	3.03422	2.95975	2.6991	3.13718	3.03767
no	14257533	XM_846422; ENSCAFT00000003148	LOC609208	doublesex and mab-3 related transcription factor 3	chr1	+	92864991	92879104	.	-0.16	3.19	0.194404	0.544173	.	-0.07	2.94	0.640512	0.906363	3.2195	3.32875	3.21344	2.96167	3.22629	2.96167	3.01182	2.63885	3.07891	3.01771
no	14257538	XM_014116229	LOC106559228	doublesex- and mab-3-related transcription factor 2-like	chr1	+	92943544	92947415	.	0.08	2.79	0.58492	0.834259	.	0.17	2.74	0.165351	0.641571	2.75529	2.95932	2.56873	2.97263	2.715	2.60875	2.67694	2.89557	2.67658	2.85486
no	14257542	XM_005615902; XM_005615903; XM_005615904; XM_005615905; XM_005615906; XM_845066; ENSCAFT00000003206; ENSCAFT00000046362	SMARCA2	SWI/SNF related, matrix associated, actin dependent regulator of chromatin, subfamily a, member 2	chr1	+	93790130	93950610	.	-0.12	6.23	0.236231	0.587103	.	0.02	6.77	0.869394	0.970452	6.37433	6.17908	6.28702	6.16302	6.14831	6.68716	6.8308	6.80258	6.76243	6.75924
no	14257589	XM_846700; ENSCAFT00000003213	KCNV2	potassium channel, voltage gated modifier subfamily V, member 2	chr1	+	94404839	94416405	.	-0.04	3.75	0.784556	0.925246	.	0.02	3.97	0.862315	0.967954	3.91781	3.68764	3.68313	3.54658	3.89998	3.95868	3.96225	3.85165	4.08312	4.00294
no	14257595				chr1	+	95731510	95731869	.	0.19	4.06	0.420741	0.736575	.	-0.27	3.83	0.0441062	0.497493	3.99029	3.83989	4.12148	4.55984	3.79129	3.96633	4.01035	3.59035	3.76379	3.81286
no	14257598	NM_001003139; ENSCAFT00000003278; AF167075	SLC1A1	solute carrier family 1 (neuronal/epithelial high affinity glutamate transporter, system Xag), member 1	chr1	+	95964613	96044599	.	-0.12	1.91	0.390977	0.716674	.	-0.11	1.85	0.378528	0.792347	2.04634	2.06069	1.78272	1.9741	1.7098	2.03529	1.80877	1.67609	1.89561	1.8526
no	14257612	XM_014117813; ENSCAFT00000003285	PPAPDC2	phosphatidic acid phosphatase type 2 domain containing 2	chr1	+	96103163	96104520	.	0.05	2.51	0.685577	0.88429	.	-0.05	2.78	0.682114	0.91969	2.54034	2.39632	2.53349	2.67275	2.40383	2.96167	2.66737	2.78652	2.75445	2.75493
no	14257615	XM_533542; ENSCAFT00000003295	CDC37L1	cell division cycle 37-like 1	chr1	+	96123247	96149262	.	0.31	5.25	0.0187591	0.21182	.	0.05	5.48	0.675378	0.917084	5.20081	5.16183	5.00215	5.47951	5.38718	5.40542	5.49373	5.4938	5.36168	5.64417
no	14257624	XM_014117825; XM_014117828; XM_541299; ENSCAFT00000003309	RCL1	RNA terminal phosphate cyclase-like 1	chr1	+	96210664	96269948	.	0.3	7.61	0.0355861	0.275079	.	-0.19	7.03	0.191525	0.664917	7.54633	7.39782	7.51887	7.92533	7.65318	7.03802	7.23905	7.11699	6.82352	6.91258
no	14257634	NR_049226	MIR101-2	microRNA mir-101-2	chr1	+	96260648	96260738	.	0.16	1.17	0.204969	0.555518	.	-0.06	1.33	0.520576	0.858689	0.95182	1.22212	1.1545	1.19325	1.35081	1.33705	1.39638	1.29824	1.31919	1.31033
no	14257636				chr1	+	96293312	96293638	.	0.11	1.74	0.576322	0.829471	.	0.28	1.6	0.031836	0.477415	1.51985	1.5624	2.01901	1.63486	1.98335	1.41674	1.4422	1.62378	1.67615	1.81823
no	14257638	XM_014117832; XM_541301; ENSCAFT00000003337	JAK2	Janus kinase 2	chr1	+	96433882	96501754	.	0.06	7.65	0.53104	0.804123	.	-0.38	8.88	0.00508323	0.396317	7.60102	7.74164	7.5342	7.67861	7.70186	9.15523	9.06623	8.74313	8.71105	8.7481
no	14257661	NM_001291972; XM_005615931; XM_005615932; XM_005615933; XM_005615934; XM_005615935; XM_005615936; XM_005615937; ENSCAFT00000003346; AB850883; AB898678	CD274	CD274 molecule	chr1	+	96655208	96668678	.	0.7	7.85	0.000168587	0.0316284	.	-0.39	8.54	0.0088033	0.420834	7.6513	7.54289	7.52313	8.23604	8.30341	8.75906	8.79553	8.48831	8.39817	8.27054
no	14257671	XM_005615944; XM_014117874; XM_847012; ENSCAFT00000003348	PDCD1LG2	programmed cell death 1 ligand 2	chr1	+	96719682	96743122	.	-0.16	2.85	0.327596	0.666473	.	-0.14	4.68	0.514587	0.857058	3.09777	2.66666	2.97495	2.66008	2.854	4.83853	4.68931	4.78956	4.84876	4.2277
no	14257677	XM_541303	RIC1	RIC1 homolog, RAB6A GEF complex partner 1	chr1	+	96833816	96906826	.	0.15	8.39	0.13178	0.463458	.	-0.13	8.37	0.23886	0.69962	8.34208	8.30522	8.3401	8.53211	8.42432	8.54068	8.36028	8.28835	8.3475	8.33445
no	14257702	XM_014116245	LOC100687983	annexin A2-like	chr1	+	97322577	97324859	.	0.17	1.82	0.214671	0.565499	.	0.36	1.73	0.0893456	0.564214	1.67944	1.68478	1.91071	2.0377	1.80961	1.36024	1.66071	2.0732	1.5911	1.94006
no	14257705	XM_005616824; ENSCAFT00000003397; ENSCAFT00000045660	SPATA31C2	SPATA31 subfamily C, member 2	chr1	+	97893301	97899115	.	-0.11	2.3	0.57904	0.830822	.	0.14	2.4	0.608864	0.896413	2.18855	2.69709	2.14849	2.33004	2.14779	2.2604	2.36604	2.20231	2.17909	2.97507
no	14257709	XM_005615951; XM_541308; ENSCAFT00000003399; ENSCAFT00000049338	SPTLC1	serine palmitoyltransferase, long chain base subunit 1	chr1	+	98067040	98116912	.	0.34	7.25	0.0158201	0.196273	.	0.02	7.59	0.838703	0.963409	7.08249	7.0907	7.18182	7.56683	7.34058	7.51346	7.63939	7.53997	7.58663	7.66333
no	14257725	XM_014117913; ENSCAFT00000003401; ENSCAFT00000043576	ROR2	receptor tyrosine kinase-like orphan receptor 2	chr1	+	98305367	98349671	.	-0.12	3.62	0.27388	0.619181	.	0.17	5.94	0.171488	0.645587	3.67554	3.57087	3.75051	3.60778	3.48901	5.72974	5.94029	6.01892	6.07267	5.91883
no	14257734	XM_003638793; ENSCAFT00000003407	NFIL3	nuclear factor, interleukin 3 regulated	chr1	+	98577892	98579280	.	-0.41	4.83	0.026862	0.244559	.	-0.02	6.44	0.856881	0.967255	5.18573	4.73858	5.05797	4.60742	4.56731	6.51313	6.39092	6.35742	6.59483	6.33766
no	14257736	XM_005615954; XM_005615955; ENSCAFT00000003414	DIRAS2	DIRAS family, GTP-binding RAS-like 2	chr1	+	99147333	99147932	.	-0.13	7.31	0.360063	0.694724	.	-0.16	3.8	0.537318	0.865531	7.12952	7.50617	7.4394	7.24164	7.2179	3.72571	4.06495	3.64865	4.16096	3.40559
no	14257738	XM_005615958; XM_005615959; XM_005615960; XM_014117969; XM_533551; ENSCAFT00000003433	SEMA4D	sema domain, immunoglobulin domain (Ig), transmembrane domain (TM) and short cytoplasmic domain, (semaphorin) 4D	chr1	+	99918567	99936868	.	0.04	8.57	0.658616	0.87202	.	-0.04	8.84	0.699162	0.924654	8.62577	8.49354	8.53911	8.61924	8.56887	8.83805	8.87852	8.75524	8.87208	8.83899
no	14257752	XM_005615960	SEMA4D	sema domain, immunoglobulin domain (Ig), transmembrane domain (TM) and short cytoplasmic domain, (semaphorin) 4D	chr1	+	99943528	99946109	.	-0.17	3.99	0.291783	0.634827	.	0.03	4.07	0.853822	0.966571	4.22126	4.15073	3.81003	3.99214	3.79147	4.01545	4.09469	4.16322	3.82056	4.26884
no	14257755	XM_533553	SHC3	SHC (Src homology 2 domain containing) transforming protein 3	chr1	+	100087837	100162448	.	-0.03	4.25	0.774408	0.921393	.	-0.23	8.09	0.13674	0.618386	4.20583	4.31453	4.26464	4.27233	4.19845	8.06605	8.3888	7.89806	8.13072	7.95073
no	14257774	XM_014118003; XM_014118005; XM_014118007; XM_014118010; XM_014118011; XM_014118013; XR_001317359; XR_001317360; ENSCAFT00000003479; ENSCAFT00000049513	CDK20	cyclin-dependent kinase 20	chr1	+	100697331	100729334	.	-0.25	5.8	0.0221066	0.224839	.	-0.24	6.1	0.205798	0.675595	5.88866	5.88099	5.93857	5.61816	5.68192	6.05374	6.43219	5.86293	6.22662	5.92865
no	14257786	XM_847877; ENSCAFT00000003482	NUTM2F	NUT family member 2F	chr1	+	100785865	100790097	.	-0.04	4.28	0.754442	0.914314	.	0.22	4.09	0.207542	0.676879	4.1783	4.31089	4.41064	4.38009	4.14334	4.16586	3.75283	4.19334	4.3193	4.03431
no	14257794	XM_005615973; XM_005615974; ENSCAFT00000036215	LOC476356	putative serine protease 47	chr1	+	100801663	100811121	.	-0.04	3.92	0.791841	0.92773	.	0.09	3.92	0.352058	0.776247	3.91991	3.81027	4.07786	4.04822	3.75227	3.86608	3.85818	4.02456	3.96875	3.87241
no	14257803				chr1	+	101073585	101074795	.	-0.39	4	0.194125	0.543739	.	-0.29	2.51	0.374506	0.789236	3.77835	4.72298	3.9775	3.69531	3.84704	2.14935	3.22127	2.40028	2.25981	2.51484
no	14257806	XM_847999; ENSCAFT00000003504	BARX1	BARX homeobox 1	chr1	+	101105376	101108309	.	-0.1	3.96	0.365757	0.698768	.	0.24	4.02	0.193517	0.666761	3.88193	4.00859	4.10384	3.87447	3.92741	3.95675	3.79126	4.20012	3.83051	4.31793
no	14257812	XM_005615989; XM_014118050; XM_848122; ENSCAFT00000003567	NINJ1	ninjurin 1	chr1	+	101636973	101644321	.	-0.05	5.12	0.616896	0.850744	.	0.26	5.21	0.0368599	0.484718	5.2738	5.02608	5.13052	5.0998	5.07884	5.05264	5.05896	5.3308	5.41229	5.21527
no	14257816	XM_005615992; XM_541330; ENSCAFT00000003591; ENSCAFT00000045890	BICD2	bicaudal D homolog 2 (Drosophila)	chr1	+	101766278	101801832	.	-0.17	6.09	0.131344	0.462804	.	0.01	5.61	0.938446	0.988002	6.17646	6.2547	6.03481	5.94662	6.01649	5.60778	5.60389	5.58428	5.7989	5.46394
no	14257824	XM_541331; ENSCAFT00000003601	IPPK	inositol 1,3,4,5,6-pentakisphosphate 2-kinase	chr1	+	101829363	101868921	.	0.16	6	0.267747	0.613845	.	-0.06	5.61	0.580343	0.883765	5.86605	5.93089	6.01047	6.29152	5.90263	5.63441	5.65607	5.48335	5.6795	5.60087
no	14257837	XM_005615995; XM_005615996; XM_005615997; XM_014118110; XM_533562; ENSCAFT00000003615	ECM2	extracellular matrix protein 2, female organ and adipocyte specific	chr1	+	101901765	101933151	.	-0.12	2.73	0.355136	0.691072	.	0.17	2.54	0.216314	0.683534	2.60562	2.91113	2.83431	2.75973	2.55779	2.27164	2.60324	2.57566	2.60345	2.64139
no	14257849	XM_005615994; ENSCAFT00000037590	ASPN	asporin	chr1	+	101950778	101974033	.	-0.03	1.77	0.807942	0.933982	.	-0.13	1.8	0.241222	0.701549	1.90311	1.73697	1.70358	1.93861	1.55387	1.92398	1.83562	1.82542	1.77531	1.65876
no	14257861	XM_005615993; ENSCAFT00000003619; ENSCAFT00000045491	OMD	osteomodulin	chr1	+	101998376	102000497	.	-0.01	2.03	0.92708	0.977731	.	-0.08	1.99	0.610103	0.896978	2.08532	2.04483	1.97746	2.14851	1.90304	2.04029	2.02782	2.04913	1.71151	2.11272
no	14257864	XM_848247; ENSCAFT00000003625	OGN	osteoglycin	chr1	+	102009640	102026606	.	-0.05	1.55	0.646654	0.865175	.	-0.14	1.58	0.176417	0.651241	1.69858	1.50077	1.52427	1.59121	1.45817	1.71857	1.62056	1.45253	1.56179	1.56547
no	14257871	XM_014118099; XM_014118100; ENSCAFT00000003644	NOL8	nucleolar protein 8	chr1	+	102089826	102112530	.	0.28	7.94	0.0305871	0.258867	.	-0.06	6.87	0.538563	0.866226	7.87757	7.90629	7.69665	8.12867	8.07883	6.92422	6.88344	6.88228	6.88536	6.76619
no	14257891				chr1	+	102116262	102116393	.	-0.04	5.68	0.76025	0.916465	.	0.03	6.21	0.836789	0.96318	5.81232	5.52531	5.72979	5.65555	5.6523	6.01141	6.3648	6.04497	6.31206	6.3037
no	14257893	XM_014118130; XM_541332; ENSCAFT00000003663	IARS	isoleucyl-tRNA synthetase	chr1	+	102120083	102182969	.	-0.49	8.94	0.000796037	0.0586287	.	-0.17	9.43	0.100009	0.576659	9.13754	9.10487	9.17062	8.64457	8.65009	9.54108	9.5305	9.3403	9.31036	9.43362
no	14257923				chr1	+	102220955	102254873	.	0.12	4.12	0.290971	0.634578	.	-0.05	4.22	0.638542	0.906096	4.00153	4.04509	4.17805	4.26484	4.11713	4.26562	4.23458	4.32602	4.16744	4.10399
no	14257929				chr1	+	102392041	102392106	.	0.03	10.45	0.805997	0.933444	.	0.3	10.55	0.0758477	0.550032	10.5473	10.2993	10.4614	10.4688	10.4561	10.5501	10.1867	10.7908	10.5709	10.6513
no	14257931	XM_005616002; XM_005616003; XM_005616004; XM_005616005; XM_005616006; XM_014114458; XM_014114462; XM_014114465; ENSCAFT00000042988	MZF1	myeloid zinc finger 1	chr1	+	102458190	102465768	.	0.29	3.57	0.0845335	0.389178	.	0.03	3.71	0.861249	0.967547	3.2931	3.3513	3.70995	3.75761	3.71858	3.48053	3.89695	3.68847	3.58026	3.88583
no	14257945	XM_541337; ENSCAFT00000003680	UBE2M	ubiquitin-conjugating enzyme E2M	chr1	+	102470582	102473288	.	0.42	7.64	0.00277096	0.0979708	.	0.09	7.43	0.421733	0.814163	7.48821	7.40124	7.51274	7.93824	7.84035	7.45107	7.29143	7.36476	7.54247	7.47719
no	14257953	XM_014114813; XM_845443; ENSCAFT00000003684	CHMP2A	charged multivesicular body protein 2A	chr1	+	102473956	102476715	.	-0.27	7.62	0.0240143	0.233304	.	0.07	8.58	0.484414	0.844521	7.64386	7.78576	7.75902	7.43085	7.49312	8.48227	8.60539	8.58371	8.61619	8.63241
no	14257962	XM_005616009; XM_005616010; XM_005616011; XM_014114547; XM_014114558; XM_014114570; XM_541338; ENSCAFT00000003690	ZBTB45	zinc finger and BTB domain containing 45	chr1	+	102498785	102502075	.	-0.23	5.38	0.143823	0.482468	.	-0.06	4.71	0.65195	0.910672	5.26511	5.45272	5.71493	5.23326	5.25422	4.76855	4.736	4.47058	4.85325	4.74222
no	14257966	XM_005616014	SLC27A5	solute carrier family 27 (fatty acid transporter), member 5	chr1	+	102503910	102506138	.	-0.03	3.99	0.821552	0.939468	.	0.03	4.2	0.821991	0.95965	3.89301	4.1332	3.97319	4.04132	3.90765	4.14214	4.21292	4.40322	4.23952	3.98863
no	14257970	XM_014114644	ZNF837	zinc finger protein 837	chr1	+	102644241	102656552	.	-0.17	4.38	0.144814	0.483545	.	-0.12	4.35	0.459447	0.831997	4.41711	4.50352	4.41496	4.17422	4.38323	4.18954	4.66299	4.3391	4.20733	4.35905
no	14257979	XM_005616028; ENSCAFT00000036110	A1BG	alpha-1-B glycoprotein	chr1	+	102670166	102675003	.	-0.34	2.71	0.0766622	0.374062	.	-0.01	2.7	0.939928	0.988212	2.80749	2.68881	3.04476	2.30153	2.71389	2.63769	2.77607	2.72321	2.7516	2.62288
no	14257988				chr1	+	102852543	102852677	.	0.24	1.59	0.178763	0.527526	.	-0.02	1.61	0.855136	0.966929	1.60568	1.42046	1.4485	1.97281	1.48327	1.54093	1.7131	1.72425	1.60448	1.48729
no	14257990	XM_005616064; XM_005616065; XM_005616066; XM_005616067	ZSCAN18	zinc finger and SCAN domain containing 18	chr1	+	102874928	102881587	.	0.48	3.54	0.0460901	0.306178	.	-0.06	5.03	0.806375	0.955849	3.25039	3.66233	3.12076	3.61703	4.04193	5.15111	4.97473	4.65478	4.95777	5.40485
no	14258001				chr1	+	102965355	102983562	.	-0.07	5.75	0.50831	0.792017	.	-0.1	5.96	0.560403	0.874745	5.85524	5.63827	5.84899	5.67637	5.7398	5.78659	6.24746	5.95098	5.80502	6.00277
no	14258007	XM_005616051; XM_005616052; XM_005616053	C1H19orf18	chromosome 1 open reading frame, human C19orf18	chr1	+	102998386	103009946	.	0.3	1.72	0.0760488	0.373267	.	-0.08	1.88	0.390349	0.797231	1.37205	1.62995	1.81014	1.96104	1.84347	1.93961	1.9221	1.82095	1.8444	1.89145
no	14258016				chr1	+	103027677	103030509	.	0.14	2.92	0.34319	0.680012	.	-0.08	4.31	0.754154	0.941574	2.81762	2.95811	2.81649	3.20204	2.8043	4.12547	4.59346	4.67791	4.09753	4.06989
no	14258020				chr1	+	103077149	103079387	.	0.15	3.87	0.378383	0.707368	.	0.4	4.72	0.109455	0.591544	3.68178	4.03273	3.69965	4.14966	3.76562	4.1234	4.8258	4.99305	4.86401	4.77316
no	14258025				chr1	+	103099940	103147018	.	0.03	1.99	0.840763	0.945696	.	0.1	3.63	0.58897	0.887899	1.83771	2.26076	1.84228	1.94505	2.07883	3.71369	3.43182	3.42034	3.92636	3.67197
no	14258032				chr1	+	103169981	103170601	.	0.4	3.8	0.0988889	0.414515	.	-0.11	4.78	0.69018	0.9219	3.83013	3.69887	3.38666	3.7372	4.34662	5.19504	4.48659	4.41903	5.00073	4.77705
no	14258034				chr1	+	103321796	103324915	.	0.33	6.74	0.0567628	0.331045	.	-0.21	6.21	0.244773	0.703631	6.83864	6.45373	6.53047	6.82498	7.05753	6.2549	6.41781	5.8432	6.30655	6.23045
no	14258036				chr1	+	103474860	103476495	.	0.24	2.08	0.405123	0.72765	.	-0.19	1.88	0.273082	0.725026	2.35412	2.19112	1.42277	2.21316	2.23777	2.04293	1.9414	1.80641	2.04635	1.54403
no	14258038				chr1	+	103483751	103483872	.	-0.08	1.81	0.521219	0.798421	.	0.24	1.77	0.0748901	0.548764	2.02421	1.75147	1.74852	1.84134	1.67637	1.60954	1.64285	1.72476	1.99023	1.87209
no	14258040				chr1	+	103587680	103591944	.	-0.03	2.63	0.846284	0.947126	.	0.09	3.46	0.762181	0.944295	2.50711	2.54804	2.86644	2.69911	2.52709	3.04572	3.76911	3.85843	3.47129	3.15992
no	14258045	ENSCAFT00000011500; ENSCAFT00000035763	ZNF772	zinc finger protein 772	chr1	+	103711415	103715163	.	0.37	4.26	0.0727668	0.366088	.	-0.12	4.85	0.232494	0.693758	4.29301	4.26708	3.76576	4.55583	4.41136	4.95224	4.9007	4.86604	4.73161	4.81773
no	14258050				chr1	+	103963256	103967925	.	0.03	1.83	0.82783	0.94113	.	0.1	1.82	0.581963	0.88502	1.98073	1.66822	1.81022	1.82039	1.87086	1.68421	1.85144	1.63261	2.12894	1.82704
no	14258055	XM_005616083; XM_014114388; XM_014114392; ENSCAFT00000046244; HM771320	PEG3	paternally expressed 3	chr1	+	104184489	104196260	.	0.12	2.51	0.446195	0.752585	.	0.15	2.83	0.292231	0.738213	2.29865	2.72332	2.38256	2.62638	2.54	2.68101	2.7932	2.76547	2.80345	3.0926
no	14258064				chr1	+	104222555	104222954	.	-0.05	2.8	0.677015	0.880541	.	-0.07	2.9	0.701769	0.925842	2.72071	2.9603	2.78819	2.86102	2.68771	2.66325	3.2182	2.95225	2.91162	2.74137
no	14258069				chr1	+	104226941	104227951	.	0.01	2.38	0.954936	0.98671	.	0.06	2.55	0.821164	0.959534	2.24302	2.52325	2.35221	2.36173	2.3967	2.32488	2.69833	2.32429	3.07332	2.32488
no	14258071	XM_014116371	ZIM2	zinc finger, imprinted 2	chr1	+	104244838	104257289	.	-0.05	1.82	0.59383	0.83848	.	0.22	1.76	0.0847732	0.559668	1.75703	1.8453	1.90666	1.83482	1.73299	1.63999	1.61699	1.98269	1.74947	1.80673
no	14258078	XM_005616836; ENSCAFT00000037993; XM_014116397	LOC102154596; LOC106559250	olfactory receptor 10A7-like	chr1	+	104332009	104334024	.	-0.12	2.86	0.455382	0.757705	.	-0.02	2.87	0.89144	0.975744	3.02072	2.68967	3.00791	2.63599	2.94229	2.90604	2.84868	2.64588	2.88908	3.03933
no	14258082	XM_005616838; ENSCAFT00000023481	LOC102154754	olfactory receptor 5	chr1	+	104358870	104360134	.	-0.19	1.65	0.206424	0.556849	.	-0.04	1.53	0.771191	0.946092	1.77061	1.8699	1.54137	1.65811	1.42626	1.61616	1.49224	1.52548	1.65915	1.37047
no	14258084				chr1	+	104426388	104426501	.	-0.17	1.38	0.196315	0.546076	.	0.01	1.32	0.89758	0.977116	1.56978	1.3576	1.40338	1.39857	1.15029	1.3692	1.24939	1.34669	1.21886	1.40338
no	14258086				chr1	+	104434088	104473243	.	-0.15	4.41	0.308268	0.650611	.	-0.08	4.48	0.615485	0.898646	4.34891	4.66961	4.3806	4.43222	4.20374	4.67006	4.3806	4.35339	4.65528	4.33073
no	14258097				chr1	+	104595443	104596687	.	-0.07	2.45	0.698688	0.89017	.	-0.02	2.46	0.875013	0.971786	2.43965	2.60694	2.38922	2.66708	2.15801	2.66982	2.28104	2.30634	2.56578	2.48015
no	14258103				chr1	+	104657353	104663693	.	-0.01	4.23	0.947534	0.984295	.	-0.25	3.58	0.0979598	0.575233	3.97559	4.55816	4.17905	4.39471	4.05433	3.83701	3.63007	3.64622	3.33928	3.45202
no	14258106	XM_005616092; XM_005616093; XM_005616094; XM_005616095; XM_005616096; XM_005616097; XM_014114707; XM_541401; ENSCAFT00000003915	ZNF787	zinc finger protein 787	chr1	+	104863663	104874294	.	-0.29	5.23	0.0887941	0.397681	.	0.33	5.5	0.0906896	0.56549	5.42313	5.45997	5.17214	5.24011	4.87897	5.22575	5.38163	5.92668	5.4614	5.51843
no	14258109	XM_541402	LOC484287	NACHT, LRR and PYD domains-containing protein 13	chr1	+	104972672	104997743	.	-0.09	2.05	0.478203	0.771694	.	-0.07	2.02	0.59418	0.890231	2.05611	2.19331	2.01924	1.83503	2.15699	2.00993	2.11673	1.83503	2.14109	2.01157
no	14258120	XM_541404; ENSCAFT00000003982	RFPL4A	ret finger protein-like 4A	chr1	+	105130432	105132655	.	-0.09	2.73	0.429904	0.741481	.	0.05	2.84	0.846802	0.964991	2.83395	2.82259	2.63005	2.60451	2.74166	2.68311	2.95129	3.08157	2.43653	3.07
no	14258124	XM_003432698; XM_003638798; XM_005616109; XM_541408	ZNF784; FIZ1; ZNF579	zinc finger protein 784; FLT3-interacting zinc finger 1; zinc finger protein 579	chr1	+	105193751	105227936	.	0	5.27	0.982678	0.994968	.	0.19	5.4	0.078181	0.552272	5.26477	5.24185	5.30576	5.46399	5.07175	5.22353	5.33661	5.4896	5.50529	5.42513
no	14258134	XM_005616110; XM_005616111; XM_005616112	SBK2	SH3 domain binding kinase family, member 2	chr1	+	105259864	105264821	.	0.1	3.63	0.553254	0.817431	.	-0.14	3.66	0.27295	0.725026	3.5863	3.84628	3.33227	3.59145	3.78703	3.77119	3.72138	3.55393	3.49336	3.77444
no	14258138	XM_005616116; XM_014118264; XM_845668; XM_857177; ENSCAFT00000004061; ENSCAFT00000037119	ISOC2	isochorismatase domain containing 2	chr1	+	105323052	105329785	.	0.24	4.41	0.0439184	0.299877	.	-0.11	5.02	0.330554	0.763321	4.23016	4.29512	4.42194	4.53568	4.5735	5.11584	5.05882	4.89583	4.91	5.11665
no	14258144	XM_014116429	SHISA7	shisa family member 7	chr1	+	105339217	105344233	.	0.13	3.04	0.391391	0.716757	.	0	3.13	0.997397	0.999406	2.9191	2.84779	3.20407	3.22991	3.00417	3.10966	3.15409	3.23445	2.90299	3.25681
no	14258150	NM_001286964	UBE2S	ubiquitin-conjugating enzyme E2S	chr1	+	105359940	105363357	.	-0.18	8.21	0.161789	0.506111	.	0.14	7.76	0.2194	0.68602	8.24747	8.42363	8.1559	8.03417	8.16444	7.74284	7.61442	7.73175	7.88962	7.82202
no	14258154	XM_003432704	TMEM238	transmembrane protein 238	chr1	+	105382898	105383221	.	0.03	3.12	0.912935	0.973263	.	-0.04	3.09	0.896223	0.977006	3.5571	2.96991	2.78472	3.37471	2.89043	2.64971	3.58387	3.2444	3.15928	2.82917
no	14258156	XM_014116431	IL11	interleukin 11	chr1	+	105393227	105394707	.	-0.16	4.46	0.109011	0.430677	.	-0.21	4.36	0.391592	0.797777	4.47706	4.53987	4.5401	4.37331	4.35433	4.5369	4.43135	4.60854	3.84345	4.37175
no	14258161	XM_005616196	FAM71E2	family with sequence similarity 71, member E2	chr1	+	105396844	105400284	.	0.1	2.46	0.632482	0.858333	.	-0.02	2.5	0.845449	0.964885	2.20798	2.83064	2.21551	2.49231	2.54358	2.46107	2.57801	2.67788	2.40359	2.40242
no	14258175	XM_005616192; XM_014118616; XM_014118619; XM_848985; ENSCAFT00000004083	TMEM150B	transmembrane protein 150B	chr1	+	105436988	105443055	.	0.09	3.22	0.394421	0.719459	.	-0.22	4.85	0.12826	0.611902	3.28037	3.15477	3.10783	3.2876	3.24531	5.13476	4.82292	4.81253	4.78639	4.68796
no	14258182				chr1	+	105441499	105441649	.	0.04	1.76	0.736291	0.905878	.	-0.66	2.19	0.00857804	0.420834	1.79288	1.72189	1.72082	1.64647	1.92061	2.59405	2.58008	2.24682	1.73692	1.80028
no	14258192	XM_005616180; XM_005616181; XM_005616182; XM_005616183; XM_005616184; ENSCAFT00000004103; ENSCAFT00000046834	PPP6R1	protein phosphatase 6, regulatory subunit 1	chr1	+	105491046	105502814	.	-0.24	9.2	0.0405501	0.2907	.	-0.04	8.56	0.659987	0.912886	9.35184	9.22298	9.30383	9.11385	9.00007	8.56845	8.59527	8.50563	8.59635	8.52326
no	14258214	XM_005616177; XM_005616178; ENSCAFT00000004105	TMEM86B	transmembrane protein 86B	chr1	+	105504744	105506220	.	0.02	4.04	0.841864	0.945696	.	-0.16	4.19	0.254426	0.712263	4.15238	4.00397	3.93441	3.9958	4.10749	4.37489	4.19758	4.01325	4.06423	4.30353
no	14258218	XM_541415	PTPRH	protein tyrosine phosphatase, receptor type, H	chr1	+	105513481	105531943	.	0.09	2.73	0.523993	0.799673	.	0.28	2.81	0.42786	0.81706	2.74649	2.81055	2.52254	2.90125	2.65726	2.07851	3.21032	3.13878	2.85565	2.77975
no	14258233	XM_005616176; XM_014118511; XM_533585; ENSCAFT00000036953	SYT5	synaptotagmin V	chr1	+	105534294	105539811	.	-0.03	2.7	0.828045	0.941272	.	-0.06	2.7	0.60139	0.893102	2.64479	2.55375	2.94786	2.76595	2.60214	2.83645	2.63557	2.65175	2.65779	2.73106
no	14258244	XM_005616175; ENSCAFT00000004113	DNAAF3	dynein, axonemal, assembly factor 3	chr1	+	105544486	105550225	.	-0.01	4.01	0.951719	0.985986	.	0.18	4.31	0.102662	0.58245	4.06713	4.25505	3.7242	4.16846	3.83987	4.24249	4.15813	4.32315	4.36027	4.45759
no	14258257	NM_001003041; ENSCAFT00000004116; AF506750	TNNI3	troponin I type 3 (cardiac)	chr1	+	105551208	105554381	.	-0.16	3.07	0.221938	0.573132	.	0	2.98	0.994299	0.999052	3.0214	3.19485	3.19293	2.85147	3.10832	3.11942	2.84117	3.12948	2.82048	2.99402
no	14258266	XM_005616168; XM_005616171; ENSCAFT00000004120	TNNT1	troponin T type 1 (skeletal, slow)	chr1	+	105560811	105566932	.	0.12	3.56	0.485614	0.776657	.	-0.18	3.51	0.321213	0.75646	3.64603	3.61791	3.28049	3.43759	3.83751	3.48242	3.75786	3.58572	3.16168	3.56449
no	14258274	XM_005616163; XM_005616164; XM_005616165; XM_005616167; XM_014118304; XM_014118311; ENSCAFT00000004129; ENSCAFT00000045040	PPP1R12C	protein phosphatase 1, regulatory subunit 12C	chr1	+	105571401	105591630	.	-0.36	6.16	0.0063833	0.135249	.	-0.25	5.48	0.0522672	0.513899	6.33773	6.34335	6.22104	5.91595	5.97416	5.73126	5.51892	5.39893	5.34083	5.39554
no	14258295	XM_005616157; XM_849034; ENSCAFT00000004142	RDH13	retinol dehydrogenase 13 (all-trans/9-cis)	chr1	+	105615725	105626406	.	0.51	3.91	0.0136247	0.184241	.	0.21	3.18	0.154394	0.630412	3.86161	3.66356	3.59588	4.43194	4.00545	2.94295	3.1586	3.08765	3.33379	3.36413
no	14258303				chr1	+	105809479	105809704	.	-0.06	4.52	0.837317	0.945038	.	0.22	4.59	0.379657	0.792702	4.54922	5.02719	4.05796	4.54859	4.42953	4.24861	4.65614	4.90614	4.85054	4.26587
no	14258305	XM_014116454	LENG9	leukocyte receptor cluster (LRC) member 9	chr1	+	105919152	105920452	.	0.13	4.01	0.373052	0.703403	.	0.03	3.9	0.800409	0.954526	3.73989	4.13238	4.01247	4.05573	4.11901	4.00668	3.76473	3.86286	3.97336	3.90728
no	14258313	XM_005616149; XM_541424; ENSCAFT00000004188	LAIR1	leukocyte-associated immunoglobulin-like receptor 1	chr1	+	105989649	105997065	.	0.18	3.4	0.120382	0.447641	.	0	3.58	0.98684	0.997933	3.43481	3.20516	3.34961	3.4789	3.54489	3.40642	3.75362	3.39897	3.84282	3.50731
no	14258321	XM_014118419; XM_014118422; XM_014118649	LOC611446; LOC100688921	leukocyte immunoglobulin-like receptor subfamily A member 6; leukocyte immunoglobulin-like receptor subfamily B member 4	chr1	+	106031855	106053243	.	0.13	3.13	0.446746	0.753105	.	-0.2	3.19	0.145728	0.623126	3.18568	3.26134	2.79727	3.31223	3.10804	3.25684	3.34947	3.03394	3.00739	3.27803
no	14258332	XM_533590	RPS9	ribosomal protein S9	chr1	+	106065171	106071324	.	-0.05	11.12	0.567404	0.824624	.	0.08	10.62	0.392339	0.798423	11.1747	11.1601	11.0853	11.055	11.1208	10.5668	10.5703	10.6297	10.6139	10.7003
no	14258338	XM_003432706; XM_005616140; XM_005616141; XM_014118467; ENSCAFT00000004248; ENSCAFT00000043013	MBOAT7	membrane bound O-acyltransferase domain containing 7	chr1	+	106103850	106115357	.	-0.28	7	0.0342342	0.270811	.	0.02	8.68	0.879884	0.973225	7.15169	6.98742	7.20931	6.90235	6.76115	8.71205	8.62935	8.78681	8.62489	8.64651
no	14258346	XM_014118367; XM_014118369; XM_014118372; ENSCAFT00000004257; ENSCAFT00000004259; ENSCAFT00000043013	TMC4; LENG1; MBOAT7	transmembrane channel-like 4; leukocyte receptor cluster (LRC) member 1; membrane bound O-acyltransferase domain containing 7	chr1	+	106116270	106129838	.	-0.42	4.97	0.0030137	0.0998639	.	-0.08	4.64	0.679301	0.91837	5.20741	5.04725	5.15671	4.70603	4.72545	4.82158	4.55799	4.90149	4.53284	4.40694
no	14258365	XM_533591; ENSCAFT00000004259	LENG1	leukocyte receptor cluster (LRC) member 1	chr1	+	106130159	106133087	.	-0.01	4.93	0.962604	0.988838	.	0.29	4.67	0.0675899	0.539257	4.73007	5.10817	4.97032	4.89656	4.96336	4.57277	4.43179	4.62451	4.96231	4.77921
no	14258370	XM_005616134; XM_005616135; XM_014118613; XM_849145; ENSCAFT00000004265	TFPT	TCF3 (E2A) fusion partner (in childhood Leukemia)	chr1	+	106166959	106174423	.	0.17	5.02	0.183365	0.532041	.	0.06	4.99	0.70892	0.928879	4.83534	5.06674	4.93773	5.00461	5.23442	5.02566	4.87804	5.14659	5.13082	4.75421
no	14258376	XM_014118576; ENSCAFT00000004227; ENSCAFT00000037427	OSCAR	osteoclast associated, immunoglobulin-like receptor	chr1	+	106177647	106182462	.	0.25	2.91	0.0554574	0.328296	.	-0.2	2.83	0.321341	0.75646	2.9593	2.71219	2.75941	3.06428	3.04673	2.68412	3.21558	2.94116	2.6141	2.68284
no	14258382	ENSCAFT00000037412	LOC611492	V-set and transmembrane domain-containing protein 1	chr1	+	106273092	106288232	.	-0.13	3	0.55543	0.818581	.	0.01	3.05	0.925436	0.985263	2.98267	3.05075	3.10926	2.54679	3.28996	3.15551	2.9391	2.99982	3.00047	3.17509
no	14258391				chr1	+	106393259	106402299	.	-0.76	2.79	0.0127672	0.181179	.	-0.95	2.73	0.0543463	0.517076	3.25053	2.63017	3.40137	2.35854	2.3092	2.80033	3.79914	1.7516	2.57395	2.72649
no	14258393	XM_003432638; XM_003638851; XM_005616117; XM_005616119; XM_005616120; XM_005616121; XM_005616199; XM_005616201; XM_005616202; XM_005616203	NLRP12; LOC100855742	NLR family, pyrin domain containing 12; NACHT, LRR and PYD domains-containing protein 12-like	chr1	+	106453455	106485147	.	-0.13	3.44	0.365295	0.698673	.	-0.02	4.13	0.926584	0.985684	3.64186	3.26082	3.55606	3.32817	3.38943	4.31094	3.96184	4.10876	3.92957	4.32379
no	14258404	NR_049227	MIR371	microRNA mir-371	chr1	+	106488134	106488193	.	-0.1	1.83	0.667616	0.87612	.	-0.02	1.96	0.952543	0.990535	2.25972	1.84408	1.49224	1.66531	1.8698	1.79734	2.13714	2.25064	1.35637	2.2388
no	14258406	XM_014118671; XM_014118674; XM_014118675; XM_014118679; XR_001317560; XR_001317561; ENSCAFT00000004352	LOC100683471	cationic amino acid transporter 3-like	chr1	+	106578521	106583703	.	0.23	2.47	0.201222	0.551138	.	0.1	2.2	0.638079	0.906096	2.36578	2.32506	2.4513	2.87908	2.34278	2.24344	2.03017	2.40355	2.43489	1.86633
no	14258417	NM_001013852; ENSCAFT00000004383	VN1R4	vomeronasal 1 receptor 4	chr1	+	106636394	106637344	.	0.06	1.74	0.584284	0.834016	.	0.05	1.69	0.625462	0.902629	1.61873	1.73284	1.78919	1.86587	1.68075	1.7566	1.5632	1.74213	1.74122	1.65247
no	14258419				chr1	+	106810590	106811132	.	-0.22	7.94	0.0531515	0.323371	.	-0.29	7.45	0.0159215	0.449968	8.00238	8.05807	8.04295	7.71788	7.90251	7.6201	7.62535	7.3872	7.3024	7.31218
no	14258423				chr1	+	106981242	106989399	.	0.1	1.64	0.570362	0.826182	.	0.25	1.86	0.099527	0.576563	1.69884	1.68863	1.41962	1.45293	1.95677	1.81512	1.61352	2.13503	1.86768	1.88436
no	14258426				chr1	+	107075873	107127578	.	-0.2	1.86	0.361179	0.695549	.	-0.06	2.04	0.640198	0.906363	2.09901	2.1974	1.51357	1.69788	1.77207	2.24074	1.91934	2.12927	1.97391	1.94443
no	14258430				chr1	+	107225498	107315429	.	-0.01	1.56	0.928999	0.978253	.	0.12	1.77	0.306786	0.74636	1.84313	1.38164	1.47262	1.61894	1.48446	1.70986	1.68448	1.81913	1.96337	1.68339
no	14258434				chr1	+	107228713	107228936	.	0	1.29	0.981612	0.994862	.	-0.22	1.5	0.0719609	0.545675	1.14857	1.40864	1.29688	1.25194	1.32255	1.62726	1.63711	1.30015	1.45336	1.49315
no	14258436				chr1	+	107303368	107313680	.	-0.21	1.76	0.317554	0.658113	.	0.73	1.88	0.00227442	0.372027	1.55849	2.11733	1.84096	1.8267	1.43769	1.31949	1.56241	2.0789	2.05182	2.36895
no	14258438				chr1	+	107339760	107340547	.	0.06	2.4	0.871617	0.956818	.	0.6	2.46	0.0903453	0.565233	2.72661	2.32971	2.06666	1.85147	3.01467	2.4415	1.76404	2.45803	2.47245	3.17477
no	14258440	XM_003638853; ENSCAFT00000004412	LOC100855990	protein FRG2-like-1	chr1	+	107652945	107654472	.	-0.34	2.99	0.0275304	0.247222	.	-0.2	3.09	0.161115	0.639355	2.99887	3.1107	3.27704	2.68199	2.89314	3.24973	3.1725	2.96383	2.87103	3.20047
no	14258445				chr1	+	107676139	107684440	.	0.02	2.11	0.874737	0.957818	.	-0.11	3	0.32826	0.761831	2.06964	2.18402	2.06918	2.26171	1.99017	3.06215	3.07454	3.08036	2.91922	2.88814
no	14258451				chr1	+	107782011	107791936	.	0.15	1.78	0.186001	0.534481	.	0	3.95	0.992833	0.999015	1.73973	1.64778	1.78813	1.78878	1.95217	3.44742	4.4553	4.07263	4.10539	3.66734
no	14258454				chr1	+	107911222	107911547	.	0.27	2.01	0.0388794	0.284497	.	0.25	2.07	0.0761252	0.550871	1.84713	1.86798	1.99311	2.27563	2.07011	2.04093	1.80876	2.27208	2.15977	2.08396
no	14258456				chr1	+	107948350	107948680	.	0.13	2.61	0.519915	0.797454	.	-0.18	2.44	0.354422	0.77741	2.62679	2.63682	2.40974	2.37397	2.99999	2.74707	2.3595	2.49619	2.51605	2.09429
no	14258458	XR_001316496	LOC484341	zinc finger protein 268-like	chr1	+	108129990	108131602	.	0.27	1.34	0.0876711	0.395925	.	-0.04	1.51	0.823307	0.959736	1.17752	1.43597	1.09584	1.61552	1.39472	1.4941	1.56437	1.47495	1.77115	1.22313
no	14258463				chr1	+	108154078	108161943	.	0.1	2.03	0.419601	0.735939	.	-0.58	3.39	0.0366694	0.484718	2.14409	2.01948	1.81774	2.09876	2.08979	3.7474	3.72796	2.76337	3.50104	3.21011
no	14258467				chr1	+	108201338	108202221	.	-0.08	1.71	0.626983	0.855591	.	0.06	2.46	0.72688	0.934099	2.00595	1.4765	1.75092	1.5872	1.73692	2.57522	2.26795	2.50375	2.65552	2.27563
no	14258472	XM_005616856; ENSCAFT00000004505	HAS1	hyaluronan synthase 1	chr1	+	108260369	108265828	.	-0.06	3.37	0.691267	0.886714	.	0.37	3.58	0.0628321	0.529951	3.31071	3.51686	3.36084	3.15226	3.52667	3.23443	3.47781	3.72922	3.95222	3.49472
no	14258477	XM_014115075; XM_014115077	LOC611716	sialic acid-binding Ig-like lectin 14	chr1	+	108324656	108328472	.	0.02	3.12	0.935353	0.980206	.	-0.08	3.07	0.647862	0.909148	3.3928	3.25382	2.68663	3.26015	2.99859	3.02721	3.20061	3.32043	2.82839	2.95314
no	14258483	XM_005616205; XM_533599	LOC476396	sialic acid-binding Ig-like lectin 5	chr1	+	108339119	108351827	.	-0.48	7.09	0.015907	0.196386	.	-0.17	4.77	0.397652	0.802382	7.54828	7.12638	7.16183	6.86697	6.73258	4.89623	4.85063	4.35162	4.98971	4.75507
no	14258490	XM_014115063	LOC476397	beta-1,4-galactosyltransferase 3-like	chr1	+	108377373	108381712	.	-0.44	3.11	0.0431992	0.298079	.	-0.05	3.17	0.744808	0.938952	3.48075	3.18052	3.18905	2.59259	3.09767	3.36721	3.03752	3.029	3.2822	3.15436
no	14258517	XM_014115189; ENSCAFT00000004551	LIM2	lens intrinsic membrane protein 2, 19kDa	chr1	+	108473047	108479031	.	0.09	2.75	0.459735	0.760755	.	0.15	2.73	0.461235	0.832882	2.60045	2.89193	2.65177	2.83449	2.77469	2.69764	2.58434	2.81798	3.08439	2.4647
no	14258522	XM_003638806; XM_005616240	NKG7	natural killer cell granule protein 7	chr1	+	108487466	108488367	.	0.21	2.76	0.0458942	0.305587	.	-0.14	3.16	0.220308	0.686492	2.66874	2.6425	2.72458	2.84905	2.93695	3.27325	3.21065	3.17996	3.14567	2.98598
no	14258528	XM_003638807; XM_014115136	CLDND2	claudin domain containing 2	chr1	+	108490043	108491655	.	-0.22	2.69	0.0614768	0.341461	.	0.08	2.88	0.519833	0.858534	2.84327	2.79482	2.69416	2.63173	2.48148	2.73736	2.92915	2.76679	2.96972	3.008
no	14258543	ENSCAFT00000004538	VSIG10L	V-set and immunoglobulin domain containing 10 like	chr1	+	108512466	108517262	.	-0.23	4.4	0.200931	0.550821	.	0.02	4.22	0.890315	0.975615	4.44519	4.25848	4.76775	4.36459	4.15191	4.18311	4.22526	3.96378	4.39724	4.31569
no	14258551	XM_014116530	CEACAM18	carcinoembryonic antigen-related cell adhesion molecule 18	chr1	+	108640754	108646936	.	0	2.5	0.980889	0.994681	.	0.14	2.63	0.585854	0.886827	2.74834	2.25397	2.51381	2.24776	2.75318	2.50288	2.58348	2.32148	2.58029	3.14222
no	14258557	XM_014115253; ENSCAFT00000004597	CTU1	cytosolic thiouridylase subunit 1	chr1	+	108677329	108680249	.	-0.28	3.2	0.0797108	0.38048	.	0	3.2	0.988423	0.997933	3.5344	3.22224	3.19328	2.93226	3.13615	3.32768	3.08109	3.22221	3.22356	3.16252
no	14258561	NM_001165879; XM_005615760; ENSCAFT00000004608; FJ825759; FJ825760; FJ825761; FJ825762; FJ825763; FJ825764	KLK14	kallikrein-related peptidase 14	chr1	+	108691777	108696178	.	-0.2	2.99	0.419081	0.735742	.	0.16	3.1	0.199176	0.669831	3.46797	2.94136	2.80227	2.60701	3.12671	2.91579	3.09062	3.0574	3.25756	3.16703
no	14258569	XM_003638808; XM_005616251; ENSCAFT00000004610; KJ831042; KJ831043; KJ831044	KLK13	kallikrein-related peptidase 13	chr1	+	108706413	108714423	.	0.1	3.49	0.482466	0.774712	.	0.22	3.43	0.129805	0.612873	3.62963	3.41867	3.30056	3.67903	3.42049	3.19446	3.39913	3.51091	3.66672	3.37681
no	14258575	NM_001197158; XM_005615761; XM_005616252; XM_005616254; ENSCAFT00000043058; ENSCAFT00000044006; GQ303578; KJ831037; KJ831038; KJ831039; KJ831040; KJ831041	KLK10; KLK12; KLK11	kallikrein-related peptidase 10; kallikrein-related peptidase 12; kallikrein-related peptidase 11	chr1	+	108728748	108743780	.	-0.06	3.54	0.540442	0.81078	.	0.4	3.55	0.00846181	0.420834	3.57024	3.61293	3.50252	3.45108	3.55623	3.21592	3.40275	3.64714	3.69983	3.76739
no	14258599	NM_001171773; GQ303574; GQ303575; GQ303576; GQ303577	KLK9	kallikrein-related peptidase 9	chr1	+	108747689	108752689	.	-0.08	4.2	0.503611	0.789213	.	0.13	4.17	0.43164	0.817841	4.19739	4.1677	4.33617	4.01114	4.2905	4.21861	3.95859	4.39884	4.24968	4.002
no	14258607	NM_001197162; NM_001197163; XM_005615762; XM_014114292; HM135456; HM135457	KLK8	kallikrein-related peptidase 8	chr1	+	108754820	108760279	.	-0.09	3.16	0.450972	0.755365	.	0.06	3.02	0.737015	0.93741	3.12638	3.1731	3.28872	3.24274	2.96349	2.98626	2.98505	2.82888	2.97355	3.32197
no	14258614				chr1	+	108761005	108761056	.	-0.07	1.36	0.689453	0.885979	.	-0.21	1.28	0.0801415	0.553153	1.6544	1.1467	1.37274	1.23593	1.41365	1.48751	1.3289	1.10754	1.22246	1.25246
no	14258616				chr1	+	108761696	108761830	.	-0.06	3.07	0.642471	0.863589	.	0.06	3.24	0.740823	0.937673	3.2601	3.07614	2.93465	2.936	3.12257	3.13678	3.26956	3.10467	3.58996	3.09742
no	14258618				chr1	+	108762621	108762660	.	-0.64	2.64	0.0132343	0.18364	.	-0.25	2.93	0.334201	0.765364	2.67891	2.92142	3.07971	1.97788	2.5227	3.35971	2.79013	3.03347	2.49237	2.96167
no	14258620	NM_001197165; HM135455	KLK7	kallikrein-related peptidase 7	chr1	+	108771220	108774478	.	0.03	2.36	0.843517	0.946168	.	0.35	2.64	0.0224175	0.457144	2.47551	2.4217	2.14487	2.58821	2.17256	2.45435	2.40748	2.69704	2.94892	2.69812
no	14258627	NM_001197166; HM135454	KLK6	kallikrein-related peptidase 6	chr1	+	108780404	108789526	.	-0.3	3.1	0.0426842	0.296737	.	-0.11	3.16	0.432716	0.818335	3.16062	3.08657	3.41274	2.87441	2.95771	3.1593	3.28493	3.22858	2.90892	3.20078
no	14258636	NM_001197167; XM_005615763; XM_005615764; HM135453	KLK5	kallikrein-related peptidase 5	chr1	+	108796271	108804096	.	-0.1	2.3	0.384923	0.711675	.	0.11	2.67	0.411944	0.808309	2.24843	2.33193	2.44138	2.35093	2.12298	2.739	2.47346	2.78572	2.59153	2.7669
no	14258642	NM_001197169; XM_005615765; ENSCAFT00000004649; HM135452	KLK4	kallikrein-related peptidase 4	chr1	+	108833499	108837260	.	-0.01	2.48	0.896415	0.966165	.	-0.26	2.24	0.201247	0.671936	2.45872	2.54537	2.45975	2.52439	2.4275	2.46563	2.31488	2.22275	1.81241	2.36463
no	14258649	XM_537938	KLK15	kallikrein-related peptidase 15	chr1	+	108884744	108904447	.	-0.18	3.45	0.396325	0.720889	.	-0.19	3.66	0.61303	0.898475	3.57366	3.77754	3.20435	3.54107	3.13825	3.41234	4.13961	4.17142	3.1509	3.44322
no	14258654	NM_001003262; ENSCAFT00000004663; ENSCAFT00000004664	KLK1	kallikrein 1	chr1	+	108891030	108910255	.	-0.1	2.64	0.415631	0.734052	.	0.07	2.84	0.441411	0.822389	2.59156	2.77737	2.67092	2.4586	2.70488	2.7338	2.85875	2.83943	2.90004	2.87317
no	14258662				chr1	+	108928093	108928184	.	-0.07	5.84	0.569768	0.825904	.	0.14	5.42	0.489296	0.845572	5.75746	6.08363	5.76121	5.8023	5.78272	5.198	5.46888	5.7953	5.25442	5.36615
no	14258664				chr1	+	108929779	108929871	.	0.54	3.89	0.200144	0.550272	.	0.18	3.67	0.670142	0.915218	4.47618	3.1163	3.43447	4.04437	4.39173	3.99733	3.12078	3.29442	3.49786	4.43424
no	14258666				chr1	+	108930245	108930335	.	0.05	5.47	0.808077	0.934015	.	0.01	5.59	0.947117	0.989678	5.57164	5.31258	5.48035	5.17572	5.83385	5.64166	5.52566	5.59898	5.56157	5.60892
no	14258668	XM_005616258; XM_014115051; ENSCAFT00000004665	LOC484356	uncharacterized LOC484356	chr1	+	108930466	108931341	.	0.12	6.24	0.394359	0.719459	.	-0.05	5.45	0.645419	0.907856	6.43043	6.07347	6.0629	6.295	6.32729	5.44348	5.52629	5.57179	5.33289	5.39275
no	14258671	XM_005616858	SHANK1	SH3 and multiple ankyrin repeat domains 1	chr1	+	108968792	109010567	.	0.14	2.7	0.217941	0.568099	.	-0.07	2.69	0.712602	0.930103	2.67736	2.57163	2.68982	2.88358	2.68508	2.77184	2.6844	2.52625	2.4557	2.99529
no	14258712	XM_005616262; XM_014114989; XM_014114992; XM_014114997; ENSCAFT00000004745	SYT3	synaptotagmin III	chr1	+	109029794	109042866	.	0.36	4.19	0.148166	0.488769	.	-0.08	4.86	0.780769	0.948523	4.26683	3.60861	4.25959	4.52963	4.27605	5.32457	4.49234	4.71955	4.59879	5.15836
no	14258722	XM_005616263; XM_541477; ENSCAFT00000004749	LRRC4B	leucine rich repeat containing 4B	chr1	+	109088949	109110607	.	-0.03	4.86	0.790241	0.927575	.	0.38	4.62	0.0189275	0.455028	4.93615	4.8773	4.815	5.0011	4.68568	4.28874	4.48349	4.80094	4.88049	4.62803
no	14258725	XM_849561	ASPDH	aspartate dehydrogenase domain containing	chr1	+	109113653	109116165	.	0.04	3.38	0.759567	0.916166	.	0.39	3.31	0.140382	0.620831	3.5189	3.34951	3.23231	3.38595	3.41789	2.8862	3.27007	3.06421	3.64673	3.69413
no	14258733	XM_005616264; XM_005616265; XM_005616266; XM_849567; ENSCAFT00000004755	JOSD2	Josephin domain containing 2	chr1	+	109116678	109120229	.	0.09	5.63	0.451451	0.755529	.	0.09	5.16	0.576751	0.882463	5.44982	5.7217	5.62865	5.70379	5.66896	4.89376	5.31651	5.27996	5.19753	5.09989
no	14258745	XM_533610; ENSCAFT00000005351	NAPSA	napsin A aspartic peptidase	chr1	+	109237242	109243455	.	-0.53	6.16	0.0016119	0.0775085	.	-0.06	7.25	0.552354	0.87239	6.44595	6.40983	6.24295	5.78768	5.89051	7.27129	7.29117	7.23309	7.29234	7.14516
no	14258756	XM_005616273; XM_005616274; XM_533612; ENSCAFT00000005360	IZUMO2	IZUMO family member 2	chr1	+	109390650	109403326	.	-0.24	2.26	0.0941217	0.407386	.	0.07	2.11	0.682667	0.919696	2.44909	2.4715	2.15833	2.09205	2.15184	2.10651	2.02442	1.97807	1.99916	2.42456
no	14258763	XM_005616277; XM_005616278; XM_005616279; XM_005616280; ENSCAFT00000005506	VRK3	vaccinia related kinase 3	chr1	+	109452151	109486343	.	-0.51	5.28	0.0017498	0.0809941	.	-0.23	6.55	0.158333	0.635207	5.54071	5.38229	5.53599	4.91564	5.04546	6.83482	6.54179	6.36627	6.37515	6.64043
no	14258779	XM_005616281; XM_014118761; ENSCAFT00000005517	NUP62	nucleoporin 62kDa	chr1	+	109545564	109547144	.	-0.24	9.21	0.0246175	0.235538	.	0.09	8.37	0.312206	0.750604	9.31837	9.29668	9.30524	9.07729	9.06051	8.33761	8.28567	8.41792	8.39876	8.39625
no	14258781	XM_005616282; XM_014118753; ENSCAFT00000005539	IL4I1	interleukin 4 induced 1	chr1	+	109555749	109561445	.	-0.06	3.82	0.61959	0.852236	.	0.24	4.95	0.138869	0.619611	3.69698	3.98586	3.84597	3.87115	3.69106	4.72424	4.87995	4.81781	5.19105	5.11834
no	14258788	XM_005616283; XM_005616284; XM_005616285; XM_005616287; XM_014118790; XM_846276; ENSCAFT00000005591	AKT1S1	AKT1 substrate 1 (proline-rich)	chr1	+	109575129	109581951	.	-0.15	5.88	0.181251	0.530177	.	-0.01	6.08	0.93654	0.987532	6.02136	5.82434	5.99081	5.85458	5.72911	5.83411	6.33668	6.11844	6.02009	6.07785
no	14258792	XM_005616288; XM_541488; ENSCAFT00000005610; ENSCAFT00000044736; ENSCAFT00000049878	PNKP	polynucleotide kinase 3-phosphatase	chr1	+	109584076	109589549	.	-0.41	5.87	0.0163167	0.19886	.	-0.28	5.66	0.101743	0.579693	6.09631	5.83948	6.16566	5.54761	5.70849	5.95839	5.7026	5.64508	5.66442	5.33631
no	14258822	XM_005616294; XM_005616295; XM_005616296; XM_005616297; XM_005616298; XM_005616299; XM_005616300; XM_005616301; XM_005616302; XM_849620; ENSCAFT00000005704	TSKS	testis-specific serine kinase substrate	chr1	+	109678699	109693160	.	0.3	3	0.0207468	0.219733	.	0.03	2.9	0.785943	0.95031	2.90168	2.91089	2.82864	3.27739	3.08029	2.88483	2.8709	2.85946	2.82864	3.03173
no	14258834	XM_005616307	IRF3	interferon regulatory factor 3	chr1	+	109763307	109767245	.	-0.33	7.82	0.0114174	0.173964	.	-0.1	7.73	0.285887	0.734712	8.04772	7.85873	7.94156	7.61705	7.62131	7.84949	7.7386	7.71381	7.65413	7.70018
no	14258842	XM_533617; ENSCAFT00000005800	RRAS	related RAS viral (r-ras) oncogene homolog	chr1	+	109783612	109787447	.	-0.13	6.68	0.372868	0.703287	.	-0.15	5.81	0.287752	0.735798	6.83513	6.5781	6.77924	6.41951	6.77512	5.79544	5.99332	5.8487	5.58473	5.81379
no	14258850	XM_014118876	NOSIP	nitric oxide synthase interacting protein	chr1	+	109840058	109844992	.	-0.34	6.58	0.0172193	0.203346	.	-0.03	6.21	0.769176	0.945469	6.67174	6.64942	6.82017	6.26559	6.47529	6.26383	6.18622	6.23221	6.15035	6.2114
no	14258860	NR_049229	MIR150	microRNA mir-150	chr1	+	109886388	109886444	.	0.15	4.13	0.429871	0.741481	.	0.2	4.3	0.196522	0.668299	4.05536	3.86589	4.30466	4.43373	4.01124	4.05124	4.31547	4.52756	4.20897	4.42032
no	14258872	XM_533621; ENSCAFT00000005894	SLC17A7	solute carrier family 17 (vesicular glutamate transporter), member 7	chr1	+	109942036	109951172	.	0.08	2.99	0.431768	0.742728	.	0.1	3.2	0.468579	0.836225	3.01288	2.85132	3.02041	3.10417	2.98547	3.14388	3.12896	3.37437	3.0131	3.33334
no	14258885	XM_003638859; XM_014116956; ENSCAFT00000005901	PTH2	parathyroid hormone 2	chr1	+	109956880	109958055	.	0.07	3.01	0.610859	0.847865	.	0	3	0.992557	0.999015	2.74861	3.14067	3.06221	3.12014	2.99378	2.84629	3.15412	2.82058	3.01077	3.17364
no	14258889	XM_005616318; XM_005616319; XM_014118921; XM_014118922; XM_014118924; ENSCAFT00000005954; ENSCAFT00000045555	TEAD2	TEA domain family member 2	chr1	+	110004249	110017475	.	0	4.61	0.967583	0.990755	.	-0.25	4.44	0.208085	0.677106	4.53165	4.65684	4.6379	4.6546	4.55524	4.68113	4.50748	4.55779	4.44717	4.027
no	14258898	XM_541498; ENSCAFT00000005982	SLC6A16	solute carrier family 6, member 16	chr1	+	110050049	110072099	.	0.11	2.31	0.467151	0.7652	.	0.16	2.5	0.413969	0.809441	2.31762	2.29168	2.18961	2.15952	2.59001	2.4853	2.32399	2.29218	2.5219	2.89084
no	14258909	XM_005616322; XM_005616323; ENSCAFT00000005985	LOC100856702	orphan sodium- and chloride-dependent neurotransmitter transporter NTT5-like	chr1	+	110101247	110107514	.	0.03	2.59	0.790386	0.927579	.	0.02	2.58	0.909985	0.981488	2.69471	2.6673	2.36164	2.65557	2.56353	2.71836	2.41509	2.72058	2.66188	2.37176
no	14258923				chr1	+	110111949	110112277	.	0	11.65	0.985283	0.995561	.	0.06	11.36	0.51255	0.855976	11.7455	11.5566	11.6352	11.6915	11.5963	11.3879	11.2639	11.4322	11.3876	11.3492
no	14258925				chr1	+	110129375	110129478	.	0.01	5.08	0.941336	0.981897	.	0.26	4.99	0.0328027	0.478183	5.2995	4.81625	5.11222	4.85158	5.32967	4.77969	4.87382	5.15057	5.00695	5.11535
no	14258927	XM_005616861; XM_014116541; XM_014118931; XM_014118937; XM_014118939; XM_014118940	LOC476416; LOC102151568	orphan sodium- and chloride-dependent neurotransmitter transporter NTT5-like; sodium-dependent neutral amino acid transporter SLC6A17-like	chr1	+	110133575	110143266	.	-0.07	3.87	0.492523	0.781406	.	0.03	3.88	0.868692	0.970231	3.79191	4.01739	3.89634	3.80454	3.85342	4.10654	3.61153	4.05957	3.73868	3.87107
no	14258935				chr1	+	110149017	110150077	.	-0.2	1.04	0.291523	0.634813	.	0	1.37	0.970002	0.994023	0.81995	1.19049	1.34769	0.77476	1.06105	1.41376	1.31237	1.37228	1.20276	1.52862
no	14258937	XM_005616328; ENSCAFT00000006089	HRC	histidine rich calcium binding protein	chr1	+	110192491	110196303	.	-0.13	2.37	0.259661	0.607954	.	0.39	2.39	0.0122762	0.431954	2.45982	2.2777	2.5449	2.25701	2.33006	2.17227	2.14104	2.69531	2.48853	2.45062
no	14258946	DQ462161	KCNA7	potassium voltage-gated channel, shaker-related subfamily, member 7	chr1	+	110254438	110257431	.	-0.11	4.76	0.312315	0.654126	.	0.03	4.96	0.730144	0.934851	4.9103	4.7046	4.78801	4.72707	4.65943	4.95365	4.92802	5.03526	4.96504	4.91825
no	14258951	NM_001190429; XM_005615772; ENSCAFT00000006174; HM068511	NTF4	neurotrophin 4	chr1	+	110263693	110264451	.	0.08	3.12	0.498589	0.785633	.	0.19	3.21	0.254226	0.712223	3.24448	2.99729	3.01399	3.21287	3.11556	3.27825	2.90862	3.32866	3.12115	3.39919
no	14258953	NM_001197033; ENSCAFT00000006175	LHB	luteinizing hormone beta polypeptide	chr1	+	110270319	110271756	.	-0.04	3.52	0.846849	0.947458	.	0.11	3.67	0.517796	0.857874	3.75491	3.69741	3.14449	3.63161	3.35162	3.49892	3.71447	3.91942	3.72915	3.48762
no	14258956	XM_849716; ENSCAFT00000006203	GYS1	glycogen synthase 1 (muscle)	chr1	+	110288753	110303577	.	-0.51	6.35	0.00117835	0.0696627	.	-0.1	6.72	0.50636	0.853544	6.55554	6.54618	6.557	5.96177	6.13138	6.80368	6.7508	6.45031	6.68595	6.88953
no	14258973	XM_014118997; XM_014119001; XM_014119006; XM_014119012; XM_014119014; ENSCAFT00000006235	TULP2	tubby like protein 2	chr1	+	110363316	110372343	.	-0.17	3.97	0.176894	0.525167	.	-0.08	3.85	0.582046	0.88502	4.03606	4.1091	3.96376	3.72931	4.00129	3.78263	4.00987	3.82642	3.60941	3.99802
no	14258988	XM_541508	PLEKHA4	pleckstrin homology domain containing, family A (phosphoinositide binding specific) member 4	chr1	+	110380171	110405214	.	0.1	3.18	0.453713	0.756862	.	0.18	3.38	0.213162	0.682501	2.93384	3.18938	3.29557	3.23497	3.24278	3.0854	3.45342	3.45196	3.4395	3.45447
no	14259007	NM_001047981; XM_005615748; XM_014114134; ENSCAFT00000006262	HSD17B14	hydroxysteroid (17-beta) dehydrogenase 14	chr1	+	110405475	110422942	.	-0.01	2.63	0.963648	0.989301	.	0.24	2.62	0.0644296	0.531708	2.58779	2.84521	2.46136	2.61495	2.63579	2.42016	2.53165	2.60061	2.72838	2.80549
no	14259031	XM_005616335	FUT1	fucosyltransferase 1 (galactoside 2-alpha-L-fucosyltransferase, H blood group)	chr1	+	110461373	110462794	.	0.07	3.09	0.733295	0.904707	.	-0.46	3.21	0.0867195	0.560226	3.1916	3.2377	2.75522	3.31131	2.9422	3.41848	3.55565	2.62486	3.38559	3.07366
no	14259033	XM_005616336; XM_005616337; ENSCAFT00000036843	IZUMO1	izumo sperm-egg fusion 1	chr1	+	110465246	110469105	.	0.34	2.26	0.0436413	0.299242	.	-0.32	2.44	0.0162285	0.449968	2.04978	2.11184	2.22612	2.27434	2.65598	2.5894	2.66448	2.24411	2.39793	2.2896
no	14259044	XM_541512; ENSCAFT00000006284; ENSCAFT00000042904	RASIP1	Ras interacting protein 1	chr1	+	110469728	110483413	.	0.11	3.32	0.420862	0.736614	.	0.28	3.22	0.165566	0.641571	3.37684	3.36159	3.09018	3.46249	3.30041	3.10557	3.00796	3.65638	3.22642	3.11833
no	14259056	XM_005616338; XM_005616340; XM_005616341; XM_014119090; XM_014119092; XM_014119094; XM_014119095; XM_014119100; XM_014119101; XM_014119111; ENSCAFT00000006290	MAMSTR	MEF2 activating motif and SAP domain containing transcriptional regulator	chr1	+	110487570	110489622	.	0.2	2.17	0.395027	0.719943	.	0.2	2.06	0.254181	0.712169	2.30937	2.1561	1.8181	2.60147	1.98417	2.15026	1.72941	2.19873	1.97004	2.26531
no	14259062	XM_014119121	NTN5	netrin 5	chr1	+	110533226	110540564	.	0.16	4.14	0.296215	0.63901	.	-0.16	4.24	0.372366	0.788825	4.1538	4.24444	3.81931	4.30195	4.16959	4.33092	4.33096	4.01559	4.03817	4.47367
no	14259068	XM_846938; ENSCAFT00000006320	CA11	carbonic anhydrase XI	chr1	+	110555067	110560274	.	-0.19	4.07	0.16616	0.511542	.	0.09	3.92	0.526434	0.862103	3.9864	4.31884	4.12579	4.00717	3.90497	4.05355	3.68828	3.94079	3.92409	4.01046
no	14259078	XM_003432562; ENSCAFT00000006342	DBP	D site of albumin promoter (albumin D-box) binding protein	chr1	+	110561396	110566528	.	-0.4	6.46	0.00469845	0.118609	.	-0.03	7.2	0.810256	0.956571	6.62533	6.52819	6.72392	6.24356	6.19822	7.09458	7.33444	7.15312	7.25419	7.15418
no	14259083				chr1	+	110575576	110579315	.	-0.02	12.6	0.789936	0.92747	.	-0.04	12.38	0.674732	0.916947	12.649	12.5964	12.5947	12.6055	12.5751	12.4165	12.3912	12.3743	12.3706	12.3569
no	14259089	XM_849768; ENSCAFT00000006373	FAM83E	family with sequence similarity 83, member E	chr1	+	110582132	110590300	.	0.03	4.38	0.820787	0.939135	.	-0.05	4.25	0.575055	0.881617	4.48355	4.15962	4.46561	4.24609	4.56242	4.23525	4.32541	4.23419	4.25015	4.20203
no	14259095	XM_014116554	LMTK3	lemur tyrosine kinase 3	chr1	+	110667755	110676484	.	-0.04	4.56	0.68796	0.885577	.	0.21	4.72	0.0670329	0.538409	4.57248	4.59388	4.54959	4.48368	4.5878	4.51337	4.67053	4.81775	4.76613	4.82555
no	14259108	XM_541521	KDELR1	KDEL (Lys-Asp-Glu-Leu) endoplasmic reticulum protein retention receptor 1	chr1	+	110746258	110754669	.	-0.03	8.16	0.786566	0.926182	.	0.06	8.71	0.511112	0.855117	8.25611	8.13205	8.13072	8.11276	8.18186	8.68165	8.66739	8.71743	8.78823	8.69888
no	14259113	XM_849794; ENSCAFT00000006450	TMEM143	transmembrane protein 143	chr1	+	110765966	110785991	.	-0.45	5.9	0.00839718	0.151794	.	-0.34	4.93	0.082309	0.55572	6.17226	6.18066	5.90519	5.71571	5.55007	4.98733	5.2661	4.94159	4.5444	4.88884
no	14259121	XM_005616355; XM_005616356; XM_005616357; XM_014119215; XM_541524; ENSCAFT00000006470; ENSCAFT00000043724	CCDC114	coiled-coil domain containing 114	chr1	+	110798179	110822301	.	0	3.29	0.994955	0.998437	.	-0.48	3.06	0.0180546	0.454491	3.23753	3.39791	3.22123	3.15726	3.41234	3.54728	3.15266	3.00225	2.82626	2.78015
no	14259134	XM_005616372; XM_005616373; XM_005616374; XM_005616375; XM_014119238; XM_014119239; ENSCAFT00000006495	LIG1	ligase I, DNA, ATP-dependent	chr1	+	110997425	111029842	.	-0.22	7.23	0.0355794	0.275079	.	-0.15	5.89	0.128023	0.611701	7.32252	7.34951	7.28847	7.10935	7.09209	6.00038	5.96923	5.79149	5.86857	5.84031
no	14259160	XM_005616376; XM_541529; ENSCAFT00000006503	CABP5	calcium binding protein 5	chr1	+	111033175	111042410	.	-0.3	2.88	0.223891	0.574863	.	0.14	2.67	0.347601	0.77386	3.00901	3.27888	2.71977	2.39649	3.0042	2.57137	2.59651	2.83424	2.85771	2.48498
no	14259166	XM_003432654	BSPH1	binder of sperm protein homolog 1	chr1	+	111081519	111082174	.	-0.19	1.75	0.128707	0.458929	.	0.01	1.64	0.938301	0.987899	1.76645	1.98533	1.72439	1.58134	1.6828	1.66	1.61855	1.60306	1.76151	1.57719
no	14259169	NM_001003049; ENSCAFT00000006519; AF454668	CRX	cone-rod homeobox	chr1	+	111135800	111146904	.	0.3	2.72	0.181247	0.530177	.	-0.17	2.39	0.155558	0.631761	2.86859	2.74618	2.19921	2.89535	2.90803	2.39054	2.59582	2.37052	2.35144	2.23973
no	14259176	XM_005616379; XM_005616380; XM_005616382; ENSCAFT00000006566; ENSCAFT00000044786; ENSCAFT00000045523; ENSCAFT00000050186	ZNF541	zinc finger protein 541	chr1	+	111372009	111391697	.	0.11	3.01	0.423805	0.738367	.	0.34	3.19	0.128097	0.611701	2.96436	2.77587	3.15075	3.02123	3.12433	2.99	2.99299	3.42157	2.97122	3.5927
no	14259186	XM_847061; ENSCAFT00000006592	NAPA	N-ethylmaleimide-sensitive factor attachment protein, alpha	chr1	+	111396938	111418970	.	0.12	9.07	0.224561	0.575283	.	0.15	9.25	0.134901	0.616836	9.04064	8.94203	9.08795	9.11748	9.17342	9.1065	9.21269	9.3235	9.27693	9.34091
no	14259199	XM_005616383; XM_849863; ENSCAFT00000006598	KPTN	kaptin (actin binding protein)	chr1	+	111421857	111428464	.	-0.13	4.05	0.196921	0.546556	.	0.05	3.7	0.674872	0.916947	4.08511	4.13131	4.09695	4.04645	3.90409	3.78777	3.55273	3.69544	3.71302	3.74033
no	14259214	XM_005616384; XM_005616385; XM_541535	SLC8A2	solute carrier family 8 (sodium/calcium exchanger), member 2	chr1	+	111435326	111460010	.	0.28	3.13	0.064463	0.34844	.	-0.11	3.44	0.563431	0.876541	3.08451	3.03152	2.9336	3.46579	3.12395	3.53546	3.46206	3.62011	3.4822	3.07585
no	14259222	XM_005616386; XM_005616387; XM_005616388; XM_005616389	MEIS3	Meis homeobox 3	chr1	+	111478877	111486174	.	0.04	3.66	0.742399	0.90939	.	-0.04	3.76	0.766843	0.945261	3.50537	3.67941	3.73832	3.58456	3.77491	3.64713	3.92759	3.87211	3.7331	3.63767
no	14259234	XM_005616403; XM_014119374	BBC3	BCL2 binding component 3	chr1	+	111631363	111635458	.	0	2.73	0.987737	0.996353	.	-0.48	2.66	0.0116646	0.431263	2.69217	3.00395	2.47599	3.1198	2.33637	2.81156	3.08945	2.54925	2.30455	2.54597
no	14259238				chr1	+	111683043	111683149	.	0.08	0.93	0.57218	0.82697	.	-0.13	1.1	0.45022	0.827414	0.69679	1.03736	0.96618	1.07675	0.8804	1.01826	1.34538	0.93707	0.93007	1.28555
no	14259240	XM_005616406; ENSCAFT00000006714; ENSCAFT00000045835	ZC3H4	zinc finger CCCH-type containing 4	chr1	+	111738642	111781788	.	-0.01	7.66	0.952177	0.986263	.	0.06	6.99	0.553043	0.87239	7.76491	7.44128	7.7862	7.73101	7.58067	7.02714	6.88977	6.98986	7.05157	7.00716
no	14259254	XM_533633; ENSCAFT00000006717	TMEM160	transmembrane protein 160	chr1	+	111801958	111856173	.	0.1	5.78	0.404377	0.726869	.	-0.15	6.07	0.239808	0.700182	5.56076	5.82208	5.82564	5.86275	5.81083	6.08135	6.24767	6.0377	5.86512	6.1285
no	14259259	XM_533634; ENSCAFT00000006735	AP2S1	adaptor-related protein complex 2, sigma 1 subunit	chr1	+	111980049	111990844	.	-0.04	9.3	0.710665	0.89453	.	0.07	8.96	0.459001	0.831749	9.20449	9.38258	9.36136	9.25973	9.29839	8.93516	8.90906	8.97944	8.99884	8.98507
no	14259264	NM_001284450; ENSCAFT00000006748; AB635686	SLC1A5	solute carrier family 1 (neutral amino acid transporter), member 5	chr1	+	112036159	112046662	.	-0.01	9.1	0.895957	0.96599	.	-0.38	9.34	0.0114129	0.428583	9.08598	9.094	9.13329	9.10482	9.08157	9.51747	9.63359	9.159	9.31329	9.10033
no	14259273	XM_847139; XR_291419; XR_291420; XR_291421; ENSCAFT00000006783	STRN4	striatin, calmodulin binding protein 4	chr1	+	112062496	112088418	.	-0.09	6.1	0.335147	0.673206	.	-0.26	5.84	0.152171	0.628383	6.14997	6.16239	6.10461	6.11593	5.97408	6.0169	5.96919	6.01548	5.52802	5.65036
no	14259292	XM_005616411; XM_005616412; XM_014119463; ENSCAFT00000006841	PRKD2	protein kinase D2	chr1	+	112092396	112127009	.	0.07	6.1	0.467334	0.765424	.	-0.19	4.12	0.510796	0.854796	6.12592	6.10972	5.98222	6.19785	6.09319	3.88724	4.56915	3.66853	4.14585	4.30868
no	14259312	XM_014119478	GNG8	guanine nucleotide binding protein (G protein), gamma 8	chr1	+	112153615	112154024	.	0.11	5.22	0.360315	0.694904	.	0.06	5.24	0.667914	0.914755	5.22431	5.28663	5.03217	5.24502	5.32907	5.07976	5.33188	5.4034	5.21507	5.16882
no	14259315	XM_541544; ENSCAFT00000006868	PTGIR	prostaglandin I2 (prostacyclin) receptor (IP)	chr1	+	112161001	112163155	.	0.2	3.47	0.357579	0.692928	.	0.1	3.68	0.578342	0.883127	3.03949	3.52368	3.60469	3.80522	3.38053	3.69085	3.5542	4.01207	3.48828	3.66451
no	14259320	ENSCAFT00000036908; ENSCAFT00000036910	LOC612207	insulin growth factor-like family member 3	chr1	+	112463686	112465531	.	-0.2	2.87	0.165795	0.510911	.	-0.05	3.17	0.762743	0.944407	2.97551	3.06904	2.80004	2.59581	2.89243	3.06969	3.33314	3.28325	3.227	2.95875
no	14259323	XM_849945; ENSCAFT00000042940	PGLYRP1	peptidoglycan recognition protein 1	chr1	+	112503739	112507468	.	-0.23	3.21	0.0799144	0.380487	.	-0.24	3.11	0.105743	0.586869	3.36843	3.39079	3.13186	3.10513	3.02893	3.28414	3.2265	2.83262	3.16711	3.05665
no	14259327	XM_014116591	NOVA2	neuro-oncological ventral antigen 2	chr1	+	112556664	112572181	.	0.51	4.48	0.000807467	0.0586977	.	-0.17	4.37	0.139495	0.619777	4.28192	4.3076	4.22232	4.82344	4.74101	4.39926	4.54932	4.23925	4.3941	4.26833
no	14259331	XM_541547; ENSCAFT00000037883	NANOS2	nanos homolog 2 (Drosophila)	chr1	+	112608229	112608645	.	0.11	3.84	0.428034	0.740457	.	0.02	3.74	0.866766	0.969607	4.02835	3.64167	3.70444	3.93551	3.87395	3.75993	3.69122	3.52819	3.82175	3.89727
no	14259333	XM_014119548; XM_849954; ENSCAFT00000036899	MYPOP	Myb-related transcription factor, partner of profilin	chr1	+	112620252	112626305	.	0.04	4.29	0.626454	0.855491	.	0.1	4.31	0.52209	0.859399	4.33968	4.21915	4.25643	4.29247	4.34096	4.26949	4.23991	4.19549	4.25977	4.59995
no	14259336	XM_541548; ENSCAFT00000006995	IRF2BP1	interferon regulatory factor 2 binding protein 1	chr1	+	112629084	112632040	.	0.16	5.46	0.298866	0.642159	.	0.23	4.93	0.08174	0.55437	5.54904	5.24805	5.38874	5.7081	5.39262	4.74325	4.83755	4.88108	5.12467	5.05211
no	14259339	XM_005616426; XM_533638; ENSCAFT00000007040	SYMPK	symplekin	chr1	+	112653271	112655661	.	0.06	8.69	0.585513	0.834437	.	0.12	8.64	0.198841	0.66948	8.65992	8.57084	8.76233	8.81569	8.63396	8.55947	8.58175	8.68117	8.72106	8.67352
no	14259344	XM_005616426; XM_005616427; XM_533638; ENSCAFT00000007040	SYMPK	symplekin	chr1	+	112658173	112686829	.	0.02	8.05	0.822601	0.939495	.	0.11	7.91	0.278082	0.728967	8.11379	7.94774	8.07343	8.13293	8.00288	7.79708	7.88759	7.98555	7.9773	7.88883
no	14259366	XM_005616425; XM_533639; ENSCAFT00000007048	RSPH6A	radial spoke head 6 homolog A (Chlamydomonas)	chr1	+	112687406	112705758	.	-0.22	4.19	0.0927723	0.404827	.	0.21	3.83	0.277501	0.728766	4.42704	4.17641	4.21678	4.11951	3.98891	3.54872	3.86148	3.6727	4.1659	3.91019
no	14259374	XM_014116594	DMWD	dystrophia myotonica, WD repeat containing	chr1	+	112707574	112714187	.	0.16	6.17	0.169451	0.51549	.	0.12	4.98	0.300153	0.742393	6.00133	6.22755	6.09153	6.22578	6.30209	4.9469	4.86921	5.13263	4.9123	5.03175
no	14259380	XM_005616428; XM_005616429; XM_005616430; XM_005616431; XM_005616435; XM_005616436; XM_014119595; XM_014119602; ENSCAFT00000007064	DMPK	dystrophia myotonica-protein kinase	chr1	+	112716024	112725413	.	0.06	4.41	0.516657	0.796485	.	0.13	4.19	0.386378	0.795489	4.47765	4.37822	4.3121	4.44721	4.45722	4.12164	4.0975	4.46431	4.09659	4.14635
no	14259395	XM_014116598	SIX5	SIX homeobox 5	chr1	+	112727046	112730393	.	-0.22	3.8	0.178182	0.526844	.	0.09	4.38	0.444314	0.823622	4.10886	3.6356	3.92397	3.71048	3.62306	4.31822	4.33222	4.4863	4.24833	4.52313
no	14259402	XM_005616437; XM_849986; ENSCAFT00000007068	FBXO46	F-box protein 46	chr1	+	112767272	112769147	.	0.12	5.11	0.311333	0.653449	.	-0.03	4.68	0.750668	0.940688	5.1178	4.89674	5.17639	5.18927	5.18078	4.65399	4.73999	4.64769	4.67175	4.68544
no	14259404				chr1	+	112784331	112787941	.	0.22	4	0.0528169	0.322137	.	-0.09	3.68	0.442747	0.823099	3.90156	3.98158	3.85294	4.17879	4.07779	3.62829	3.84751	3.71432	3.5382	3.68261
no	14259409	XM_003432569; XM_003432570; XM_014119666; XM_847278; ENSCAFT00000007102; ENSCAFT00000007105	EML2	echinoderm microtubule associated protein like 2	chr1	+	112811060	112833432	.	0.21	5.19	0.165129	0.510461	.	0.27	4.22	0.291113	0.737803	4.94143	5.20815	5.18002	5.17066	5.46604	3.87562	4.24453	4.70003	4.28691	3.99158
no	14259432	ENSCAFT00000007108	GPR4	G protein-coupled receptor 4	chr1	+	112862592	112863683	.	-0.04	3.71	0.758451	0.915706	.	-0.02	3.78	0.871762	0.971049	3.59234	3.94952	3.64186	3.64616	3.7268	3.72198	3.86753	3.80052	3.67634	3.85509
no	14259434	XM_014119690; XM_850003; ENSCAFT00000007112; ENSCAFT00000007114	OPA3	optic atrophy 3 (autosomal recessive, with chorea and spastic paraplegia)	chr1	+	112868250	112939845	.	-0.01	5.81	0.914484	0.97351	.	0.27	5.02	0.107131	0.590841	5.63939	5.88534	5.93443	5.82261	5.79126	4.99317	4.7314	5.08281	4.98957	5.3142
no	14259438	XM_014119698; ENSCAFT00000007156	RTN2	reticulon 2	chr1	+	112963066	112971507	.	-0.29	5.13	0.0235221	0.230946	.	0.02	4.91	0.907865	0.980666	5.29805	5.22778	5.22155	5.05935	4.86122	4.80227	4.99193	5.06615	4.70964	4.96546
no	14259452	XM_005616446; XM_005616447; XM_005616448; XM_014119705	ERCC1	excision repair cross-complementation group 1	chr1	+	113022257	113037868	.	0.03	5.02	0.831735	0.942841	.	-0.23	4.74	0.376901	0.791044	4.85215	5.05262	5.12749	5.1099	4.9625	4.98963	4.77479	4.95698	4.81293	4.18625
no	14259458	XM_014119710; ENSCAFT00000007190	PPP1R13L	protein phosphatase 1, regulatory subunit 13 like	chr1	+	113046673	113056715	.	-0.01	4.46	0.921511	0.97566	.	0.16	4.58	0.205245	0.675506	4.42916	4.61744	4.34382	4.3154	4.58535	4.35867	4.62188	4.62274	4.64841	4.66527
no	14259494	NM_001313776; ENSCAFT00000007262	CKM	creatine kinase, muscle	chr1	+	113101359	113109895	.	0.2	3.82	0.238193	0.588662	.	0.05	4.03	0.644832	0.907655	3.56739	3.68193	3.95877	3.77408	4.0992	4.10333	3.89171	4.00738	4.01622	4.1229
no	14259502	XM_541565; ENSCAFT00000007307	EXOC3L2	exocyst complex component 3-like 2	chr1	+	113158553	113168500	.	0.18	3.91	0.187357	0.535986	.	0.09	3.69	0.490573	0.84583	3.9399	3.91826	3.65738	3.93406	4.1014	3.73787	3.52976	3.70317	3.59253	3.886
no	14259511	XM_005616452; XM_005616453; XM_005616454; XM_014119739; ENSCAFT00000043367	TRAPPC6A	trafficking protein particle complex 6A	chr1	+	113219455	113230043	.	-0.41	5.99	0.022081	0.224826	.	-0.06	5.86	0.696082	0.922814	6.28522	5.92489	6.24553	5.65619	5.83059	5.91018	5.87292	5.77744	6.06293	5.66506
no	14259518	XM_005616450; XM_005616451; XM_541566	NKPD1	NTPase, KAP family P-loop domain containing 1	chr1	+	113236739	113240080	.	-0.55	3.32	0.00328082	0.102775	.	-0.02	3.36	0.95277	0.990535	3.43499	3.63273	3.56358	2.84644	3.14014	3.70102	3.03952	3.80266	3.03679	3.21772
no	14259520	XM_541568; ENSCAFT00000007381	ZNF296	zinc finger protein 296	chr1	+	113299048	113302669	.	0.05	5.78	0.730612	0.903898	.	0.2	5.69	0.103761	0.583649	5.72291	5.67514	5.87745	5.97788	5.63326	5.67175	5.46668	5.85237	5.76419	5.70607
no	14259525				chr1	+	113582931	113583112	.	0.32	1.79	0.0726706	0.36598	.	-0.07	1.75	0.742798	0.938417	1.39365	1.83132	1.76397	2.05454	1.91023	1.99271	1.59023	1.47162	1.73629	1.97038
no	14259527	ENSCAFT00000036986	CEACAM20	carcinoembryonic antigen-related cell adhesion molecule 20	chr1	+	113698983	113714032	.	-0.15	2.88	0.2255	0.576223	.	0.19	2.99	0.0708166	0.544453	3.01415	3.03052	2.76197	2.76814	2.80308	2.8896	2.8759	3.05059	3.10614	3.04906
no	14259537				chr1	+	113727695	113779117	.	-0.12	3.57	0.489669	0.778867	.	0.02	3.99	0.913103	0.982683	3.8526	3.39418	3.60415	3.65776	3.33637	4.24397	3.71445	3.82577	3.96036	4.21823
no	14259550				chr1	+	113855230	113871182	.	0.11	1.88	0.36164	0.695718	.	0.14	1.89	0.521402	0.859336	1.93498	1.84121	1.7322	1.84608	2.0379	2.11722	1.49366	2.10104	1.85374	1.87042
no	14259555				chr1	+	113905514	113925624	.	0.47	4.96	0.00327579	0.102775	.	-0.1	4.19	0.318361	0.755444	4.90545	4.73364	4.67086	5.278	5.20296	4.2204	4.27367	4.2212	4.13667	4.08419
no	14259561				chr1	+	114166701	114177962	.	-0.05	1.49	0.759347	0.91606	.	0.14	1.46	0.2065	0.676069	1.19526	1.6465	1.68253	1.42949	1.48407	1.45407	1.29301	1.57039	1.50233	1.4629
no	14259566	XM_014119929; XM_014119931; XM_014119935; XM_014119937; XM_014119940; XM_014119945	LYPD5	LY6/PLAUR domain containing 5	chr1	+	114270345	114273691	.	-0.08	3.95	0.538654	0.809628	.	0.45	3.91	0.0858975	0.560226	4.01308	4.15	3.79348	3.94542	3.86474	3.43179	3.8485	3.97099	4.43797	3.84924
no	14259572	XM_014119974; XM_541579; ENSCAFT00000007600; ENSCAFT00000036924	KCNN4	potassium channel, calcium activated intermediate/small conductance subfamily N alpha, member 4	chr1	+	114287082	114300981	.	-0.26	3.91	0.16686	0.512387	.	-0.09	6.55	0.403086	0.804305	3.93942	3.84283	4.25729	3.94722	3.55	6.53932	6.66135	6.56642	6.44404	6.53409
no	14259583	XM_005616486; XM_005616487; XM_005616489; XM_005616490; XM_005616491; XM_533650; ENSCAFT00000007603	SMG9	SMG9 nonsense mediated mRNA decay factor	chr1	+	114311405	114327702	.	0.01	6.35	0.966902	0.99065	.	-0.08	8.5	0.520081	0.858612	6.54133	6.13301	6.36203	6.42525	6.27749	8.58929	8.50798	8.30891	8.52213	8.58016
no	14259598	XM_014119989	PLAUR	plasminogen activator, urokinase receptor	chr1	+	114369221	114382695	.	-0.03	3.6	0.874433	0.957809	.	-0.18	9.43	0.0983834	0.575235	3.86556	3.60974	3.3449	3.53214	3.62968	9.5511	9.52048	9.36656	9.42168	9.28606
no	14259607	XM_541580	CADM4	cell adhesion molecule 4	chr1	+	114398237	114403925	.	0.04	2.75	0.780127	0.923237	.	-0.02	4.53	0.895059	0.976639	2.59703	2.9856	2.60167	2.90493	2.64124	4.52451	4.55172	4.57123	4.66669	4.3246
no	14259617	XM_847576; ENSCAFT00000007620	ZNF428	zinc finger protein 428	chr1	+	114409956	114415246	.	0.05	4.16	0.698381	0.89017	.	0.28	4.61	0.0317336	0.477415	3.95121	4.29996	4.164	4.22312	4.15255	4.51409	4.37171	4.64712	4.79716	4.71991
no	14259620	XM_850144	IRGQ	immunity-related GTPase family, Q	chr1	+	114425858	114429160	.	0.05	4.78	0.645105	0.864759	.	0.2	4.66	0.582229	0.885073	4.63561	4.75781	4.87631	4.81025	4.80115	5.11204	3.9681	4.92794	4.85816	4.43906
no	14259624	NM_001286982; ENSCAFT00000007644	XRCC1	X-ray repair complementing defective repair in Chinese hamster cells 1	chr1	+	114440967	114463934	.	0	6.74	0.975638	0.993374	.	-0.07	5.62	0.527136	0.862444	6.7322	6.61512	6.85983	6.72276	6.75519	5.59184	5.74491	5.48084	5.68658	5.62047
no	14259644	XM_850148; ENSCAFT00000007656	ETHE1	ethylmalonic encephalopathy 1	chr1	+	114475893	114499507	.	-0.37	5.72	0.0196689	0.215179	.	0.39	4.38	0.256012	0.713842	5.70472	5.96115	5.93967	5.39126	5.60051	3.62264	4.65951	4.27782	4.68791	4.63792
no	14259653	XM_005616497	PHLDB3	pleckstrin homology-like domain, family B, member 3	chr1	+	114501637	114505230	.	-0.11	4.91	0.240327	0.590501	.	0.28	5.14	0.0246772	0.466727	4.96862	4.94043	4.95723	4.78845	4.89914	5.05071	4.90111	5.24442	5.2366	5.27887
no	14259658	XM_005616497	PHLDB3	pleckstrin homology-like domain, family B, member 3	chr1	+	114514062	114520748	.	0.11	3.3	0.412588	0.732432	.	0.46	3.55	0.0349798	0.481565	3.11439	3.4001	3.23525	3.50752	3.22173	3.52946	3.02748	3.798	3.79674	3.61248
no	14259663	XM_005616499; XM_541585; ENSCAFT00000007661	LYPD3	LY6/PLAUR domain containing 3	chr1	+	114527129	114530662	.	0.17	3.4	0.251376	0.600819	.	-0.29	3.41	0.103494	0.583649	3.35305	3.28655	3.36653	3.71837	3.29574	3.65245	3.52123	3.05126	3.47884	3.37067
no	14259669	XM_005616878; ENSCAFT00000007665; ENSCAFT00000044247	CD177	CD177 molecule	chr1	+	114585414	114590791	.	-0.08	2.56	0.577844	0.830431	.	-0.11	2.62	0.589686	0.888083	2.50147	2.84089	2.43842	2.41759	2.6005	2.44748	2.92495	2.70627	2.71319	2.30196
no	14259687	NM_001097554; ENSCAFT00000047960; EF137907	CEACAM24	carcinoembryonic antigen-related cell adhesion molecule 24	chr1	+	114637513	114648111	.	-0.13	3.82	0.260831	0.608442	.	-0.17	3.97	0.372199	0.788825	3.97441	3.84984	3.79203	3.83994	3.64126	4.2536	3.8805	4.1537	3.74404	3.79326
no	14259692	NM_001113459; EF137908; EF137909	CAECAM1	carcinoembryonic antigen-related cell adhesion molecule 25	chr1	+	114661582	114672522	.	-0.05	3.58	0.808458	0.934047	.	-0.2	4.05	0.457327	0.830703	3.70615	3.57946	3.51909	3.19151	3.90811	4.07444	4.25591	4.35758	3.5027	4.03919
no	14259697	XM_014120143; XM_014120149; XM_014120155	LOC491477	carcinoembryonic antigen-related cell adhesion molecule 21	chr1	+	114683381	114683740	.	-0.24	1.52	0.178245	0.526844	.	-0.02	1.36	0.871745	0.971049	1.66607	1.81722	1.36923	1.52916	1.21629	1.38217	1.36542	1.2651	1.44362	1.36442
no	14259699	NM_001097546; XM_005615767; EF137910; NM_001097553; EF137911; EF137912	CEACAM28; CEACAM30	carcinoembryonic antigen-related cell adhesion molecule 28; carcinoembryonic antigen-related cell adhesion molecule 30	chr1	+	114704753	114726772	.	-0.34	2.11	0.181742	0.530989	.	-0.13	2.7	0.627067	0.903068	2.62193	2.13491	1.97628	2.15128	1.65992	2.62103	2.9334	2.1682	2.83589	2.93947
no	14259704	NM_001097557; XM_005615775; XM_005615776; ENSCAFT00000007749; ENSCAFT00000022623; ENSCAFT00000046087; ENSCAFT00000047331; ENSCAFT00000049292; DQ975208; DQ975209; DQ975210; DQ975211; DQ975212; DQ975213	CEACAM1	carcinoembryonic antigen-related cell adhesion molecule 1	chr1	+	114794551	114809492	.	-0.8	5.9	5.76552e-05	0.0210639	.	-0.41	4.35	0.0558946	0.519202	6.24196	6.17546	6.23276	5.3776	5.463	4.34917	4.84045	4.01967	4.2812	4.25069
no	14259712				chr1	+	114862174	114878496	.	-0.31	3.4	0.0370287	0.279461	.	-0.39	3.83	0.0720173	0.545675	3.47948	3.61405	3.46701	3.35943	3.05557	4.11457	4.008	3.98573	3.42026	3.61846
no	14259717	XM_005616535; XM_005616536; XM_005616537; XM_005616538; XM_005616539; XM_533655; ENSCAFT00000007755; ENSCAFT00000037578; AY063230	LIPE	lipase, hormone-sensitive	chr1	+	114880072	114899140	.	-0.14	4.2	0.214178	0.564809	.	0.17	4.15	0.431709	0.817841	4.27816	4.13279	4.34705	4.17647	4.04178	3.89893	4.19269	3.96879	4.58655	4.1068
no	14259734	XM_003432576	CNFN	cornifelin	chr1	+	114909106	114910144	.	-0.02	4.2	0.851968	0.949182	.	-0.06	4.46	0.55691	0.873525	4.1579	4.35013	4.12964	4.32626	4.05097	4.46441	4.53131	4.41032	4.54842	4.34668
no	14259738	XM_005616532; XM_014120190; ENSCAFT00000007811	PAFAH1B3	platelet-activating factor acetylhydrolase 1b, catalytic subunit 3 (29kDa)	chr1	+	114973117	114975303	.	-0.23	6.33	0.0598404	0.337641	.	-0.03	9.42	0.74849	0.940194	6.31217	6.502	6.45721	6.14874	6.24821	9.45116	9.43308	9.43404	9.44118	9.36486
no	14259745	XM_003432577; ENSCAFT00000046422	ERF	Ets2 repressor factor	chr1	+	115011661	115018498	.	-0.02	6.46	0.843948	0.946251	.	0.09	6.52	0.389889	0.796932	6.55487	6.32279	6.52257	6.38258	6.50663	6.42116	6.50593	6.51616	6.6749	6.48245
no	14259751	XM_014116630	GSK3A	glycogen synthase kinase 3 alpha	chr1	+	115023545	115032730	.	0.26	7.63	0.0173376	0.203513	.	-0.06	6.32	0.522366	0.859402	7.50323	7.53755	7.54227	7.81382	7.76772	6.31864	6.40717	6.21769	6.36441	6.31375
no	14259762	XM_850181; ENSCAFT00000007868	DEDD2	death effector domain containing 2	chr1	+	115043060	115057801	.	-0.05	6.13	0.661257	0.873525	.	-0.15	5.11	0.202642	0.673298	6.14606	6.00859	6.31111	6.10179	6.10599	5.20043	5.18525	4.95821	5.00986	5.17228
no	14259767	XM_005616519; XM_014120094; XM_014120097; XM_541592; XM_861140; ENSCAFT00000007920	POU2F2	POU class 2 homeobox 2	chr1	+	115118705	115149903	.	0	5.16	0.978964	0.994096	.	0.12	3.99	0.640917	0.906592	5.25203	5.14	5.09522	5.0895	5.24075	4.23111	3.60593	4.26416	3.70873	4.14058
no	14259782	NM_001287004; XM_541594; ENSCAFT00000007929; ENSCAFT00000043369	GRIK5	glutamate receptor, ionotropic, kainate 5	chr1	+	115174267	115221463	.	-0.31	2.62	0.0606201	0.339533	.	-0.4	2.59	0.0192204	0.455028	2.82046	2.79544	2.59884	2.60682	2.25389	2.70123	2.9611	2.38737	2.34895	2.56508
no	14259800	XM_005616516; XM_014120070; ENSCAFT00000007987	ATP1A3	ATPase, Na+/K+ transporting, alpha 3 polypeptide	chr1	+	115229665	115245797	.	-0.13	4.8	0.256208	0.604714	.	0.13	3.61	0.425003	0.815836	4.69524	4.92066	4.94514	4.7378	4.70148	3.28931	3.77373	3.67624	3.65205	3.66105
no	14259815	NM_001003014	RABAC1	Rab acceptor 1 (prenylated)	chr1	+	115251491	115254138	.	-0.21	6.38	0.185176	0.533948	.	-0.02	7.49	0.883057	0.973577	6.65689	6.3104	6.42851	6.10687	6.40214	7.55463	7.44079	7.55427	7.54667	7.34202
no	14259822	XM_541600	ATP5SL	ATP5S-like	chr1	+	115476526	115481613	.	-0.36	5.77	0.00379422	0.109892	.	-0.01	5.55	0.908598	0.981067	5.9058	5.90865	5.92534	5.51947	5.57755	5.48991	5.61633	5.3933	5.62813	5.5976
no	14259828	XM_005616540	B3GNT8	UDP-GlcNAc:betaGal beta-1,3-N-acetylglucosaminyltransferase 8	chr1	+	115486675	115487992	.	-0.25	4.73	0.144008	0.482681	.	0.12	4.6	0.573752	0.881219	4.5935	5.06959	4.8105	4.63805	4.51585	4.62523	4.43032	4.99363	4.63187	4.32255
no	14259832	XM_847745; ENSCAFT00000043366	EXOSC5	exosome component 5	chr1	+	115508278	115517615	.	-0.13	6.99	0.217366	0.567503	.	-0.25	6.77	0.0393238	0.489246	7.06882	6.93814	7.13212	6.92544	6.90572	6.9496	6.90207	6.66759	6.76335	6.58612
no	14259839	NM_001003309; L34956	TGFB1	transforming growth factor, beta 1	chr1	+	115535860	115552350	.	-0.19	7.11	0.0897403	0.399252	.	0.13	6.04	0.247945	0.706833	7.22275	7.11337	7.23403	7.07369	6.92386	6.03954	5.89307	6.17168	6.06672	6.03974
no	14259849	ENSCAFT00000036927	CYP2B6	cytochrome P450 2B11	chr1	+	115726061	115741796	.	0.04	2.65	0.751665	0.913608	.	-0.29	2.45	0.0742456	0.54856	2.57768	2.76153	2.57275	2.83984	2.51892	2.60927	2.62729	2.41569	2.10784	2.46767
no	14259860	XM_541606; ENSCAFT00000008151	LOC484492	cytochrome P450 2G1	chr1	+	115782146	115791973	.	0.13	2.35	0.239324	0.589552	.	-0.2	2.41	0.212761	0.682162	2.27144	2.37684	2.26359	2.34859	2.50938	2.5441	2.51785	2.07606	2.4328	2.4799
no	14259870	NM_001048027; ENSCAFT00000008131; DQ238562	CYP2A7	cytochrome P450, family 2, subfamily A, polypeptide 7	chr1	+	115809010	115815247	.	0.23	3.6	0.159455	0.503396	.	0.15	3.48	0.608025	0.896183	3.59624	3.68296	3.25046	3.68434	3.79472	3.2384	3.54344	3.00652	3.81477	3.79326
no	14259875				chr1	+	115830528	115830661	.	0.42	5.19	0.0286771	0.251262	.	-0.12	5.21	0.450638	0.827573	4.96	4.80725	5.28486	5.4847	5.39061	5.33501	5.2243	4.92887	5.22945	5.33501
no	14259877	XM_005616551; ENSCAFT00000008161	LOC612477	cytochrome P450 2F5	chr1	+	115883388	115894361	.	-0.43	2.7	0.0306495	0.259094	.	-0.09	2.83	0.528839	0.863114	2.89628	2.79317	2.92995	2.18965	2.69598	2.88481	2.88863	2.97512	2.60382	2.82162
no	14259887	XM_533661; ENSCAFT00000008166	LOC476453	cytochrome P450 2F2-like	chr1	+	115897944	115901250	.	0.01	3.82	0.952128	0.986263	.	0.05	3.5	0.626226	0.902842	3.59242	4.00557	3.85171	3.85508	3.79483	3.51159	3.41811	3.44371	3.63411	3.47391
no	14259898	ENSCAFT00000008195	C1H19orf54	chromosome 1 open reading frame, human C19orf54	chr1	+	115942766	115944793	.	0	5.17	0.984745	0.995428	.	0	5.03	0.985238	0.997933	5.15942	5.08677	5.27017	5.07226	5.27624	5.06258	4.99193	5.24993	4.5894	5.25525
no	14259902	XM_014120284; XM_014120286; XM_014120305; XM_014120313; XM_014120320; XM_541612; ENSCAFT00000008218; ENSCAFT00000043464	ADCK4	aarF domain containing kinase 4	chr1	+	115966320	115983778	.	-0.21	5.78	0.177764	0.526148	.	0.07	5.57	0.528328	0.863015	5.81849	5.69238	6.06746	5.75246	5.55522	5.53949	5.52227	5.70442	5.59454	5.49432
no	14259917	XM_014120267; XM_014120275; XM_850221; ENSCAFT00000008245	NUMBL	numb homolog (Drosophila)-like	chr1	+	115985427	116010635	.	-0.07	3.37	0.663268	0.874178	.	0.38	3.4	0.0285981	0.472706	3.25113	3.4211	3.53892	3.5564	3.10679	3.12525	3.2265	3.75081	3.53961	3.37985
no	14259933	XM_005616558; XM_014120362; XM_850231	SERTAD3	SERTA domain containing 3	chr1	+	116169223	116171943	.	0.03	7.45	0.770613	0.919722	.	-0.09	6.75	0.457528	0.830798	7.53924	7.42951	7.35566	7.5775	7.37083	6.95082	6.6637	6.7503	6.74293	6.65094
no	14259937	XM_541615; ENSCAFT00000008614	PRX	periaxin	chr1	+	116194505	116202466	.	-0.31	4.56	0.134497	0.467064	.	-0.18	4.49	0.3114	0.750103	4.34184	4.79462	4.90772	4.27453	4.47405	4.75353	4.44491	4.64413	4.38101	4.24215
no	14259944	XM_005616559; XM_533668	HIPK4	homeodomain interacting protein kinase 4	chr1	+	116205885	116213026	.	0.02	2.77	0.853581	0.949564	.	-0.07	2.75	0.693026	0.922198	2.67928	2.93747	2.66122	2.72259	2.84096	2.57887	3.01006	2.56849	2.6943	2.91026
no	14259952	XM_005616565; XM_005616566; XM_005616568; XM_005616569; ENSCAFT00000008640; ENSCAFT00000008648; ENSCAFT00000046177	C1H19orf47	chromosome 1 open reading frame, human C19orf47	chr1	+	116231383	116253144	.	0.09	4.73	0.460031	0.760989	.	0.29	3.72	0.122078	0.604238	4.62352	4.58402	4.86448	4.77303	4.78432	3.5492	3.54317	3.66135	4.12468	3.71277
no	14259963	NM_001012340; XM_014114070; XM_014114072; XM_014114076; XM_014114081; XM_014114083; XM_014114088; ENSCAFT00000008666; ENSCAFT00000029180; AY833721	AKT2	v-akt murine thymoma viral oncogene homolog 2	chr1	+	116289048	116315357	.	-0.94	7.27	9.92045e-05	0.0257431	.	-0.1	6.6	0.513251	0.856157	7.67629	7.54094	7.73711	6.59812	6.82134	6.5175	6.79919	6.47086	6.458	6.7496
no	14259976				chr1	+	116420645	116433660	.	-0.02	1.21	0.894423	0.965607	.	-0.12	3.13	0.486949	0.845529	1.27013	1.2474	1.14233	1.36148	1.04549	3.14467	3.26116	2.78286	3.18176	3.27634
no	14259980				chr1	+	116442909	116443016	.	0.1	1.19	0.396991	0.721674	.	-0.19	1.2	0.389295	0.796604	0.97139	1.18296	1.27818	1.27818	1.21849	1.32784	1.30853	1.49776	1.08366	0.80557
no	14259982	XM_014116640	FCGBP	Fc fragment of IgG binding protein	chr1	+	116495210	116530205	.	0.17	3.5	0.395886	0.720563	.	0.1	3.18	0.405436	0.805131	3.48169	3.24027	3.59209	3.3357	3.87336	3.04161	3.19351	3.24841	3.29465	3.09755
no	14260003	XM_014120444; ENSCAFT00000008713	FBL	fibrillarin	chr1	+	116546400	116552048	.	0.11	10.69	0.240383	0.590501	.	0.22	8.82	0.0407071	0.491452	10.6307	10.6241	10.674	10.7043	10.8048	8.69729	8.68968	8.90723	8.93739	8.89062
no	14260012	XM_005616581; XM_014120454; XM_014120462; XM_541620; ENSCAFT00000008733	DYRK1B	dual-specificity tyrosine-(Y)-phosphorylation regulated kinase 1B	chr1	+	116552416	116560684	.	-0.28	4.95	0.0427233	0.296758	.	-0.25	3.89	0.0657218	0.533732	5.14514	4.91833	5.1379	4.86872	4.69605	3.93496	4.14194	3.77223	3.71839	3.88502
no	14260025	XM_850252; ENSCAFT00000008741	LOC612523	EP300-interacting inhibitor of differentiation 2	chr1	+	116620426	116620992	.	0.35	6.15	0.0230058	0.229036	.	0.23	5.63	0.174141	0.649283	6.14012	5.87689	6.00261	6.47292	6.24898	5.60458	5.37751	5.90945	5.75417	5.50401
no	14260028	XM_005616591; ENSCAFT00000008872	RPS16	ribosomal protein S16	chr1	+	116703586	116706690	.	0.03	11.29	0.707282	0.893311	.	0.02	11.12	0.804776	0.955498	11.2397	11.2751	11.3175	11.2568	11.3673	11.0626	11.1469	11.1018	11.1125	11.1678
no	14260035	XM_533675	PAF1	PAF1 homolog, Paf1/RNA polymerase II complex component	chr1	+	116736285	116740657	.	-0.05	7.61	0.616007	0.850375	.	0.1	7.03	0.294177	0.738447	7.53992	7.64081	7.70593	7.52107	7.63536	6.97757	6.95442	7.11271	7.07337	7.01238
no	14260050	XM_005616600; XM_848255	GMFG	glia maturation factor, gamma	chr1	+	116784754	116788613	.	-0.49	9.26	0.000835802	0.0596578	.	-0.1	9.77	0.340198	0.769026	9.41761	9.49987	9.46857	8.95363	8.98295	9.75974	9.89757	9.67021	9.71532	9.79906
no	14260058	XM_541626; ENSCAFT00000008986	LRFN1	leucine rich repeat and fibronectin type III domain containing 1	chr1	+	116799566	116805040	.	0.2	3.93	0.142849	0.481059	.	0.26	4.13	0.152487	0.628726	3.9315	3.74548	3.87567	4.19287	3.90671	3.77205	4.18162	4.13058	4.39804	4.17557
no	14260063				chr1	+	116847087	116911382	.	0.19	5.52	0.0580509	0.33337	.	0.08	5.28	0.41742	0.811005	5.44958	5.4064	5.48413	5.65384	5.62582	5.25932	5.19428	5.33126	5.22157	5.37375
no	14260066	XM_850273	LOC612543	uncharacterized LOC612543	chr1	+	116862782	116864223	.	0.28	3.15	0.0423331	0.295778	.	0.08	3.26	0.696278	0.92303	2.98262	3.165	2.97231	3.42366	3.21746	3.17439	3.24892	2.97446	3.66481	3.24686
no	14260069	XM_850275; ENSCAFT00000009002	SYCN	syncollin	chr1	+	116894113	116896630	.	-0.12	3.8	0.397333	0.721851	.	0.03	3.97	0.836998	0.96318	4.02346	3.88067	3.63363	3.71407	3.74368	3.97802	3.92234	3.97856	4.16705	3.78949
no	14260073				chr1	+	116951284	117026819	.	-0.04	1.54	0.777085	0.922153	.	0.03	1.59	0.859039	0.967255	1.69256	1.58458	1.38543	1.61799	1.41697	1.35396	1.79861	1.6039	1.58755	1.61799
no	14260076	XM_541629; ENSCAFT00000037544	FBXO27	F-box protein 27	chr1	+	117028343	117034598	.	-0.31	3.71	0.0224424	0.226595	.	-0.15	5.82	0.324584	0.75945	3.75473	3.77382	3.9747	3.47838	3.56672	5.93977	5.88506	5.62454	5.64001	6.00994
no	14260082	XM_541630; ENSCAFT00000009044; ENSCAFT00000046387	FBXO17	F-box protein 17	chr1	+	117089826	117095333	.	-0.13	3.76	0.263103	0.610889	.	0.4	3.61	0.100145	0.576659	3.89102	3.83424	3.7191	3.57198	3.79231	3.37826	3.36968	4.17248	3.50924	3.6398
no	14260088	XM_005616887	SARS2	seryl-tRNA synthetase 2, mitochondrial	chr1	+	117100486	117109874	.	-0.4	5.34	0.00273858	0.0976532	.	-0.17	5.54	0.26613	0.721537	5.52628	5.44412	5.50922	5.09844	5.09696	5.78139	5.50148	5.63736	5.35511	5.43076
no	14260104	XM_014120576; DQ104221	SIRT2	sirtuin 2	chr1	+	117132068	117142766	.	0.05	6.75	0.661836	0.873776	.	0.04	6.76	0.656004	0.911631	6.68046	6.73952	6.76534	6.88909	6.66141	6.7689	6.70264	6.78101	6.70469	6.85258
no	14260116	XM_005616608; XM_541634; ENSCAFT00000009083	RINL	Ras and Rab interactor-like	chr1	+	117146160	117148906	.	-0.3	4.07	0.0268111	0.244559	.	-0.35	4.14	0.0653996	0.533732	4.07732	4.17898	4.30754	3.9468	3.83541	4.14258	4.56271	4.08211	3.85911	4.06855
no	14260125	XM_005616609; ENSCAFT00000009103	HNRNPL	heterogeneous nuclear ribonucleoprotein L	chr1	+	117177358	117189268	.	0.24	9.23	0.0269299	0.244559	.	-0.03	9.03	0.74781	0.940002	9.10672	9.17566	9.12387	9.41679	9.3412	9.04912	9.04622	9.0074	9.05601	8.99444
no	14260155	NM_001284470; ENSCAFT00000009118; ENSCAFT00000009136; HQ637387	LGALS4; ECH1	lectin, galactoside-binding, soluble, 4; enoyl CoA hydratase 1, peroxisomal	chr1	+	117202905	117210627	.	0.08	2.9	0.484368	0.775823	.	0.14	2.63	0.293524	0.738447	2.94022	2.80443	2.84874	3.06872	2.82126	2.50779	2.58321	2.84817	2.67398	2.53014
no	14260164	XM_003432586; XM_003638833; ENSCAFT00000037407; HQ637388	LGALS7B	lectin, galactoside-binding, soluble, 7B	chr1	+	117232796	117234448	.	0.21	3.93	0.168496	0.514249	.	0.25	4.01	0.330367	0.7632	3.7096	3.84976	3.97972	4.21414	3.89363	3.68687	4.04223	4.45881	3.73346	4.13761
no	14260168	XM_005616888	CAPN12	calpain 12	chr1	+	117252707	117264668	.	-0.1	4.2	0.405897	0.728147	.	0.3	4.03	0.0788891	0.552854	4.16855	4.1384	4.39711	4.16439	4.11062	3.95283	3.74346	4.35789	4.03066	4.04813
no	14260185	XM_014120612; XM_541641; ENSCAFT00000009482; ENSCAFT00000009499	MAP4K1	mitogen-activated protein kinase kinase kinase kinase 1	chr1	+	117355286	117371292	.	0.03	8.67	0.704262	0.892005	.	-0.16	8.53	0.136283	0.618386	8.68576	8.62751	8.66058	8.67637	8.70541	8.5806	8.68351	8.47429	8.39549	8.53606
no	14260227				chr1	+	117525624	117526386	.	-0.29	3.78	0.0966657	0.411732	.	0.07	3.89	0.65219	0.910672	4.00632	3.63321	4.03269	3.51145	3.69795	3.86207	3.82103	3.63743	4.00037	4.1088
no	14260239	XM_005616629	PPP1R14A	protein phosphatase 1, regulatory (inhibitor) subunit 14A	chr1	+	117652312	117652447	.	0.09	5.7	0.601569	0.84262	.	0.16	6.91	0.314994	0.75216	5.80113	5.64103	5.55915	5.52063	5.98498	6.9073	6.70963	7.21748	6.84425	6.85687
no	14260241	XM_014120712; XM_014120714; XM_014120716; XM_014120719; XM_014120720; XM_014120727; XR_001318100; XR_001318102	DPF1; LOC106559930	D4, zinc and double PHD fingers family 1; uncharacterized LOC106559930	chr1	+	117669026	117675299	.	0.01	3.5	0.94406	0.983041	.	0.13	3.94	0.73693	0.93741	3.66769	3.46797	3.35105	3.41838	3.5907	3.32086	4.39493	4.42294	3.58659	3.95837
no	14260252	XM_014116676; ENSCAFT00000009654	WDR87	WD repeat domain 87	chr1	+	117918485	117924701	.	-0.01	2.46	0.960365	0.988128	.	0.28	2.45	0.0305539	0.474449	2.47184	2.35531	2.55894	2.5833	2.32877	2.35234	2.21645	2.47709	2.59531	2.62681
no	14260258	XM_014116676; ENSCAFT00000009654	WDR87	WD repeat domain 87	chr1	+	117928511	117929536	.	-0.05	1.91	0.749888	0.912619	.	0.02	1.96	0.89285	0.975976	2.22528	1.86671	1.6999	1.81124	1.94218	1.79036	2.10238	1.95162	1.84465	2.10012
no	14260260	XM_014116686	LOC100686205	WD repeat domain 87-like	chr1	+	117950774	117957909	.	-0.1	1.35	0.489544	0.778777	.	0.03	1.34	0.813804	0.957379	1.53875	1.37858	1.25048	1.14164	1.44159	1.22988	1.40726	1.47198	1.21047	1.36054
no	14260266	XM_014116707	ZNF570	zinc finger protein 570	chr1	+	118153872	118215776	.	0.38	3.35	0.0417114	0.294024	.	-0.34	3.49	0.0429806	0.495392	3.44928	3.17317	2.96518	3.5365	3.60879	3.56337	3.83855	3.50049	3.21816	3.3509
no	14260283				chr1	+	118182236	118182342	.	-0.01	2.25	0.979853	0.994321	.	0.27	2.38	0.44069	0.822159	2.45949	1.77615	2.5241	2.01176	2.48135	2.63556	1.80233	2.1332	2.39007	2.93289
no	14260285				chr1	+	118629673	118632639	.	0.01	3.22	0.926566	0.977731	.	-0.58	4.4	0.129162	0.612873	3.12223	3.25035	3.27577	3.24047	3.20935	4.73137	4.76498	3.992	4.83111	3.67114
no	14260287				chr1	+	118828833	118840663	.	0.24	5.73	0.058937	0.335093	.	0.2	6.58	0.255934	0.713835	5.66947	5.72914	5.51196	5.92367	5.82005	6.30716	6.62304	6.52174	6.87972	6.58325
no	14260291				chr1	+	119087511	119087609	.	0.2	2.54	0.192987	0.543021	.	-0.02	2.71	0.957674	0.991638	2.54585	2.40926	2.41177	2.45227	2.8561	2.50994	2.94063	2.23419	3.27534	2.614
no	14260293	ENSCAFT00000010537	ZNF568	zinc finger protein 568	chr1	+	119167556	119185753	.	0.3	2.18	0.131742	0.463385	.	0.22	6.12	0.111616	0.59277	2.40904	1.85779	1.89918	2.35147	2.36537	6.11447	5.85813	6.29901	6.10602	6.2224
no	14260297	ENSCAFT00000010537	ZNF568	zinc finger protein 568	chr1	+	119285572	119291604	.	0.12	1.92	0.346576	0.683308	.	-0.21	6.02	0.308129	0.747016	1.70545	2.05312	1.8638	1.99489	1.99706	6.18683	6.09958	5.9212	6.25327	5.62163
no	14260304				chr1	+	119414464	119416564	.	-0.07	1.35	0.673582	0.878431	.	-0.4	1.63	0.145458	0.623126	1.22414	1.65608	1.26714	1.14229	1.4743	2.10514	1.64074	1.40154	1.85175	1.15566
no	14260307	XM_005616674; XM_850347; ENSCAFT00000010610	COX7A1	cytochrome c oxidase subunit VIIa polypeptide 1 (muscle)	chr1	+	119456306	119457924	.	-0.24	3.14	0.186693	0.535339	.	-0.09	3.12	0.726141	0.934069	3.50449	2.99304	3.20935	3.10387	2.88521	2.7989	3.55021	3.20381	3.2168	2.83143
no	14260312	XM_848549; ENSCAFT00000010649	POLR2I	polymerase (RNA) II (DNA directed) polypeptide I, 14.5kDa	chr1	+	119495294	119496487	.	0.09	6.01	0.358591	0.693513	.	0.22	6.65	0.125738	0.608906	6.00867	5.90474	6.01722	6.00044	6.13942	6.38567	6.64282	6.62037	6.73291	6.85424
no	14260320	ENSCAFT00000010717	THAP8	THAP domain containing 8	chr1	+	119550866	119564551	.	0.05	4.05	0.758378	0.915706	.	-0.33	3.92	0.0964413	0.573034	4.17149	3.81801	4.09126	3.89441	4.25887	3.88318	4.35236	3.80833	3.65253	3.91125
no	14260326	XM_541680; ENSCAFT00000010741	CLIP3	CAP-GLY domain containing linker protein 3	chr1	+	119570448	119577700	.	0.01	3.55	0.905241	0.969766	.	0.2	3.51	0.121849	0.604238	3.63464	3.57727	3.42286	3.6176	3.49777	3.35423	3.43372	3.66725	3.6602	3.44429
no	14260340	XM_005616678; XM_005616679; XM_005616680; XM_014115789; XM_014115793; XM_014115808; XM_014115938; XM_014115940; XM_014115942; XM_014115943; XM_014115952; XM_014115957; XM_014115962; XM_014115964; XM_014115968; XM_850355; XR_001316653; XR_001316654; ENSCAFT00000010748; ENSCAFT00000010753; ENSCAFT00000043746; ENSCAFT00000045276	SYNE4; ALKBH6	spectrin repeat containing, nuclear envelope family member 4; alkB homolog 6	chr1	+	119580089	119589422	.	-0.17	5.31	0.143719	0.482423	.	-0.1	5.43	0.430579	0.817566	5.39847	5.3464	5.39968	5.08684	5.33185	5.37464	5.60483	5.26039	5.43185	5.47415
no	14260358	NM_001197117; XM_005615749; ENSCAFT00000010780; ENSCAFT00000048228; FJ687210	TYROBP	TYRO protein tyrosine kinase binding protein	chr1	+	119666322	119669487	.	0.24	3.37	0.0967022	0.411815	.	-0.02	10.59	0.789438	0.951502	3.28578	3.10348	3.43601	3.43563	3.59679	10.6131	10.5947	10.6034	10.5795	10.5588
no	14260366	XM_014115887; XM_541683	NFKBID	nuclear factor of kappa light polypeptide gene enhancer in B-cells inhibitor, delta	chr1	+	119673813	119679098	.	0.39	5.18	0.0239368	0.233122	.	-0.01	5.26	0.965618	0.993194	5.01598	4.96152	5.09028	5.60754	5.2156	5.03773	5.49869	5.11324	5.48158	5.18537
no	14260378	XM_005616691; XM_005616692; XM_541685; ENSCAFT00000010890	NPHS1	nephrosis 1, congenital, Finnish type (nephrin)	chr1	+	119704323	119722955	.	-0.05	1.94	0.70902	0.894117	.	0.13	1.9	0.441546	0.82243	2.062	2.07311	1.73382	1.86481	1.94725	1.6244	2.01873	1.91732	2.11357	1.81952
no	14260406				chr1	+	119728042	119728120	.	0.06	1.69	0.576143	0.829342	.	0.09	1.65	0.457144	0.830628	1.67992	1.76783	1.55215	1.82919	1.63358	1.46678	1.72497	1.78148	1.69659	1.59294
no	14260408	NM_001313832; ENSCAFT00000010897	PRODH2	proline dehydrogenase (oxidase) 2	chr1	+	119740820	119751675	.	0	3.44	0.968065	0.990979	.	-0.21	3.29	0.314444	0.752025	3.2851	3.57029	3.46555	3.34725	3.52354	3.6415	3.19914	2.99348	3.47247	3.15427
no	14260419	XM_541688; ENSCAFT00000010947	HSPB6	heat shock protein, alpha-crystallin-related, B6	chr1	+	119787605	119789522	.	0.05	4.55	0.689082	0.885789	.	0.08	3.63	0.652041	0.910672	4.47036	4.51319	4.59927	4.76548	4.39712	3.36185	3.7954	3.80106	3.45846	3.7204
no	14260425	XM_005616693; XM_005616694; XM_005616695; XM_014115986; XM_014115997; ENSCAFT00000011030	U2AF1L4	U2 small nuclear RNA auxiliary factor 1-like 4	chr1	+	119796549	119800088	.	-0.46	6.78	0.00497256	0.121436	.	-0.3	6.28	0.050991	0.511021	7.01681	6.93006	6.96115	6.36148	6.64826	6.44386	6.48015	6.19621	6.3126	5.98434
no	14260435	XM_014116735	IGFLR1	IGF-like family receptor 1	chr1	+	119800887	119802744	.	-0.1	4.89	0.565253	0.823469	.	-0.42	5.09	0.00869426	0.420834	4.99818	5.16404	4.62776	4.87296	4.78992	5.31204	5.38228	5.00699	4.99181	4.77591
no	14260440	XR_001316738; XR_001316741	LOC106559185	uncharacterized LOC106559185	chr1	+	119991297	119991856	.	-0.04	1.97	0.715059	0.8973	.	0.04	2.23	0.802098	0.954602	1.94049	2.10848	1.91516	1.97334	1.92803	2.37975	2.03747	2.16437	2.48276	2.10752
no	14260443	NM_001003342; ENSCAFT00000011158; ENSCAFT00000046143; L11568	ATP4A	ATPase, H+/K+ exchanging, alpha polypeptide	chr1	+	120013196	120059650	.	-0.28	3.61	0.0977634	0.413099	.	0.13	3.43	0.317725	0.75498	3.45797	3.81297	3.90458	3.43151	3.45856	3.43656	3.26961	3.59667	3.49615	3.34502
no	14260462	XM_005616706; XM_005616707	SBSN	suprabasin	chr1	+	120041739	120045552	.	-0.05	3.81	0.837149	0.945038	.	0	3.39	0.997333	0.999406	4.2037	3.88429	3.40657	3.67048	3.89563	3.50472	3.28382	3.17623	3.58854	3.41961
no	14260466	XM_014115645; XM_014115646; XM_014115650; XM_014115653	DMKN	dermokine	chr1	+	120053148	120065603	.	-0.12	2.89	0.347565	0.684432	.	0.11	2.65	0.381934	0.793336	3.02799	2.78036	3.01357	2.75094	2.89936	2.65579	2.51494	2.58004	2.6715	2.82029
no	14260481	NM_001024642; ENSCAFT00000011262; ENSCAFT00000049508; AY999063	KRTDAP	keratinocyte differentiation-associated protein	chr1	+	120075786	120078977	.	-0.06	2.57	0.628882	0.856303	.	-0.12	2.72	0.393341	0.799701	2.43954	2.59132	2.73858	2.47135	2.59132	2.87029	2.7143	2.74409	2.46311	2.80055
no	14260489	XM_005616720; XM_850399; ENSCAFT00000011365; ENSCAFT00000045085	FAM187B	family with sequence similarity 187, member B	chr1	+	120270600	120275377	.	-0.3	3.81	0.0784188	0.377098	.	0.23	3.74	0.0549837	0.518045	3.79145	3.83621	4.15112	3.75495	3.49408	3.58061	3.62727	3.76995	3.92799	3.79478
no	14260492	XM_541696; ENSCAFT00000011403	LGI4	leucine-rich repeat LGI family, member 4	chr1	+	120353381	120360232	.	0.08	4.64	0.628972	0.856303	.	-0.05	4.58	0.795898	0.953032	4.76647	4.30298	4.75804	4.6075	4.77603	4.34803	4.87517	4.29701	4.68708	4.6862
no	14260502	XM_005616750; XM_005616754; XM_014115832; XM_014115833; XM_014115837; XM_014115847; XM_014115848; XM_014115850; XM_014115852; ENSCAFT00000011565	LOC100685413	histo-blood group ABO system transferase-like	chr1	+	120613224	120614358	.	-0.07	1.66	0.636507	0.860466	.	0.03	1.69	0.793794	0.952512	1.93193	1.68661	1.43759	1.64057	1.58126	1.68587	1.65962	1.77266	1.74694	1.58048
no	14260505	XM_005616750; XM_014115832; XM_014115833; XM_014115837; XM_014115847; XM_014115848	LOC100685413	histo-blood group ABO system transferase-like	chr1	+	120709582	120710999	.	0.53	2.56	0.0175096	0.204456	.	0.17	2.36	0.189821	0.662799	2.14788	2.28938	2.62075	2.7281	3.03064	2.31644	2.20511	2.33829	2.58226	2.36483
no	14260509	XM_005616765; XM_533702; ENSCAFT00000011842	PEPD	peptidase D	chr1	+	121583184	121685235	.	0.21	6.31	0.0521492	0.320419	.	-0.15	6.04	0.222351	0.688017	6.24036	6.1641	6.25994	6.3769	6.49562	6.14687	6.12279	5.84326	6.11567	5.99423
no	14260524	XM_005616767	CEBPA	CCAAT/enhancer binding protein (C/EBP), alpha	chr1	+	121759852	121762113	.	-0.03	4.41	0.868236	0.955199	.	0.08	4.24	0.650546	0.91025	4.3348	4.5858	4.33167	4.61122	4.16943	4.40642	3.97978	4.17404	4.47822	4.16952
no	14260526	XM_005616768; XM_014120826; XM_014120828; XM_541713; ENSCAFT00000011905	SLC7A10	solute carrier family 7 (neutral amino acid transporter light chain, asc system), member 10	chr1	+	121820640	121836547	.	0.02	3.82	0.89281	0.96512	.	-0.12	3.77	0.508603	0.854364	3.88364	3.92727	3.6367	3.84014	3.8235	3.71582	3.95733	3.96917	3.70497	3.48353
no	14260538	NM_001003008; ENSCAFT00000011953; ENSCAFT00000043089	RHPN2	rhophilin, Rho GTPase binding protein 2	chr1	+	121974060	122031890	.	-0.06	3.79	0.591131	0.837546	.	-0.22	6.73	0.0546682	0.517242	3.80164	3.90956	3.71531	3.83788	3.66091	6.8769	6.85388	6.56308	6.6968	6.67986
no	14260557	XM_005616770; XM_005616771; XM_014120845; ENSCAFT00000011991; ENSCAFT00000011995	CEP89	centrosomal protein 89kDa	chr1	+	122038432	122109540	.	0.49	6.57	0.00141887	0.0733785	.	0.08	7.02	0.421208	0.813426	6.43359	6.38874	6.29814	6.91589	6.81267	6.98096	6.97569	6.99087	7.06032	7.11409
no	14260579	NM_001048109; ENSCAFT00000012014; DQ233640	SLC7A9	solute carrier family 7 (amino acid transporter light chain, bo,+ system), member 9	chr1	+	122118198	122141419	.	0.12	2.09	0.342463	0.679464	.	0.16	2.33	0.434167	0.81913	2.0257	2.22714	1.88059	2.14343	2.19278	2.24881	2.22697	2.09731	2.72408	2.36369
no	14260591	XM_014116765	ANKRD27	ankyrin repeat domain 27 (VPS9 domain)	chr1	+	122247188	122288477	.	0.05	7.01	0.557362	0.819561	.	-0.03	6.54	0.771037	0.946012	6.96416	7.0292	6.97218	6.99377	7.09071	6.45499	6.66404	6.56104	6.43633	6.58234
no	14260615				chr1	+	122934874	122934982	.	0.2	1.12	0.0751658	0.371128	.	0.05	1.23	0.711699	0.929887	1.149	0.96351	1.0199	1.23061	1.2594	1.20994	1.18908	1.42134	1.14797	1.16458
no	14260617	XM_005616783; ENSCAFT00000012149	TSHZ3	teashirt zinc finger homeobox 3	chr1	+	123366513	123369719	.	0.26	2.76	0.111724	0.433552	.	-0.66	4.04	0.00655789	0.411805	2.58963	2.88527	2.48323	2.82016	3.00582	4.38311	4.48802	3.69669	3.57124	4.05677
no	14260619	XM_005616796; XM_541725; ENSCAFT00000012188	C1H19orf12	chromosome 1 open reading frame, human C19orf12	chr1	+	124701313	124703813	.	-0.38	4.03	0.00948379	0.160859	.	0.34	3.98	0.0661498	0.534849	4.04074	4.26832	4.24312	3.8109	3.8068	3.66614	3.89306	3.95007	4.05747	4.35007
no	14260623	XM_533711; ENSCAFT00000012203	UQCRFS1	ubiquinol-cytochrome c reductase, Rieske iron-sulfur polypeptide 1	chr1	+	124972901	124975438	.	0	8.47	0.977532	0.993781	.	0.02	8.46	0.794931	0.952676	8.44534	8.48251	8.49392	8.51468	8.43812	8.42508	8.4688	8.47828	8.42498	8.50791
no	14260625				chr1	+	124983223	124984104	.	-0.01	2.48	0.883241	0.961314	.	-0.61	2.48	0.00912243	0.424117	2.4445	2.53094	2.46766	2.48573	2.45039	2.98447	2.70323	1.99222	2.37294	2.34311
no	14260632	NR_049503	MIR578	microRNA mir-578	chr1	+	125350500	125350568	.	0.01	1.32	0.939534	0.981362	.	0.25	1.48	0.11668	0.598895	1.42768	1.24882	1.28198	1.30933	1.34464	1.36981	1.29432	1.47204	1.46147	1.80548
no	14260634	XM_003638785; XM_014119721	ENPP1	ectonucleotide pyrophosphatase/phosphodiesterase 1	chr1	-	3251712	3321555	.	0.2	2.17	0.106326	0.426228	.	0.45	2.03	0.00895328	0.423046	2.02171	2.01664	2.2281	2.33672	2.23479	1.84134	1.68391	2.06128	2.31281	2.25235
no	14260658				chr1	-	3390441	3422494	.	-0.21	1.43	0.0690386	0.358036	.	-0.15	1.51	0.333365	0.764913	1.47163	1.48185	1.60475	1.23384	1.38191	1.41322	1.79255	1.40846	1.57232	1.37903
no	14260664	XM_005615273; XM_014119789; XM_014119808; XM_014119832; XM_014119866; ENSCAFT00000000008	ADNP2	ADNP homeobox 2	chr1	-	3601781	3624666	.	0.05	6.55	0.679001	0.881349	.	-0.34	6.28	0.00835951	0.420834	6.48879	6.38568	6.70277	6.65015	6.5063	6.50503	6.45312	6.10964	6.18902	6.12496
no	14260668	XM_014113052	RBFA	ribosome binding factor A (putative)	chr1	-	3692886	3704190	.	0.01	6.86	0.927815	0.977822	.	-0.39	8.11	0.0069573	0.414188	6.84715	6.77552	6.93199	6.95216	6.77009	8.2818	8.40991	7.8957	7.94009	8.02787
no	14260676				chr1	-	3713138	3714323	.	0.2	2.55	0.180164	0.528832	.	0.01	2.55	0.929162	0.986206	2.5972	2.5576	2.26077	2.74457	2.58935	2.51926	2.56375	2.36585	2.71831	2.57545
no	14260680	XM_005615279; XM_005615282; XM_005615283; XM_005615284; XM_005615285; XM_014120258; XM_533365; ENSCAFT00000000012	CTDP1	CTD (carboxy-terminal domain, RNA polymerase II, polypeptide A) phosphatase, subunit 1	chr1	-	3923907	3947711	.	0.1	7.26	0.3356	0.673612	.	-0.07	6.61	0.567435	0.878136	7.11779	7.24237	7.31141	7.28936	7.36022	6.73007	6.57073	6.54501	6.72539	6.46941
no	14260690	XM_005615287; XM_005615289; XM_005615290; XM_005615292; XM_014120434; XM_014120468; ENSCAFT00000000013; ENSCAFT00000036234	NFATC1	nuclear factor of activated T-cells, cytoplasmic, calcineurin-dependent 1	chr1	-	4055619	4124965	.	-0.12	6.79	0.273882	0.619181	.	-0.2	6.41	0.0569521	0.520795	6.82439	6.80284	6.89249	6.82043	6.62453	6.534	6.51515	6.30816	6.35042	6.32367
no	14260704	XM_014120554; XM_014120564; XM_014120585; XM_014120608; XM_014120631; ENSCAFT00000000014; ENSCAFT00000042968; ENSCAFT00000046825	ATP9B	ATPase, class II, type 9B	chr1	-	4140743	4355166	.	-0.16	5.99	0.204635	0.555252	.	-0.11	5.59	0.296273	0.739934	6.01557	6.22083	5.93544	5.82012	5.96596	5.73392	5.5807	5.47794	5.54857	5.60732
no	14260732	XM_014113085	SALL3	spalt-like transcription factor 3	chr1	-	4420271	4425376	.	0.3	3.81	0.0508686	0.317361	.	0.02	4.01	0.838168	0.963409	3.56059	3.60668	3.91242	3.99394	3.99817	3.89972	4.09229	4.0524	3.96421	4.03565
no	14260736	XM_541048; ENSCAFT00000000022	GALR1	galanin receptor 1	chr1	-	5730536	5743079	.	-0.05	1.56	0.657946	0.87159	.	-0.2	1.64	0.142696	0.621895	1.51236	1.60268	1.62442	1.3926	1.66426	1.88862	1.63675	1.59302	1.46506	1.63765
no	14260744	XM_014120872; XM_014120885; XM_014120907; XM_014120923; XM_014120940; XM_014120966	ZNF236	zinc finger protein 236	chr1	-	5963279	6050307	.	0.41	5.72	0.00253812	0.0943421	.	-0.01	5.56	0.953807	0.990775	5.5423	5.53241	5.59495	6.00138	5.92478	5.70809	5.42892	5.55382	5.5693	5.56223
no	14260769				chr1	-	6070629	6070731	.	-0.03	1.31	0.804115	0.932984	.	-0.15	1.35	0.546742	0.869563	1.3669	1.43896	1.15706	1.42508	1.14943	1.73744	1.13336	1.59644	1.09027	1.17465
no	14260771	XM_005615663; ENSCAFT00000036397	TSHZ1	teashirt zinc finger homeobox 1	chr1	-	7227919	7233108	.	-0.11	5.99	0.36757	0.700061	.	0.1	5.83	0.347317	0.773654	6.12136	6.10921	5.87644	6.00232	5.84766	5.7339	5.81036	5.92769	5.77456	5.90789
no	14260776	XM_005615309; XM_005615310; XM_005615311; XM_005615312; XM_533370; ENSCAFT00000000037	ZNF407	zinc finger protein 407	chr1	-	7424055	7841455	.	0.25	6.45	0.0932325	0.405521	.	-0.09	6.45	0.389626	0.796895	6.25085	6.22733	6.57779	6.6049	6.60432	6.42387	6.58058	6.40499	6.41864	6.42503
no	14260786				chr1	-	7773583	7773690	.	-0.32	2.38	0.150194	0.491274	.	-0.38	2.17	0.403828	0.804391	2.77116	2.64959	2.11064	2.12582	2.24746	1.90417	2.89831	1.6484	2.70922	1.70481
no	14260788	XM_005615307; XM_005615308; ENSCAFT00000000039	CNDP1	carnosine dipeptidase 1 (metallopeptidase M20 family)	chr1	-	7878442	7899467	.	0.07	2.12	0.702392	0.891386	.	-0.14	2.02	0.518181	0.858066	2.45301	1.90652	1.90966	2.16892	2.1537	1.87543	2.33251	1.7044	1.99903	2.19939
no	14260801	XM_005615313; XM_005615314; XM_014121622; ENSCAFT00000000040	CNDP2	CNDP dipeptidase 2 (metallopeptidase M20 family)	chr1	-	7916495	7931180	.	0.22	8	0.0354677	0.275079	.	0.08	7.96	0.446394	0.82482	7.9024	7.91273	7.92703	8.12801	8.1323	7.96612	7.86259	7.89513	8.06047	8.02928
no	14260815	XM_843471; ENSCAFT00000000046	TIMM21	translocase of inner mitochondrial membrane 21 homolog (yeast)	chr1	-	7982321	8183063	.	0.22	7.15	0.0395238	0.286911	.	-0.13	7.02	0.224662	0.689476	7.05553	7.09583	7.03815	7.23693	7.33272	7.19109	7.00629	6.9912	6.92082	6.98394
no	14260823	XM_003432496; XM_005615316; XM_014121802; XM_014121837; XM_014121863; ENSCAFT00000035442	C1H18orf63	chromosome 1 open reading frame, human C18orf63	chr1	-	8033825	8061657	.	-0.09	1.38	0.472917	0.76893	.	-0.19	1.64	0.117297	0.598962	1.55627	1.28813	1.40146	1.41826	1.23575	1.65009	1.86655	1.61628	1.57925	1.49636
no	14260836	XM_014113373; ENSCAFT00000036237	DOK6	docking protein 6	chr1	-	11456167	11709626	.	0.14	2.15	0.313376	0.654865	.	0.26	2.34	0.176929	0.651241	2.31506	1.97935	1.97784	2.27059	2.19351	1.98986	2.37181	2.21923	2.49597	2.60314
no	14260846	XM_014106322; XM_014106347; XM_014106382; XM_014106407; XM_014106432; XM_014106446; XM_014106471	CCDC102B	coiled-coil domain containing 102B	chr1	-	12217076	12304769	.	0.07	1.8	0.634424	0.859534	.	0.07	1.81	0.533142	0.864164	1.57756	1.75269	1.99753	1.94126	1.75291	1.85194	1.6793	1.75291	1.87504	1.87028
no	14260852				chr1	-	13675012	13676004	.	-0.21	3.69	0.288538	0.632196	.	0.07	3.71	0.695711	0.922665	3.7096	3.85272	3.76668	3.87557	3.26274	3.44512	3.90086	3.92326	3.65206	3.65211
no	14260856	XM_541069; ENSCAFT00000000076	CDH7	cadherin 7, type 2	chr1	-	14708633	14815547	.	-0.17	2.69	0.231863	0.582142	.	0	2.7	0.995486	0.999157	2.7571	2.5706	2.94129	2.53062	2.64518	2.56313	2.83889	2.47631	2.99665	2.62687
no	14260868	XM_014106864; XM_843658	LOC607205	serpin B8	chr1	-	16217787	16226985	.	0.15	2.5	0.363928	0.697702	.	-0.05	5.73	0.689192	0.92151	2.58397	2.20687	2.52692	2.4221	2.76367	5.84986	5.67734	5.61553	5.66396	5.86305
no	14260875	XM_541071; ENSCAFT00000000080	SERPINB10	serpin peptidase inhibitor, clade B (ovalbumin), member 10	chr1	-	16238816	16256928	.	0.05	1.85	0.737095	0.906156	.	0	2.06	0.993907	0.999052	1.70325	2.08298	1.70505	1.98065	1.78286	2.20057	1.91886	2.00156	1.94524	2.22906
no	14260883	XM_014106918; XM_846892; ENSCAFT00000000083	SERPINB2	serpin peptidase inhibitor, clade B (ovalbumin), member 2	chr1	-	16265261	16277387	.	-0.44	3.08	0.0186812	0.211284	.	0.16	8.17	0.199784	0.670707	3.29458	3.03029	3.43638	2.91187	2.70995	8.07844	8.06463	8.3731	8.11285	8.1998
no	14260892	XM_005615338; XM_541072; ENSCAFT00000000079	SERPINB7	serpin peptidase inhibitor, clade B (ovalbumin), member 7	chr1	-	16341246	16362516	.	-0.05	1.82	0.77763	0.922239	.	-0.03	1.88	0.885076	0.974195	2.06724	1.64539	1.81859	1.59551	1.99282	1.64448	2.15249	1.98812	1.8035	1.82798
no	14260900	XM_005615339; XM_005615340; XM_014107189; XM_014107223; XM_541073; ENSCAFT00000000084	SERPINB11	serpin peptidase inhibitor, clade B (ovalbumin), member 11	chr1	-	16414780	16432782	.	-0.11	1.61	0.244616	0.593052	.	-0.11	1.59	0.281518	0.731738	1.68658	1.61349	1.66124	1.5231	1.56871	1.62437	1.69603	1.53063	1.63831	1.46971
no	14260908	XM_005615342	SERPINB13	serpin peptidase inhibitor, clade B (ovalbumin), member 13	chr1	-	16497941	16507871	.	0.02	2.35	0.827362	0.94113	.	-0.05	2.31	0.766936	0.945261	2.28432	2.26462	2.47813	2.3599	2.3707	2.17054	2.50186	2.0861	2.38922	2.3908
no	14260916	XM_005615343; ENSCAFT00000000088; ENSCAFT00000049263	SERPINB12	serpin peptidase inhibitor, clade B (ovalbumin), member 12	chr1	-	16523095	16532599	.	-0.05	1.7	0.631209	0.8574	.	0.36	1.95	0.0979892	0.575233	1.6612	1.72188	1.79423	1.7869	1.55844	1.50737	1.95191	2.33415	1.93247	2.0083
no	14260924	XM_005615344; XM_014107393; XM_533382; ENSCAFT00000038011	SERPINB5	serpin peptidase inhibitor, clade B (ovalbumin), member 5	chr1	-	16572710	16647982	.	0.69	6.24	0.000439953	0.0466249	.	0.33	4.3	0.0991532	0.576046	6.07328	5.98386	5.82284	6.61266	6.69548	4.23581	3.96414	4.25239	4.33568	4.70363
no	14260933	XM_005615667; ENSCAFT00000000123	PHLPP1	PH domain and leucine rich repeat protein phosphatase 1	chr1	-	17038010	17140127	.	-0.24	7.17	0.118204	0.44384	.	-0.08	8.29	0.463797	0.833694	7.27421	7.21403	7.31587	7.23154	6.81591	8.31201	8.35484	8.24369	8.1774	8.35386
no	14260952	XM_014113785; ENSCAFT00000000126	ZCCHC2	zinc finger, CCHC domain containing 2	chr1	-	17347067	17402468	.	0.02	7.78	0.862984	0.953151	.	-0.04	7.9	0.7372	0.93741	7.67071	7.77413	7.87686	7.88826	7.69834	8.0271	7.81219	7.88877	7.91524	7.84715
no	14260966	XM_005615669; ENSCAFT00000000128; ENSCAFT00000049213	TNFRSF11A	tumor necrosis factor receptor superfamily, member 11a, NFKB activator	chr1	-	17514186	17565264	.	-0.16	2.78	0.258199	0.606171	.	-0.2	5.75	0.253981	0.711968	2.63425	2.96705	2.93217	2.74721	2.6266	5.8649	5.88784	5.38341	5.74689	5.88634
no	14260976	XM_005615346; XM_005615347; XM_005615348; XM_005615349; XM_005615350; XM_005615351; XM_005615353; XM_852439; ENSCAFT00000000134	KIAA1468	KIAA1468 ortholog	chr1	-	17588312	17692863	.	0.51	5.32	0.00111138	0.0678211	.	-0.22	5.06	0.063738	0.531138	5.04214	5.18808	5.13138	5.66392	5.59237	5.19675	5.17899	4.98528	4.86779	5.05118
no	14261004				chr1	-	17680384	17680481	.	0.05	2.01	0.807292	0.933732	.	-0.42	1.88	0.206228	0.676047	1.93508	2.29295	1.74937	2.19575	1.881	1.73917	2.52708	2.10752	1.60209	1.4446
no	14261006	NM_001286988; XM_005615361; XM_014108337; XM_014108902; ENSCAFT00000000141	CDH20	cadherin 20, type 2	chr1	-	18193819	18243931	.	0.14	1.98	0.192178	0.541948	.	-0.11	1.92	0.648582	0.909307	2.01952	1.87073	1.8642	1.9997	2.12116	1.73625	2.24753	2.16385	1.949	1.52259
no	14261022	XM_005615672; ENSCAFT00000000144	LOC483960	glutamate decarboxylase 1-like	chr1	-	18991541	19018950	.	-0.09	1.61	0.46334	0.762799	.	-0.15	1.69	0.298573	0.741318	1.81031	1.62431	1.5162	1.45603	1.65459	1.66843	1.90153	1.81397	1.56035	1.52458
no	14261036	NM_001195771; ENSCAFT00000036863; DQ449072	PMAIP1	phorbol-12-myristate-13-acetate-induced protein 1	chr1	-	19478808	19481925	.	0.2	7.83	0.0492257	0.315023	.	-0.22	9.15	0.103138	0.583361	7.76377	7.74157	7.73846	7.91127	7.99083	9.41374	9.16445	9.03046	9.16542	9.00087
no	14261038	XM_861026; ENSCAFT00000000157	GRP	gastrin-releasing peptide	chr1	-	19983707	19996108	.	-0.07	2.99	0.643028	0.863779	.	0.17	2.95	0.183495	0.656876	3.04106	3.20895	2.80071	3.0934	2.79208	2.96405	2.72812	2.91831	3.03653	3.10549
no	14261042	ENSCAFT00000000158	SEC11C	SEC11 homolog C, signal peptidase complex subunit	chr1	-	20029050	20044726	.	0.12	8.99	0.226485	0.577366	.	-0.04	8.05	0.632864	0.905237	8.89612	9.0255	8.88875	9.06638	9.04863	8.0902	8.06789	8.0236	7.99844	8.08516
no	14261050	XM_847578; ENSCAFT00000000160	LOC610160	nose resistant to fluoxetine protein 6-like	chr1	-	20083378	20152321	.	-0.06	2.36	0.682459	0.882616	.	-0.07	2.47	0.755766	0.942039	2.38564	2.63457	2.14301	2.32751	2.32049	2.68444	2.33538	2.78693	2.30857	2.23616
no	14261067	XM_533391; ENSCAFT00000000162	ZNF532	zinc finger protein 532	chr1	-	20162770	20219538	.	0.28	3.08	0.129813	0.460686	.	-0.03	4.16	0.900504	0.977803	2.90313	3.03035	2.96735	3.51198	2.97998	3.75363	4.60924	3.99223	4.17302	4.27922
no	14261080	ENSCAFT00000000166; ENSCAFT00000047112	MALT1	MALT1 paracaspase	chr1	-	20362843	20411575	.	0.12	7.45	0.278631	0.624006	.	0.08	6.95	0.425892	0.816363	7.45113	7.4288	7.33253	7.61838	7.42651	6.86328	6.939	7.05194	6.87698	7.02816
no	14261096	NR_049246	MIR122	microRNA mir-122	chr1	-	20601543	20601627	.	-0.04	1.69	0.774814	0.921546	.	0.18	1.79	0.475056	0.83882	1.80227	1.57183	1.74376	1.55284	1.78875	1.38431	1.98171	1.79626	1.62355	2.15875
no	14261098	XM_005615368; XM_005615369; XM_005615370; XM_005615375; XM_014108785; XM_014108939; XM_014108971; XM_014109014; XM_014109029; XM_533393; ENSCAFT00000000200; ENSCAFT00000045031	NEDD4L	neural precursor cell expressed, developmentally down-regulated 4-like, E3 ubiquitin protein ligase	chr1	-	20641688	20777491	.	0.1	8.63	0.303533	0.645959	.	-0.14	7.91	0.147164	0.623897	8.60201	8.63549	8.52614	8.65849	8.71225	8.01541	7.96763	7.86448	7.81002	7.87242
no	14261120	XM_541087; ENSCAFT00000000210	ONECUT2	one cut homeobox 2	chr1	-	21447838	21495183	.	-0.33	4.27	0.0233543	0.230521	.	0.22	3.02	0.314251	0.751939	4.23014	4.50602	4.48411	4.08735	4.06037	2.75014	3.02331	3.42088	3.08534	2.80671
no	14261124	XM_847888	ST8SIA3	ST8 alpha-N-acetyl-neuraminide alpha-2,8-sialyltransferase 3	chr1	-	21557907	21565569	.	0.19	1.83	0.212447	0.562907	.	-0.22	1.99	0.11555	0.596906	1.79174	1.81378	1.65993	1.741	2.15468	1.96324	2.28984	1.92576	1.87735	1.9078
no	14261129	XM_005615377; XM_005615379; XM_005615380; ENSCAFT00000000221; ENSCAFT00000000223	WDR7	WD repeat domain 7	chr1	-	21816384	21922256	.	0.28	7.11	0.0141535	0.187125	.	-0.04	6.5	0.735701	0.937179	6.98159	7.03616	6.98496	7.24897	7.3153	6.54376	6.50144	6.59052	6.51249	6.35287
no	14261138	XM_005615377; XM_005615379; XM_005615380; ENSCAFT00000000221; ENSCAFT00000000223	WDR7	WD repeat domain 7	chr1	-	21962031	22144591	.	0.14	7.28	0.273888	0.619181	.	0.16	6.51	0.194694	0.667335	7.26501	7.1204	7.29803	7.49351	7.23644	6.53572	6.30367	6.61407	6.58433	6.52571
no	14261159				chr1	-	22181640	22181743	.	-0.02	1.4	0.913918	0.9734	.	-0.5	1.46	0.0129597	0.431954	1.18859	1.27433	1.7482	1.36855	1.39989	1.80681	1.71918	1.10996	1.50446	1.16979
no	14261161	XM_005615384; XM_005615385; XM_014109703; XM_541092; ENSCAFT00000000237	RAB27B	RAB27B, member RAS oncogene family	chr1	-	23707531	23719246	.	-0.07	2.4	0.601159	0.842509	.	0.15	2.49	0.224813	0.689476	2.53877	2.45414	2.29274	2.49041	2.23248	2.27996	2.51671	2.60919	2.46421	2.57543
no	14261167	XM_005615386; XM_005615387; XM_005615388; XR_001315047; XR_001315048; XR_001315054; ENSCAFT00000000238	C1H18orf54	chromosome 1 open reading frame, human C18orf54	chr1	-	24126921	24148014	.	0.22	6.72	0.0747206	0.369754	.	-0.35	6.75	0.0732771	0.54771	6.61782	6.61495	6.66295	6.72623	6.98474	6.94503	6.97776	6.86652	6.61659	6.35218
no	14261177	XM_003432509	LOC100683370	thymosin beta-4	chr1	-	24147610	24155571	.	0.03	12.25	0.699719	0.890494	.	0.07	12.46	0.415919	0.810584	12.2429	12.2653	12.1895	12.2645	12.2681	12.4192	12.4057	12.4843	12.48	12.4896
no	14261180	XM_005615390; XM_005615391; XM_005615392; XM_014110132; XR_291216; XR_291217; ENSCAFT00000000242	POLI	polymerase (DNA directed) iota	chr1	-	24190392	24215468	.	0.17	4.65	0.245816	0.594126	.	-0.14	4.25	0.43206	0.817949	4.35641	4.69256	4.68284	4.82954	4.66525	4.24197	4.43138	3.89209	4.37154	4.3158
no	14261190				chr1	-	24570784	24570896	.	0.09	1.47	0.470974	0.767704	.	-0.2	1.55	0.0792657	0.552854	1.6015	1.37339	1.31498	1.452	1.58704	1.62043	1.7321	1.55602	1.43454	1.42953
no	14261192	XM_014110275; XM_014110301; XM_014110316; ENSCAFT00000000254; ENSCAFT00000045423	DCC	DCC netrin 1 receptor	chr1	-	24823786	25526201	.	-0.1	2.08	0.488628	0.778163	.	0.05	1.96	0.781572	0.948808	1.95707	2.13951	2.26892	2.18129	1.85611	2.03685	1.83184	2.20637	1.73663	1.99937
no	14261220				chr1	-	25155932	25156032	.	-0.13	1.47	0.364141	0.697883	.	-0.06	1.66	0.817961	0.958586	1.38912	1.75833	1.42901	1.45324	1.33528	1.27957	2.1178	1.5646	1.83097	1.51625
no	14261222				chr1	-	26671345	26671451	.	0	1.2	0.988227	0.996353	.	0.11	1.37	0.442632	0.823035	1.34058	1.00172	1.2479	1.06532	1.32394	1.19371	1.41659	1.44341	1.54874	1.24596
no	14261224	XM_005615393; XM_005615394; XM_014110418; XM_014110482; XM_844277; XR_001315212; XR_291225; ENSCAFT00000000266	SMAD4	SMAD family member 4	chr1	-	26923748	26944880	.	0.13	9.39	0.203122	0.553961	.	0.17	9.22	0.0891727	0.564131	9.29698	9.32002	9.40181	9.5068	9.42323	9.1111	9.13026	9.27695	9.28809	9.30309
no	14261234	XM_014110418; XM_844400; ENSCAFT00000000268	SMAD4; ELAC1	SMAD family member 4; elaC ribonuclease Z 1	chr1	-	26991401	27000068	.	0.43	7.01	0.010937	0.171375	.	-0.13	6.63	0.224517	0.689476	6.85673	7.00922	6.64724	7.2897	7.25543	6.79341	6.62702	6.57459	6.53118	6.62889
no	14261255	XM_005615400; ENSCAFT00000000277	MC5R	melanocortin 5 receptor	chr1	-	27461126	27463188	.	-0.07	2.27	0.51357	0.794794	.	0.37	2	0.138473	0.619379	2.343	2.18118	2.37106	2.23302	2.23038	1.61214	1.95446	1.82408	2.14638	2.47471
no	14261257	XM_005615402; XM_005615403; XM_005615404; ENSCAFT00000000278	RNMT	RNA (guanine-7-) methyltransferase	chr1	-	27500882	27527823	.	0.06	7.1	0.668909	0.876276	.	-0.08	7.81	0.481073	0.842742	7.16303	6.85368	7.20889	7.17865	7.08768	7.86079	7.85851	7.87103	7.82504	7.64963
no	14261262	XM_005615405; XM_005615406; XM_005615407; XM_005615408; XM_005615409; XM_005615412; XM_005615413; XM_005615414; ENSCAFT00000049713	LDLRAD4	low density lipoprotein receptor class A domain containing 4	chr1	-	27578150	27594740	.	0.32	5.09	0.303398	0.645959	.	-0.13	4.76	0.514123	0.856851	4.86004	5.541	4.49868	5.196	5.37229	4.99728	4.67907	4.51382	4.61567	5.00547
no	14261266				chr1	-	27590861	27595908	.	-0.1	4.8	0.27779	0.622945	.	0.28	4.91	0.102142	0.580578	4.81035	4.83036	4.88124	4.6898	4.7856	4.52453	4.96053	4.97274	5.05914	5.03598
no	14261270	XM_005615405; XM_005615406; XM_005615407; XM_005615408; XM_005615409; XM_005615412; XM_005615413; XM_005615414; ENSCAFT00000049713	LDLRAD4	low density lipoprotein receptor class A domain containing 4	chr1	-	27753704	27812981	.	0.07	2.24	0.704382	0.892035	.	-0.14	2.24	0.447578	0.825758	2.54355	2.14592	1.95176	2.2351	2.33123	2.28369	2.37648	1.86837	2.27197	2.42169
no	14261273				chr1	-	28055666	28057076	.	-0.07	2.2	0.52067	0.797976	.	-0.18	2.16	0.165569	0.641571	2.30255	2.16973	2.21305	2.28277	2.02488	2.2037	2.32447	2.16088	2.16052	1.94379
no	14261278				chr1	-	28273231	28273337	.	-0.27	1.99	0.149407	0.490358	.	-0.23	1.96	0.0396394	0.489246	1.79356	2.24869	2.26782	1.93107	1.73073	2.05077	2.13384	1.85053	1.89683	1.84332
no	14261280				chr1	-	28421787	28421893	.	-0.12	6.22	0.247712	0.596581	.	0.26	6.54	0.058998	0.52387	6.32912	6.25706	6.21713	6.07554	6.22145	6.32092	6.45797	6.71818	6.71588	6.50982
no	14261282	XM_005615415; XM_541103; ENSCAFT00000000292	MOXD1	monooxygenase, DBH-like 1	chr1	-	28454307	28548258	.	-0.15	2.41	0.26873	0.614499	.	-0.01	2.03	0.937545	0.987715	2.59438	2.25573	2.57023	2.33336	2.30903	1.86551	2.20145	1.9102	2.2448	1.90618
no	14261295				chr1	-	28491462	28491552	.	-0.08	3.34	0.653721	0.86927	.	0.04	3.39	0.803497	0.955051	3.20715	3.41933	3.4886	3.0246	3.55522	3.22032	3.51741	3.46244	3.19729	3.56638
no	14261297	XM_014111302; XM_014111328; XM_854089; ENSCAFT00000000293	STX7	syntaxin 7	chr1	-	28598728	28643869	.	0	10.23	0.972189	0.992093	.	0.05	9.83	0.571173	0.879552	10.2259	10.2798	10.1884	10.171	10.2983	9.83786	9.76236	9.81707	9.84565	9.89485
no	14261308				chr1	-	28651497	28651819	.	-0.26	3.67	0.167716	0.513429	.	0.62	3.97	0.0190046	0.455028	3.88522	3.56433	3.88095	3.29948	3.73737	3.51466	3.68564	3.96639	4.57403	4.12107
no	14261310	NM_001003372; XM_005615683; ENSCAFT00000000297; ENSCAFT00000036358; U39663	VNN1; LOC102155259	vanin 1; pantetheinase-like	chr1	-	28714677	28736967	.	-0.12	1.7	0.24438	0.593052	.	-0.1	1.55	0.302391	0.743843	1.72818	1.79202	1.73282	1.70476	1.5655	1.54472	1.68477	1.46912	1.53663	1.52466
no	14261318				chr1	-	28731089	28731195	.	-0.14	1.75	0.195043	0.544661	.	0.2	1.66	0.237412	0.698265	1.90181	1.77836	1.73641	1.6341	1.70515	1.63006	1.4556	1.50712	1.95655	1.76999
no	14261320	XM_005615420; XM_005615421; XM_848975; ENSCAFT00000000298; ENSCAFT00000045372	SLC18B1	solute carrier family 18, subfamily B, member 1	chr1	-	28835230	28858477	.	-0.47	2.7	0.0110001	0.171867	.	0.02	2.7	0.939173	0.988182	2.88197	2.96868	2.81505	2.61282	2.2294	2.47624	2.89135	3.06791	2.33337	2.70742
no	14261335	XM_014114636	LOC476208	putative PDZ domain-containing protein PDZK1P1	chr1	-	29066417	29067460	.	0.34	4.03	0.0431832	0.298079	.	-0.22	4.17	0.545736	0.869073	3.77606	3.76216	4.13199	4.25556	4.19988	4.02521	4.56761	3.67791	4.70191	3.86401
no	14261338	XM_014111618; XM_541111; ENSCAFT00000000338	SLC2A12	solute carrier family 2 (facilitated glucose transporter), member 12	chr1	-	29979676	30014297	.	0.14	2.1	0.303103	0.645891	.	0.1	2.23	0.418563	0.811693	1.90612	1.96219	2.25645	2.1664	2.19793	2.09266	2.25123	2.32257	2.12765	2.3649
no	14261343	XM_003432524; XM_003432525; XM_844708; XM_854849; ENSCAFT00000000342; ENSCAFT00000046374	SGK1	serum/glucocorticoid regulated kinase 1	chr1	-	30126358	30194825	.	0.27	7.17	0.0235961	0.231113	.	0.08	6.46	0.438987	0.821849	7.00218	7.06024	7.12936	7.37038	7.28755	6.31463	6.49407	6.48107	6.42561	6.56026
no	14261359	XM_005615429; XM_005615430; XM_014111934; XM_533415; ENSCAFT00000000353; ENSCAFT00000042959	ALDH8A1	aldehyde dehydrogenase 8 family, member A1	chr1	-	30712021	30733865	.	-0.11	3.4	0.535848	0.807698	.	-0.06	3.62	0.718735	0.931786	3.73406	3.3702	3.21771	3.18899	3.46701	3.7734	3.54604	3.63217	3.8186	3.3424
no	14261367	XM_005615431; XM_014111981; XM_533416; ENSCAFT00000000360	HBS1L	HBS1-like translational GTPase	chr1	-	30743801	30830202	.	0.28	7.97	0.0157988	0.196273	.	0.09	7.65	0.376918	0.791044	7.82583	7.8926	7.86504	8.17042	8.10257	7.55858	7.62899	7.62525	7.74066	7.67358
no	14261388	XM_005615436; XM_005615440; XM_005615442; XM_014112182; XM_014112196; XM_014112205; XM_014112206; XR_001315713; XR_001315715; XR_001315717; XR_001315723; XR_001315727; XR_001315735; XR_001315736; XR_001315737; ENSCAFT00000000373	AHI1	Abelson helper integration site 1	chr1	-	31158733	31221849	.	0.15	5.64	0.21084	0.561068	.	-0.2	5.94	0.215229	0.683534	5.46004	5.62854	5.66778	5.65224	5.81628	6.12902	5.99052	5.62119	6.04868	5.89736
no	14261405	XM_014112245; ENSCAFT00000000380; ENSCAFT00000047077	MTFR2	mitochondrial fission regulator 2	chr1	-	31869808	31882476	.	-0.14	8.64	0.166752	0.512284	.	0.22	7.76	0.0642307	0.531708	8.60868	8.72752	8.74374	8.58314	8.52018	7.66432	7.58838	7.93069	7.86757	7.74998
no	14261427				chr1	-	31965459	31965775	.	-0.03	2.15	0.887711	0.963218	.	0.04	2.3	0.810149	0.956571	2.34638	1.8978	2.2453	1.95945	2.31678	1.99988	2.54081	2.33734	2.31678	2.28278
no	14261429	XM_005615446; XM_014112266; XM_014112275; XM_014112280; XM_014112284; XM_533419; ENSCAFT00000000389	MAP7	microtubule-associated protein 7	chr1	-	31975333	32031527	.	0.01	3.2	0.966929	0.99065	.	0.03	3.3	0.91217	0.982168	3.08516	3.20895	3.29464	3.0088	3.39561	3.14296	3.43183	3.16674	3.7782	3.00216
no	14261445	XM_533420; ENSCAFT00000000397	MAP3K5	mitogen-activated protein kinase kinase kinase 5	chr1	-	32170030	32349433	.	0.23	5.01	0.197044	0.546556	.	-0.07	4.48	0.639459	0.906259	5.15799	4.7395	4.84869	5.31002	4.98159	4.63348	4.39619	4.43493	4.29736	4.61362
no	14261469	XM_005615449; XM_541119; ENSCAFT00000000403	IL20RA	interleukin 20 receptor, alpha	chr1	-	32549804	32568492	.	-0.09	2.03	0.664149	0.874675	.	0.06	2.02	0.664144	0.91378	1.78113	2.06201	2.35719	1.76705	2.18625	1.98939	1.97342	2.1858	1.8512	2.07569
no	14261484				chr1	-	32657940	32658102	.	0.1	1.56	0.449027	0.754163	.	0.1	1.75	0.512479	0.855909	1.68344	1.35405	1.53417	1.72281	1.529	1.73037	1.65523	1.80535	1.57702	1.98528
no	14261486	XM_003638758; ENSCAFT00000000413	IFNGR1	interferon gamma receptor 1	chr1	-	32690794	32712820	.	-0.08	8.78	0.395257	0.720031	.	0.09	8.81	0.345669	0.772701	8.83474	8.8712	8.7298	8.74535	8.71498	8.79268	8.71484	8.85081	8.85395	8.8198
no	14261495				chr1	-	32797800	32799637	.	0.17	6.29	0.334608	0.672607	.	0.05	5.76	0.738441	0.937457	6.1663	6.21844	6.286	6.66541	6.12158	5.80375	5.66097	6.02007	5.68125	5.64587
no	14261497	XM_541122; ENSCAFT00000000416	OLIG3	oligodendrocyte transcription factor 3	chr1	-	32963427	32964242	.	0.14	4.09	0.242278	0.592049	.	0.03	4.34	0.851975	0.966101	4.05277	3.94461	4.11985	4.2839	4.07083	4.11092	4.53418	4.35064	4.4243	4.27768
no	14261499	XM_533423; ENSCAFT00000043071	PERP	PERP, TP53 apoptosis effector	chr1	-	33463258	33478443	.	-0.17	2.72	0.242313	0.592049	.	-0.12	2.72	0.523751	0.860399	2.76272	2.88559	2.70876	2.44655	2.79421	2.74138	2.84905	2.97855	2.40388	2.64298
no	14261504	XM_005615453; XM_005615454; XM_005615455; XM_014112351; ENSCAFT00000000426; ENSCAFT00000043400; ENSCAFT00000045214	NHSL1	NHS-like 1	chr1	-	33783711	33852249	.	-0.21	2.6	0.0696714	0.359592	.	-0.09	2.85	0.691383	0.9219	2.6165	2.63291	2.80027	2.47804	2.47012	3.19461	2.61625	2.97615	2.499	2.95722
no	14261517				chr1	-	34138751	34141882	.	0.16	9.77	0.133622	0.465836	.	0.08	9.12	0.401971	0.804305	9.6115	9.75887	9.76395	9.8733	9.86664	9.10113	9.0428	9.1333	9.10362	9.2236
no	14261521	XM_005615456; XM_005615457; XM_005615458; XM_005615459; XM_014112361; XM_533426; ENSCAFT00000035160; ENSCAFT00000035161	REPS1	RALBP1 associated Eps domain containing 1	chr1	-	34184745	34224766	.	0.12	9.07	0.198515	0.548378	.	0.05	9.13	0.653504	0.910862	9.0439	8.99517	9.02851	9.12724	9.15446	9.06695	9.13402	9.24223	9.09396	9.10064
no	14261539	XM_533429; ENSCAFT00000000441	TXLNB	taxilin beta	chr1	-	34460654	34507740	.	-0.24	6.08	0.0459999	0.305778	.	0.48	3.58	0.0288169	0.472706	6.08644	6.16153	6.28329	5.94304	5.93972	3.35333	3.23569	4.06381	3.54459	3.71532
no	14261550				chr1	-	34674275	34674757	.	0.1	2.03	0.667625	0.87612	.	-0.32	2.05	0.157674	0.634306	1.96366	2.14017	1.88645	1.72789	2.45672	2.07753	2.4098	2.24683	1.68693	1.84458
no	14261553				chr1	-	36629849	36630934	.	-0.03	10.43	0.755134	0.914473	.	0.1	10.01	0.459555	0.831997	10.4249	10.4756	10.4326	10.4175	10.4176	10.0759	9.82543	10.1887	10.0822	9.89562
no	14261555	XM_014112406; ENSCAFT00000000452	NMBR	neuromedin B receptor	chr1	-	36816605	36833075	.	0.12	2.11	0.435353	0.745622	.	-0.15	2.35	0.240848	0.701203	2.00306	2.27149	1.90118	2.34021	2.02578	2.35743	2.52514	2.39765	2.14123	2.32536
no	14261559				chr1	-	37187137	37187206	.	-0.05	1.11	0.79182	0.92773	.	0.13	1.31	0.325174	0.759769	1.53982	0.87537	0.97699	1.05168	1.1001	1.07877	1.37279	1.29999	1.47564	1.30643
no	14261561	XM_845203; ENSCAFT00000000460	HIVEP2	human immunodeficiency virus type I enhancer binding protein 2	chr1	-	37412109	37433278	.	-0.26	5.14	0.118075	0.443677	.	0.01	7.8	0.918689	0.984307	5.21976	5.0143	5.48992	5.00749	4.94687	7.8865	7.69539	7.78208	7.81705	7.80484
no	14261568	XM_014112477; XR_001315881	ADAT2	adenosine deaminase, tRNA-specific 2	chr1	-	38008650	38036784	.	0.25	6	0.160472	0.50449	.	0.04	5.49	0.727503	0.934099	5.61695	5.95266	6.13341	6.13611	6.16034	5.41915	5.51868	5.45526	5.65753	5.41559
no	14261577	XM_005615687	FUCA2	fucosidase, alpha-L- 2, plasma	chr1	-	38071315	38086165	.	0.04	7.26	0.642312	0.863563	.	0	8.03	0.962781	0.992924	7.24627	7.26591	7.22849	7.36331	7.21795	8.03253	8.04156	7.91498	8.12552	8.05597
no	14261585	XM_005615474; XM_005615479; XM_005615480; XM_014112545; XM_014112555; XM_014112558; XM_014112566; XM_014112572; XM_014112574; XM_014112577; XM_014112582; XM_014112592; XM_014112595; XM_541135; ENSCAFT00000000490	PLAGL1	pleiomorphic adenoma gene-like 1	chr1	-	38462172	38467955	.	-0.17	8.44	0.100358	0.417333	.	-0.14	8.04	0.178633	0.653307	8.55666	8.43199	8.52775	8.36158	8.30906	8.19034	8.05885	7.95351	8.01515	7.98762
no	14261588				chr1	-	38880138	38880266	.	0.05	1.36	0.580776	0.831629	.	-0.04	1.47	0.766903	0.945261	1.29274	1.38127	1.3593	1.36202	1.42709	1.50063	1.49224	1.28447	1.39072	1.68537
no	14261590	XM_005615484	EPM2A	epilepsy, progressive myoclonus type 2A, Lafora disease (laforin)	chr1	-	39913038	40019725	.	-0.11	3.69	0.508746	0.792151	.	0.2	4.22	0.248469	0.706996	3.75197	3.66274	3.76692	3.86473	3.37955	4.01857	4.17799	4.54342	4.27837	4.07376
no	14261598	XM_005615485; XM_005615486; XM_541140; ENSCAFT00000000507	FBXO30	F-box protein 30	chr1	-	40052473	40059426	.	0.15	6.02	0.184158	0.532799	.	0.1	6.37	0.556759	0.873525	5.9489	6.07309	5.8618	6.17509	6.05198	6.3839	6.23515	6.17917	6.66783	6.38043
no	14261601				chr1	-	40108563	40109055	.	0.32	5.48	0.435557	0.74574	.	-0.02	5.23	0.923136	0.985101	5.26523	4.81432	5.97828	6.1323	5.21525	5.23935	5.23715	5.48739	4.99692	5.18337
no	14261603	XM_005615487; XM_005615488; XM_005615489; XM_533438; ENSCAFT00000000517	SHPRH	SNF2 histone linker PHD RING helicase, E3 ubiquitin protein ligase	chr1	-	40120672	40205370	.	0.09	6.13	0.428044	0.740457	.	-0.09	5.52	0.426231	0.816515	6.18486	5.95182	6.16229	6.17686	6.19897	5.5954	5.56487	5.53286	5.59107	5.33619
no	14261632	XM_541146	ZC3H12D	zinc finger CCCH-type containing 12D	chr1	-	43295380	43312706	.	-0.39	6.92	0.00287588	0.0988815	.	-0.22	8.88	0.0537857	0.51554	7.03209	7.08366	7.11511	6.70433	6.66119	8.99664	9.01968	8.7295	8.77887	8.86399
no	14261637				chr1	-	43339444	43383471	.	0.34	7.27	0.00640541	0.135249	.	-0.01	6.73	0.920035	0.984609	7.14094	7.17747	7.08302	7.44931	7.49679	6.8738	6.60298	6.59238	6.79228	6.791
no	14261651	XM_533445; ENSCAFT00000000603	KATNA1	katanin p60 (ATPase containing) subunit A 1	chr1	-	43417720	43464002	.	0.07	7.75	0.603187	0.843319	.	-0.26	7.07	0.0332867	0.478586	7.84682	7.72251	7.59113	7.66788	7.90352	7.2383	7.22384	6.87886	7.0588	6.96186
no	14261673	XM_541148; ENSCAFT00000000620	NUP43	nucleoporin 43kDa	chr1	-	43525917	43535410	.	0.25	7	0.0227432	0.227812	.	0.06	5.9	0.529802	0.86345	6.87711	6.89516	6.93695	7.14624	7.15223	5.90875	5.82545	5.88213	5.98135	5.91705
no	14261683	XM_014112756	LRP11	low density lipoprotein receptor-related protein 11	chr1	-	43590481	43634673	.	-0.09	5.52	0.523906	0.799673	.	-0.14	5.11	0.243201	0.702308	5.511	5.42675	5.73302	5.59409	5.34362	5.17585	5.21413	5.09205	5.16169	4.90964
no	14261692	XM_005615692	RAET1E	retinoic acid early transcript 1E	chr1	-	43646286	43648524	.	0.25	1.96	0.118167	0.443801	.	0.14	2.14	0.462221	0.83321	1.68754	2.00962	1.88209	1.95578	2.26959	1.77973	2.33673	2.14133	2.32459	2.13257
no	14261699				chr1	-	43796207	43796413	.	-0.13	1.54	0.405589	0.728147	.	-0.19	1.72	0.387374	0.795725	1.60363	1.66956	1.49524	1.25267	1.67437	1.67716	1.9774	1.58552	1.9704	1.36676
no	14261701	XM_005615513; XM_541153	ZBTB2	zinc finger and BTB domain containing 2	chr1	-	44766327	44773632	.	0.01	6.38	0.907126	0.970744	.	-0.21	5.3	0.117446	0.598962	6.35678	6.452	6.30579	6.40918	6.35586	5.48791	5.36853	5.30892	5.28453	5.07109
no	14261704	XM_005615514; XM_005615516; XM_014112784; XM_014112786; XM_014112787; ENSCAFT00000000670	RMND1	required for meiotic nuclear division 1 homolog	chr1	-	44800743	44839066	.	0.17	4.66	0.324609	0.663976	.	-0.32	4.94	0.0333109	0.478586	4.52316	4.68053	4.57662	4.5016	5.03095	5.0286	5.23604	4.85915	4.67615	4.89006
no	14261717	XM_014112808; ENSCAFT00000000760; ENSCAFT00000000809; ENSCAFT00000043078; ENSCAFT00000044768	SYNE1	spectrin repeat containing, nuclear envelope 1	chr1	-	45429641	45773768	.	0.03	3.78	0.807679	0.933975	.	0.17	3.44	0.161581	0.639721	3.75902	3.82058	3.71934	3.89479	3.68861	3.37499	3.31398	3.50705	3.62578	3.3986
no	14261847	XM_849747; ENSCAFT00000000840; ENSCAFT00000042996	FBXO5	F-box protein 5	chr1	-	46184143	46194160	.	0.01	8.85	0.942907	0.982753	.	0.13	6.41	0.382843	0.793336	8.742	8.962	8.82615	8.87276	8.82883	6.24037	6.42548	6.66635	6.37809	6.33801
no	14261853	XM_541157	MTRF1L	mitochondrial translational release factor 1-like	chr1	-	46200673	46211909	.	0.34	6.25	0.0112829	0.173805	.	-0.26	5.87	0.177082	0.651241	6.18216	6.11475	6.04233	6.37605	6.52815	6.11608	5.92667	5.6982	6.04729	5.5448
no	14261861	XM_005615525; XM_005615526; XM_014112810; XM_014112816; XM_014112819; XM_845599; ENSCAFT00000000847	RGS17	regulator of G-protein signaling 17	chr1	-	46220148	46249324	.	-0.14	2.33	0.416427	0.734567	.	-0.27	2.55	0.305904	0.745385	2.68859	2.26277	2.19563	2.26903	2.22025	2.50647	2.92487	2.82692	2.42055	2.08399
no	14261866	XM_005615532; XM_005615533; XM_005615534; XM_005615535; XM_014112837; XM_014112854; XM_014112855; XM_014112856; XM_014112865; XM_014112869; XM_014112871; ENSCAFT00000000861; ENSCAFT00000046865	IPCEF1; CNKSR3	interaction protein for cytohesin exchange factors 1; CNKSR family member 3	chr1	-	47116629	47186909	.	-0.23	1.92	0.0467624	0.308259	.	-0.04	3.08	0.838012	0.963409	1.99243	2.07833	1.95938	1.84739	1.715	3.19256	3.01742	2.7045	3.21688	3.27056
no	14261877				chr1	-	47138475	47138577	.	-0.43	1.5	0.0889135	0.39774	.	0.18	1.89	0.195658	0.668089	1.83439	1.4716	1.70138	0.90051	1.58504	1.76183	1.79259	1.86279	1.85437	2.16011
no	14261879				chr1	-	47148549	47148707	.	-0.3	2.54	0.292826	0.635651	.	0.02	2.24	0.936274	0.987532	2.99745	2.72631	2.25824	2.68205	2.03571	2.06064	2.40064	1.91216	2.71775	2.12569
no	14261881	XM_005615530; XM_014112830; XM_014112833; ENSCAFT00000000867; ENSCAFT00000036473; ENSCAFT00000046865	CNKSR3	CNKSR family member 3	chr1	-	47327576	47361284	.	0.5	2.06	0.00869862	0.154872	.	-0.08	2.12	0.578839	0.883225	1.69884	1.85126	2.03466	2.49901	2.23234	1.97642	2.36573	2.17892	2.105	1.97642
no	14261896				chr1	-	47727333	47727399	.	0.21	1.19	0.30999	0.652278	.	0.2	1.32	0.249871	0.707609	1.45507	0.86197	0.99011	1.17727	1.44769	1.27991	1.10971	1.58953	1.46398	1.13317
no	14261898	XM_533459; ENSCAFT00000000895	TFB1M	transcription factor B1, mitochondrial	chr1	-	48045721	48115883	.	0.39	5.74	0.0117518	0.174773	.	0.05	6.32	0.609496	0.896835	5.41238	5.65532	5.67756	5.92435	6.02645	6.34677	6.22459	6.3333	6.40745	6.27133
no	14261907	NM_001101833; ENSCAFT00000000923	NOX3	NADPH oxidase 3	chr1	-	48173745	48231143	.	0.12	2.36	0.344511	0.681269	.	-0.14	2.33	0.342853	0.771741	2.43849	2.37365	2.12464	2.41081	2.45324	2.59891	2.23685	2.19842	2.37639	2.25802
no	14261921				chr1	-	48456649	48456980	.	0.14	1.81	0.232606	0.582883	.	0.2	1.74	0.325947	0.76005	1.7094	1.71852	1.83231	2.02114	1.77198	1.311	1.91945	1.74215	1.78742	1.92409
no	14261923	XM_849869; ENSCAFT00000000951	TMEM242	transmembrane protein 242	chr1	-	49915152	49943831	.	0.01	7.65	0.941119	0.981735	.	-0.08	7.53	0.442275	0.822826	7.52433	7.74887	7.66705	7.61886	7.6902	7.63928	7.51668	7.45288	7.52741	7.52726
no	14261929				chr1	-	50407153	50408457	.	-0.04	4.05	0.796379	0.929985	.	0.05	3.42	0.629871	0.904432	3.97429	4.2316	3.98737	3.87215	4.18398	3.41985	3.36127	3.44823	3.37024	3.49039
no	14261938	XM_005615542; XM_533461; ENSCAFT00000000999	SERAC1	serine active site containing 1	chr1	-	50642818	50692684	.	0.04	5.21	0.791462	0.927644	.	-0.56	5.64	0.000597508	0.326976	5.07691	5.48284	5.03286	5.2572	5.22062	5.96462	5.99034	5.44193	5.39849	5.41294
no	14261957	XM_003638782	DYNLT1	dynein, light chain, Tctex-type 1	chr1	-	51101241	51108740	.	0.14	5.45	0.19026	0.539772	.	-0.04	6.12	0.766449	0.945261	5.28811	5.39277	5.49836	5.53648	5.53429	5.95161	6.34815	6.03637	6.08202	6.19919
no	14261963	NM_001286989; XM_014110584; ENSCAFT00000001022	EZR	ezrin	chr1	-	51203785	51252401	.	0.04	9.97	0.632137	0.858084	.	0.02	10.12	0.8122	0.956831	9.94785	9.99868	9.90261	9.99941	9.98539	10.1445	10.0616	10.1346	10.0678	10.1738
no	14261979				chr1	-	51365784	51366365	.	0.15	7.63	0.152096	0.494335	.	0.2	7.41	0.196952	0.668596	7.62486	7.58043	7.50802	7.78415	7.65796	7.17987	7.38915	7.51987	7.65112	7.29078
no	14261981	XM_005615695; ENSCAFT00000001027	RSPH3	radial spoke 3 homolog (Chlamydomonas)	chr1	-	51371555	51392086	.	0.5	2.38	0.00653113	0.135748	.	0.14	1.97	0.253247	0.711499	2.36695	2.18929	1.99251	2.7044	2.65296	1.75882	2.01551	1.97701	2.05669	2.04441
no	14261992	XM_541176; ENSCAFT00000001032; ENSCAFT00000047350	TAGAP	T-cell activation RhoGTPase activating protein	chr1	-	51425890	51433831	.	0.13	7.09	0.20869	0.559098	.	0.07	8.29	0.475077	0.83882	6.98523	7.10224	7.02469	7.10035	7.23472	8.22599	8.27609	8.26948	8.36334	8.31984
no	14262002	XM_533463; ENSCAFT00000001037	SOD2	superoxide dismutase 2, mitochondrial	chr1	-	51988449	51997380	.	-0.12	8.62	0.203678	0.554009	.	0.07	7.11	0.488785	0.845572	8.71746	8.64463	8.63382	8.5374	8.55384	7.12133	7.01356	7.03641	7.19949	7.18772
no	14262008				chr1	-	52036767	52036883	.	0.07	1.46	0.513701	0.794794	.	0.1	1.73	0.742593	0.938372	1.5034	1.3744	1.43221	1.5739	1.4306	1.74882	1.5875	1.41886	1.53047	2.35236
no	14262010	XM_541181; ENSCAFT00000001141	TCP1	t-complex 1	chr1	-	52071624	52080203	.	0.14	9.79	0.175684	0.52405	.	0.1	8.95	0.292386	0.738213	9.65006	9.83168	9.72655	9.91151	9.84923	8.92402	8.85896	8.98706	8.97227	9.00947
no	14262025	NR_049245	MIR1836	microRNA mir-1836	chr1	-	52072978	52073107	.	0.13	5.25	0.205599	0.555876	.	0.09	8	0.415975	0.810584	5.29827	5.17531	5.12747	5.3731	5.2947	7.86614	8.02356	8.12771	8.03406	7.94678
no	14262027				chr1	-	52077091	52077230	.	-0.08	7.45	0.656311	0.870921	.	0.15	7.1	0.128501	0.612523	7.50023	7.59489	7.36745	7.11751	7.69266	7.03778	6.98806	7.15812	7.18329	7.14401
no	14262029	NM_001286961; ENSCAFT00000001168	SLC22A2	solute carrier family 22 (organic cation transporter), member 2	chr1	-	52370827	52392763	.	0.14	2.03	0.31064	0.652777	.	0.16	2.18	0.246179	0.705156	2.03383	1.86128	2.02604	2.29211	1.94176	2.01678	2.1394	2.36373	2.04976	2.30753
no	14262041	NM_001286960; ENSCAFT00000001179	PLG	plasminogen	chr1	-	52541713	52579725	.	-0.1	2.27	0.360134	0.694724	.	0.03	2.33	0.819199	0.959012	2.17081	2.39073	2.35353	2.19752	2.21363	2.3029	2.32538	2.48894	2.29953	2.23213
no	14262062	XM_005615562; XM_005615563; XM_014113054; XM_850050; ENSCAFT00000001195	AGPAT4	1-acylglycerol-3-phosphate O-acyltransferase 4	chr1	-	52754084	52785720	.	0.06	4.82	0.65564	0.870667	.	-0.03	4.8	0.764873	0.944794	4.62478	4.91833	4.85537	4.72737	4.99476	4.77087	4.87165	4.76512	4.78954	4.82618
no	14262073	XM_850059	PARK2	parkin RBR E3 ubiquitin protein ligase	chr1	-	52932983	52971374	.	0.1	2.67	0.457374	0.759006	.	0.11	2.52	0.449076	0.826657	2.71971	2.45371	2.71176	2.60157	2.86014	2.37073	2.54888	2.65598	2.3689	2.67619
no	14262078	XM_850059	PARK2	parkin RBR E3 ubiquitin protein ligase	chr1	-	53027974	53136964	.	0.21	1.91	0.144439	0.483047	.	-0.03	1.88	0.831948	0.962057	1.7122	1.91529	1.84686	1.8717	2.2036	1.83933	1.94253	1.91703	1.96791	1.71268
no	14262082	XM_850059	PARK2	parkin RBR E3 ubiquitin protein ligase	chr1	-	53511665	53599742	.	0.26	3.02	0.125354	0.454385	.	0.15	3.01	0.282557	0.732828	2.65468	2.96407	3.12816	3.14277	3.20766	2.7761	3.06011	3.1417	2.93245	3.13792
no	14262086	XM_850059	PARK2	parkin RBR E3 ubiquitin protein ligase	chr1	-	53749571	53811143	.	0.3	3.38	0.135164	0.468427	.	0.23	3.72	0.117603	0.598962	3.43518	3.2417	3.1031	3.3005	3.82498	3.59583	3.5778	4.01655	3.73707	3.69352
no	14262089	XM_850059	PARK2	parkin RBR E3 ubiquitin protein ligase	chr1	-	53980463	53980624	.	0.14	2.7	0.507954	0.791852	.	0.58	2.95	0.0340962	0.479044	2.71129	2.69147	2.54155	3.12309	2.4471	2.41995	2.77438	3.21076	3.48396	2.8465
no	14262091	ENSCAFT00000001217; ENSCAFT00000047613	C1H6orf118	chromosome 1 open reading frame, human C6orf118	chr1	-	56460541	56480903	.	0.15	1.8	0.135858	0.469885	.	-0.14	1.9	0.178374	0.653307	1.77403	1.65354	1.79268	1.89776	1.88873	2.01857	1.94537	1.83712	1.89855	1.80451
no	14262101	XM_005615565; XM_005615566; XM_014113092; XM_014113096; XM_014113099; XM_014113107; XM_014113109; XM_014113112; XM_541190; ENSCAFT00000001259; ENSCAFT00000045354	PDE10A	phosphodiesterase 10A	chr1	-	56505859	56596845	.	-0.03	1.61	0.782339	0.924083	.	-0.16	1.71	0.441921	0.822649	1.47989	1.62783	1.75154	1.50531	1.6683	1.62853	1.99418	1.52931	1.43742	1.97387
no	14262121	XM_005615565; XM_005615566; XM_014113092; XM_014113096; XM_014113099; XM_014113107; XM_541190; ENSCAFT00000001259; ENSCAFT00000045354	PDE10A	phosphodiesterase 10A	chr1	-	56679604	56681620	.	0.07	1.26	0.41947	0.735939	.	-0.15	1.47	0.281374	0.731656	1.18045	1.22512	1.27064	1.33177	1.26741	1.66065	1.46516	1.58668	1.31207	1.33905
no	14262123	XM_014112807	LOC100685014	glutathione S-transferase kappa 1-like	chr1	-	56889200	56889887	.	-0.09	3.27	0.511593	0.793928	.	0.27	3.33	0.0659402	0.534238	3.17755	3.28157	3.46857	3.34799	3.09256	3.29446	3.05411	3.33004	3.53878	3.4571
no	14262128				chr1	-	57180440	57180497	.	0.17	1.9	0.541081	0.811246	.	0.33	2.02	0.17428	0.64945	2.17452	1.71974	1.61757	1.61843	2.39187	1.58791	2.06053	2.46022	2.08336	1.91352
no	14262130	NM_001003092; XM_005615248; ENSCAFT00000001265	T	T brachyury transcription factor	chr1	-	57228892	57237728	.	-0.04	2.74	0.741718	0.90903	.	-0.25	2.46	0.256359	0.714306	2.64466	2.74609	2.85989	2.79755	2.62934	2.53489	2.69096	2.04199	2.35928	2.69393
no	14262139	XM_014113120; XM_533472; ENSCAFT00000001268	SFT2D1	SFT2 domain containing 1	chr1	-	57381331	57399484	.	-0.09	8.75	0.439506	0.747983	.	-0.17	8.97	0.0982381	0.575233	8.71259	8.9657	8.69649	8.70836	8.69065	9.06357	9.08416	8.93766	8.87812	8.90994
no	14262148	XM_003432550; XM_014113137; XM_014113139; XM_014113147; XM_850175; ENSCAFT00000001310	RPS6KA2	ribosomal protein S6 kinase, 90kDa, polypeptide 2	chr1	-	57464895	57627005	.	-0.03	3.16	0.815177	0.936606	.	0.05	3.13	0.710363	0.929416	3.20699	3.09985	3.20056	2.95195	3.32387	2.90162	3.29451	3.18851	3.16243	3.10177
no	14262166	XM_005615569; XM_005615570; XM_005615571; XM_850178; XR_001316109; ENSCAFT00000001318; ENSCAFT00000045697	RNASET2	ribonuclease T2	chr1	-	57848732	57866619	.	-0.47	6.21	0.00234864	0.0906985	.	-0.18	9.83	0.0872954	0.561387	6.31611	6.41899	6.45607	6.00269	5.86032	9.93018	9.94333	9.71879	9.75869	9.80551
no	14262177	XM_541198; ENSCAFT00000001332	GPR31	G protein-coupled receptor 31	chr1	-	58022504	58024290	.	-0.05	3.25	0.712686	0.89577	.	0.2	6.75	0.318958	0.755805	3.23877	3.48393	3.09581	3.15129	3.29169	6.36962	6.88594	6.80642	6.66841	7.01527
no	14262180	XM_005615702; ENSCAFT00000035348	TTLL2	tubulin tyrosine ligase-like family member 2	chr1	-	58083541	58086075	.	-0.03	2.54	0.773422	0.920906	.	0.09	2.63	0.683874	0.919909	2.67112	2.50389	2.46902	2.44746	2.586	2.23	2.93028	2.63915	2.58852	2.78427
no	14262182	XM_005615573; ENSCAFT00000001339	UNC93A	unc-93 homolog A (C. elegans)	chr1	-	58101113	58125316	.	-0.13	3.09	0.253336	0.60268	.	-0.01	2.9	0.952753	0.990535	3.13938	3.21795	3.07193	3.11959	2.90374	3.04093	2.7776	3.23286	2.82763	2.63086
no	14262192	XM_541203	FRMD1	FERM domain containing 1	chr1	-	58645362	58657463	.	-0.07	3.71	0.607008	0.845309	.	-0.12	3.89	0.586118	0.886827	3.56995	3.94051	3.71775	3.5943	3.74973	3.91123	4.01891	4.1984	3.46123	3.86316
no	14262202	XM_850217; ENSCAFT00000050141	DACT2	dishevelled-binding antagonist of beta-catenin 2	chr1	-	58776993	58786667	.	0	3.71	0.987135	0.996309	.	0.08	3.7	0.710598	0.929476	3.57946	3.52449	4.02877	3.69252	3.72385	3.51002	3.79453	3.9986	3.78012	3.40637
no	14262208	NM_001197156; GU108579	THBS2	thrombospondin 2	chr1	-	59450687	59479766	.	-0.29	2.97	0.0274291	0.246671	.	-0.02	3.06	0.860757	0.967547	3.02769	3.03033	3.1905	2.87102	2.71721	3.04127	3.10558	3.0869	3.02697	3.05929
no	14262256				chr1	-	59928716	59929611	.	-0.26	2.27	0.122207	0.449696	.	0.01	2.19	0.958281	0.991786	2.1137	2.58867	2.41972	2.14555	2.07723	2.37133	2.00315	2.34396	2.01942	2.22378
no	14262262	XM_005615584; XM_005615585; XM_014113258; XM_014113261; XM_014113263; XM_850263	TRAPPC3L	trafficking protein particle complex 3-like	chr1	-	59973810	60008060	.	0.32	2.57	0.0532734	0.323632	.	-0.12	2.58	0.622732	0.901688	2.54906	2.48186	2.30739	2.59179	2.94404	2.62564	2.67747	2.47383	2.13462	2.9724
no	14262268	XM_533478; ENSCAFT00000001397	ZUFSP	zinc finger with UFM1-specific peptidase domain	chr1	-	60129744	60156468	.	0.05	6.88	0.619123	0.852073	.	-0.12	6.88	0.201907	0.672884	6.90278	6.85489	6.82276	6.8042	7.02073	6.95963	6.93646	6.82998	6.79117	6.85831
no	14262279	XM_005615588; ENSCAFT00000001408	FAM162B	family with sequence similarity 162, member B	chr1	-	60211842	60219162	.	-0.09	2.39	0.428107	0.740473	.	0.08	2.51	0.578443	0.883127	2.54559	2.31598	2.40964	2.39909	2.27014	2.50353	2.4121	2.48603	2.37391	2.75054
no	14262283	XM_014113297; XM_541212; ENSCAFT00000001414	GPRC6A	G protein-coupled receptor, class C, group 6, member A	chr1	-	60240864	60261409	.	-0.18	2.15	0.290894	0.634578	.	0.03	2.09	0.802784	0.954996	2.39725	2.07076	2.2158	1.82559	2.26142	1.9926	2.15692	1.98581	2.1364	2.18741
no	14262291	XM_014113314; XM_014113319; XM_014113322; ENSCAFT00000001427	ROS1	ROS proto-oncogene 1 , receptor tyrosine kinase	chr1	-	60605781	60726344	.	0.23	1.81	0.0536015	0.324364	.	0.03	1.88	0.770026	0.945665	1.62694	1.69987	1.814	1.89171	1.99761	1.81517	1.92135	1.85715	1.90249	1.92707
no	14262332	XM_541217; ENSCAFT00000001435	GOPC	golgi-associated PDZ and coiled-coil motif containing	chr1	-	60842530	60878332	.	0.1	7.32	0.368278	0.700136	.	-0.14	7.03	0.289626	0.73721	7.3237	7.21234	7.29454	7.46645	7.27827	7.03263	7.18602	6.94346	7.12283	6.84831
no	14262343	XM_014113360	CEP85L	centrosomal protein 85kDa-like	chr1	-	61547830	61690698	.	0.1	5.6	0.54621	0.813889	.	0.13	4.82	0.229974	0.692288	5.333	5.52521	5.81884	5.68704	5.62115	4.66201	4.82051	4.84262	4.87016	4.8864
no	14262360	XM_005615593; XM_541221; ENSCAFT00000001448; ENSCAFT00000048586	MCM9	minichromosome maintenance 9 homologous recombination repair factor	chr1	-	61820429	61912549	.	0.02	6.45	0.868238	0.955199	.	-0.28	5.72	0.0306531	0.474578	6.36857	6.603	6.35592	6.39174	6.53242	5.92934	5.84272	5.70105	5.5989	5.50466
no	14262373				chr1	-	61836693	61836823	.	0.1	1.53	0.60711	0.845335	.	0.07	1.33	0.678839	0.918147	1.13071	1.63626	1.68888	1.45225	1.72266	1.25683	1.31436	1.27828	1.6193	1.15868
no	14262375	XM_005615594; XM_005615595; XM_005615596; XM_005615597; XM_005615598; XM_005615599; XM_005615600; XM_014113379; XM_014113399; XR_001316173; XR_001316183; ENSCAFT00000001461; ENSCAFT00000001463	FAM184A	family with sequence similarity 184, member A	chr1	-	61958109	62022160	.	0.13	1.99	0.407855	0.729433	.	-0.26	2.26	0.0444399	0.497493	2.02099	1.74075	2.04789	1.88551	2.25514	2.30801	2.51609	2.18047	2.17182	2.10458
no	14262396	XM_533481; ENSCAFT00000001467; ENSCAFT00000045686	MAN1A1	mannosidase, alpha, class 1A, member 1	chr1	-	62162684	62326669	.	-0.2	7.64	0.0796052	0.380368	.	-0.15	8.55	0.150768	0.627526	7.82328	7.66412	7.66053	7.49473	7.54323	8.63041	8.64139	8.41378	8.53669	8.51337
no	14262410				chr1	-	62617755	62617880	.	0.17	1.15	0.241368	0.591386	.	0.13	1.3	0.412193	0.808401	1.27916	0.92142	1.03162	1.35227	1.14798	1.13426	1.31956	1.48831	1.45072	1.12311
no	14262412				chr1	-	63314523	63315570	.	-0.03	4.08	0.894429	0.965607	.	0.3	4.17	0.291056	0.737803	4.12583	4.12583	4.02064	3.74709	4.38381	4.38669	3.6002	4.55175	4.1992	4.12254
no	14262417	XM_005615601; XM_005615602; XM_014113418; ENSCAFT00000001480	TBC1D32	TBC1 domain family, member 32	chr1	-	63720993	63798482	.	0.47	4.83	0.00320892	0.102178	.	-0.16	3.94	0.224438	0.689476	4.65206	4.51783	4.75361	5.14174	5.07385	4.10965	3.96239	4.01847	3.86361	3.75612
no	14262429				chr1	-	63828190	63828333	.	-0.23	2.93	0.253112	0.60268	.	0.07	3	0.674115	0.916727	2.84072	3.38578	2.84072	2.88574	2.69318	2.79444	3.12573	2.83911	3.08901	3.15064
no	14262431	XM_005615601; XM_005615602; XM_014113418; ENSCAFT00000001480	TBC1D32	TBC1 domain family, member 32	chr1	-	63901191	63926670	.	0.32	5.86	0.0365053	0.277624	.	0.12	4.77	0.505929	0.853337	5.62602	5.79467	5.79267	5.90849	6.19926	4.78163	4.61713	4.55756	4.81333	5.08765
no	14262436	XM_533483; ENSCAFT00000001531; ENSCAFT00000001532	SERINC1	serine incorporator 1	chr1	-	64870155	64900562	.	0.09	8.34	0.323416	0.662679	.	-0.13	9.34	0.187663	0.660998	8.29013	8.34473	8.27425	8.34179	8.45255	9.37659	9.458	9.2802	9.25606	9.32517
no	14262448	NM_001003154; ENSCAFT00000001568; ENSCAFT00000001569; ENSCAFT00000001573; ENSCAFT00000044100; AF165915; AF165916; AF165917	TRDN	triadin	chr1	-	65458043	65817870	.	0.04	1.98	0.73933	0.907509	.	-0.16	1.74	0.394168	0.80015	2.03064	1.79204	2.07537	2.11711	1.90163	1.56883	2.10641	1.61844	1.5885	1.81478
no	14262471				chr1	-	67279513	67304450	.	0.35	6.45	0.00644335	0.135748	.	0.22	6.46	0.0965333	0.573174	6.22962	6.33853	6.34729	6.68295	6.63018	6.23053	6.4287	6.44189	6.6472	6.56699
no	14262479				chr1	-	67316535	67316637	.	0.5	2.98	0.0182673	0.209208	.	0.12	2.86	0.71192	0.929972	2.60171	2.96302	2.76027	3.48398	3.07423	2.5615	3.02098	3.45159	2.78252	2.49061
no	14262481	XM_005615626; XM_005615627; XM_005615628; ENSCAFT00000001635	ECHDC1	ethylmalonyl-CoA decarboxylase 1	chr1	-	69069278	69110641	.	0.02	7.7	0.852342	0.949221	.	0.03	8	0.752025	0.940998	7.68583	7.67934	7.70165	7.77265	7.63943	8.0679	7.90402	8.02102	7.98778	8.04295
no	14262488	XM_014113647; XM_014113653; XM_014113655; XM_014113657; ENSCAFT00000001637; ENSCAFT00000046059	SOGA3	SOGA family member 3	chr1	-	69217194	69261104	.	0.11	2.42	0.40824	0.729554	.	0.12	2.25	0.349541	0.775338	2.41326	2.29434	2.43493	2.65062	2.32655	2.09727	2.25628	2.21063	2.46229	2.22261
no	14262495	XM_005615630; XM_005615631; XM_005615632; ENSCAFT00000001642	LOC612694	protein LEG1 homolog	chr1	-	69368601	69387601	.	-0.1	1.69	0.407545	0.729309	.	0.12	1.7	0.239895	0.700182	1.65628	1.63513	1.88728	1.59431	1.66439	1.70047	1.55048	1.78047	1.73809	1.72282
no	14262502	XM_005615633; XM_005615634; XM_541237; ENSCAFT00000001645	THEMIS	thymocyte selection associated	chr1	-	69506891	69551307	.	0.04	1.67	0.848652	0.948157	.	0.13	1.91	0.511002	0.854986	1.45717	1.51316	1.97765	1.9218	1.45776	1.54048	2.13195	2.03029	1.95725	1.90188
no	14262508	XM_014113668; XM_014113670; XM_014113673; XM_014113675; XM_014113677; XM_014113682; ENSCAFT00000001683; ENSCAFT00000001685	PTPRK	protein tyrosine phosphatase, receptor type, K	chr1	-	69653331	69778386	.	-0.21	2.27	0.18204	0.53134	.	0.21	2.36	0.156835	0.633409	2.55753	2.38424	2.12558	2.16202	2.13953	2.33274	2.12299	2.52703	2.54174	2.25585
no	14262534	XM_014113668; XM_014113670; XM_014113673; XM_014113675; XM_014113677; XM_014113682; ENSCAFT00000001683; ENSCAFT00000001685	PTPRK	protein tyrosine phosphatase, receptor type, K	chr1	-	69910123	70078192	.	0.15	1.6	0.186775	0.535467	.	-0.01	1.78	0.928578	0.985924	1.4113	1.60465	1.60542	1.63612	1.74975	1.65364	1.9295	1.90477	1.75561	1.67885
no	14262539				chr1	-	70776809	70777639	.	-0.27	2.9	0.225495	0.576223	.	0.17	2.35	0.517058	0.857696	3.0559	2.95963	3.01164	3.09781	2.38526	2.39322	2.10686	2.72826	1.94931	2.5862
no	14262541	NM_001286967; ENSCAFT00000001707	ARHGAP18	Rho GTPase activating protein 18	chr1	-	71199662	71255732	.	0.03	4.54	0.786782	0.926206	.	0.01	6.95	0.925984	0.985413	4.58817	4.63611	4.35062	4.59559	4.51867	6.8402	7.03878	6.749	7.05416	7.05485
no	14262559	XM_541240; ENSCAFT00000001709	SAMD3	sterile alpha motif domain containing 3	chr1	-	71716731	71753831	.	-0.07	1.63	0.454626	0.757127	.	0.16	1.67	0.218049	0.684833	1.62206	1.73469	1.62915	1.63729	1.54244	1.59777	1.55095	1.88544	1.58711	1.72791
no	14262571	XM_005615638; XM_005615642; XM_005615643; XM_005615646; XM_005615648; XM_005615649; XM_005615650; XM_014113713; XM_014113719; XM_014113722; XM_014113725; XM_014113726; XM_014113730; XM_014113737; XM_014113738; XM_014113757; XM_014113762; XM_014113766; XM_014113784; XM_846519; XR_001316238; XR_001316247; XR_001316249; XR_291311; XR_291313; ENSCAFT00000001740	EPB41L2	erythrocyte membrane protein band 4.1-like 2	chr1	-	72177843	72278445	.	-0.06	7.39	0.523537	0.7994	.	-0.14	6.27	0.252323	0.710549	7.44854	7.33843	7.45679	7.40613	7.29887	6.4466	6.25779	6.31465	6.20229	6.12254
no	14262590				chr1	-	72890269	72890373	.	0.04	1.45	0.765644	0.918711	.	-0.24	1.61	0.0912275	0.565865	1.50129	1.49326	1.30968	1.64187	1.30822	1.81354	1.68821	1.36959	1.5091	1.65955
no	14262592				chr1	-	73033261	73033367	.	-0.18	1.66	0.200425	0.550272	.	-0.01	2.02	0.973306	0.99484	1.62618	1.81271	1.74688	1.38091	1.71468	1.80237	2.24934	1.70016	2.54634	1.80108
no	14262594	XM_014117139; ENSCAFT00000001864	HABP4	hyaluronan binding protein 4	chr1	-	73397315	73433923	.	0	5.82	0.996774	0.99876	.	-0.25	6.32	0.146592	0.623266	5.76065	5.77072	5.93404	5.65572	5.98682	6.3158	6.62282	6.0431	6.38763	6.23264
no	14262603				chr1	-	73454671	73454777	.	0.17	1.89	0.353108	0.689304	.	0.13	1.59	0.399942	0.803704	1.96586	1.55861	1.94973	1.82183	2.16048	1.61942	1.4047	1.83633	1.65369	1.44228
no	14262605	XM_014117196	LOC106559354	DNA excision repair protein ERCC-6-like 2	chr1	-	73851953	73887364	.	0.09	7.09	0.423955	0.738444	.	0.11	5.98	0.33562	0.766415	7.15828	7.0384	6.95481	7.05103	7.23237	5.83408	5.99126	6.04167	5.91563	6.11897
no	14262618				chr1	-	73887516	73887622	.	0.12	1.96	0.70902	0.894117	.	-0.2	1.73	0.470391	0.837001	1.45368	1.75118	2.54758	2.04543	2.02223	2.12275	1.58457	1.46071	2.08679	1.41013
no	14262620	XM_014117189	LOC476297	DNA excision repair protein ERCC-6-like 2	chr1	-	73892096	73974607	.	0.08	7	0.380268	0.708517	.	-0.11	5.92	0.435689	0.819141	6.90138	6.99784	6.9979	7.1012	6.99948	6.03503	5.94514	5.83374	5.72024	6.08575
no	14262634				chr1	-	74397801	74398774	.	0.28	3.02	0.277762	0.622945	.	-0.38	2.91	0.352298	0.776454	2.44975	2.94975	3.31642	3.12685	3.24569	2.85116	3.41488	2.28403	2.51167	3.46429
no	14262637	NR_049241	MIR24-1	microRNA mir-24-1	chr1	-	74734229	74734290	.	0.1	1.84	0.539992	0.810424	.	-0.12	2.05	0.37395	0.789103	1.74054	1.64922	2.01798	1.7105	2.10343	2.00739	2.22651	1.8964	2.14407	1.95722
no	14262639	NR_049240	MIR27B	microRNA mir-27b	chr1	-	74734734	74734806	.	0.06	2.46	0.520062	0.797498	.	0.28	2.21	0.346508	0.773092	2.38168	2.38645	2.54107	2.47556	2.5255	1.74975	2.33777	2.16771	2.77473	2.03445
no	14262641	NR_049239	MIR23B	microRNA mir-23b	chr1	-	74734970	74735029	.	-0.41	1.85	0.177524	0.525944	.	0.2	1.64	0.359797	0.780242	2.56046	1.70294	1.77645	1.77261	1.44372	1.59153	1.45087	1.3633	2.03143	1.7687
no	14262643	XM_014116160; XM_014117227; XM_014117230	LOC106559202; C1H9orf3	uncharacterized LOC106559202; chromosome 1 open reading frame, human C9orf3	chr1	-	74808051	74878225	.	0.04	4.22	0.681216	0.882292	.	-0.02	4.07	0.895132	0.976639	4.08192	4.30663	4.20537	4.20827	4.27433	4.08548	4.07414	4.2272	3.85418	4.10405
no	14262652	XM_014117227; XM_014117230	C1H9orf3	chromosome 1 open reading frame, human C9orf3	chr1	-	74981469	75023046	.	-0.03	4.55	0.836071	0.944859	.	0.24	3.89	0.280411	0.731255	4.28319	4.78301	4.63932	4.43914	4.62845	3.61706	3.87002	3.75969	4.34346	3.84005
no	14262658	XM_541257; ENSCAFT00000002029	CTSL3	cathepsin L family member 3	chr1	-	75272527	75275720	.	-0.14	3.07	0.341181	0.678607	.	0.07	2.94	0.554255	0.872924	3.29057	3.11325	2.96902	2.86211	3.11532	2.83587	2.96031	2.81909	2.99883	3.09477
no	14262663	NM_001197157; XM_005615756; XM_005615757; XM_005615758; XM_005615759; ENSCAFT00000002041; HQ189123	DAPK1	death-associated protein kinase 1	chr1	-	75336138	75504191	.	0.03	8.76	0.741848	0.90909	.	0.1	9.22	0.343838	0.771995	8.77343	8.70713	8.76993	8.85113	8.71158	9.23558	9.08494	9.26943	9.22127	9.27777
no	14262689	XM_005615804; XM_005615805; XM_005615806; XM_014117281; XM_533507; ENSCAFT00000002087	NAA35	N(alpha)-acetyltransferase 35, NatC auxiliary subunit	chr1	-	76773250	76817251	.	-0.03	8.05	0.729846	0.903675	.	-0.02	7.4	0.881896	0.973577	7.99272	8.0646	8.13359	8.01039	8.05234	7.30671	7.51983	7.3594	7.42281	7.41024
no	14262699				chr1	-	77154631	77154733	.	0.18	1.42	0.084817	0.38997	.	-0.07	1.43	0.737526	0.93741	1.30109	1.33468	1.41255	1.49767	1.55782	1.77745	1.1606	1.38639	1.44635	1.37903
no	14262701	XM_003432718; XM_005615813; XM_843496; ENSCAFT00000002138	NTRK2	neurotrophic tyrosine kinase, receptor, type 2	chr1	-	77504972	77585696	.	-0.32	2.96	0.173804	0.521505	.	0.08	2.55	0.42805	0.81706	3.05367	3.31166	2.88732	2.44759	3.07937	2.44556	2.56058	2.58075	2.53603	2.6251
no	14262709	XM_003432718; XM_003432719; XM_005615813; XM_014117307; XM_541264; XM_843496; ENSCAFT00000002138	NTRK2	neurotrophic tyrosine kinase, receptor, type 2	chr1	-	77766009	77831516	.	-0.01	1.6	0.927047	0.977731	.	0.16	1.68	0.452978	0.828463	1.75822	1.44212	1.62528	1.59557	1.59972	1.42768	1.73769	1.49623	1.65732	2.06601
no	14262720	XM_014117325; XM_014117328; XM_014117333; XM_014117335; XM_014117337; ENSCAFT00000002145	RMI1	RecQ mediated genome instability 1	chr1	-	78537607	78539559	.	0.07	7.56	0.442923	0.750393	.	-0.24	7.45	0.0633952	0.530688	7.53085	7.56935	7.49199	7.62932	7.571	7.62468	7.54854	7.44112	7.23053	7.38284
no	14262727				chr1	-	78914635	78914752	.	0.14	2.38	0.3157	0.65656	.	0.42	2.25	0.0361259	0.483407	2.1249	2.48968	2.35577	2.40857	2.51426	2.21506	1.7904	2.51807	2.46586	2.28278
no	14262729	XM_014117402; ENSCAFT00000002272; ENSCAFT00000048541	FAM75D1	family with sequence similarity 75, member D1	chr1	-	80391784	80397784	.	0.02	1.61	0.824018	0.939838	.	0.08	1.64	0.593214	0.889564	1.61063	1.57126	1.61044	1.70528	1.53272	1.67799	1.50933	1.66124	1.85697	1.49212
no	14262736	XM_014117407	LOC102155766	putative spermatogenesis-associated protein 31D4	chr1	-	80425499	80431663	.	-0.13	3.24	0.427822	0.740403	.	0.08	2.71	0.779849	0.948523	3.4778	3.00436	3.39917	3.1055	3.21986	2.99786	2.3291	2.36928	3.15207	2.72131
no	14262741	XM_005616815; XM_005616816	LOC102151355; LOC102151589	nuclear pore-associated protein 1-like	chr1	-	81503163	81506267	.	-0.16	5.83	0.307509	0.649777	.	0.34	5.52	0.0198535	0.455028	6.05743	5.96275	5.64536	5.79775	5.66853	5.22585	5.40019	5.65286	5.55998	5.75218
no	14262744	XM_014117422; XM_014117425; XM_014117428; XM_014117433; XM_014117436; XM_014117438; ENSCAFT00000002285; ENSCAFT00000002416	LOC476317	transducin-like enhancer protein 4	chr1	-	82195010	82335236	.	0.06	7.77	0.620746	0.852339	.	0.13	4.52	0.638572	0.906096	7.64351	7.70511	7.89497	7.88716	7.72571	3.99104	4.89741	4.44126	4.52685	4.76723
no	14262758				chr1	-	82762120	82762448	.	-0.05	3.6	0.727948	0.902338	.	-0.48	3.47	0.00708132	0.414188	3.52581	3.78661	3.53241	3.70526	3.42931	3.73282	3.78475	3.10183	3.40608	3.32606
no	14262760	XM_533520; ENSCAFT00000002468; ENSCAFT00000048312	PSAT1	phosphoserine aminotransferase 1	chr1	-	83446325	83477047	.	0.08	10.63	0.379636	0.708161	.	-0.19	10.92	0.0714884	0.545357	10.5346	10.6088	10.6374	10.7029	10.6479	11.0768	10.9904	10.862	10.8228	10.8475
no	14262770	XM_005615827; XM_005615829; XM_014117446; XM_014117447; ENSCAFT00000002473; ENSCAFT00000043184	CEP78	centrosomal protein 78kDa	chr1	-	83511822	83538331	.	0.03	5.73	0.724089	0.900716	.	-0.15	4.92	0.275757	0.728029	5.72148	5.70759	5.70765	5.65771	5.83542	5.10705	4.90805	4.94787	4.93474	4.68752
no	14262789	XM_014117463; XM_014117467; XM_014117471; XM_014117473; XM_014117474; ENSCAFT00000002558; ENSCAFT00000048812	VPS13A	vacuolar protein sorting 13 homolog A (S. cerevisiae)	chr1	-	84261797	84478060	.	-0.18	7.14	0.0801758	0.380626	.	-0.11	7.8	0.238266	0.699247	7.19874	7.2331	7.20302	7.08014	6.99091	7.90229	7.83934	7.75139	7.74294	7.7837
no	14262861	XM_845414; ENSCAFT00000002574	FOXB2	forkhead box B2	chr1	-	84611849	84613237	.	0.02	4.25	0.930472	0.978554	.	0.45	4.22	0.00844577	0.420834	4.20746	4.31156	4.20257	3.9743	4.5371	3.86431	4.03887	4.25848	4.47618	4.47002
no	14262865	XM_005615841; XM_005615843; XM_014117502; XM_014117505; XM_014117509; XM_014117510; XM_014117512; XM_014117514; XM_014117515; XM_014117517; ENSCAFT00000002589	GCNT1	glucosaminyl (N-acetyl) transferase 1, core 2	chr1	-	85058485	85059771	.	-0.05	7.49	0.61108	0.848023	.	0.06	8.21	0.53515	0.864295	7.55425	7.50387	7.48075	7.42562	7.50827	8.10167	8.23735	8.23362	8.23221	8.22073
no	14262867	XM_014116206; ENSCAFT00000002652; ENSCAFT00000047858; ENSCAFT00000049905	PCSK5	proprotein convertase subtilisin/kexin type 5	chr1	-	85159542	85491437	.	0.1	2.59	0.451396	0.755529	.	-0.15	2.43	0.29276	0.738447	2.52697	2.35784	2.75229	2.64363	2.65488	2.63278	2.40584	2.4232	2.18816	2.48736
no	14262901	XM_005615853	OSTF1	osteoclast stimulating factor 1	chr1	-	86153512	86183504	.	-0.12	9.43	0.217155	0.567364	.	-0.06	9.38	0.481479	0.842768	9.44933	9.47943	9.49688	9.29878	9.41316	9.43059	9.39914	9.39128	9.30459	9.35477
no	14262912	XM_014117555	RORB	RAR-related orphan receptor B	chr1	-	86545256	86597834	.	-0.2	2.05	0.158615	0.502687	.	-0.02	1.96	0.906439	0.980069	2.11896	2.05565	2.22848	1.75467	2.105	2.25554	1.69484	1.89488	1.84261	2.11887
no	14262922				chr1	-	87145948	87146555	.	0.06	4.17	0.692281	0.887342	.	-0.28	4.26	0.559722	0.874528	4.1013	4.39202	3.93555	4.26056	4.14591	4.65101	4.20161	4.50773	3.21204	4.71013
no	14262925	NM_001286970	ANXA1	annexin A1	chr1	-	87811783	87830724	.	-0.14	7.6	0.146193	0.485782	.	0.01	10.13	0.916582	0.983893	7.64138	7.65062	7.68764	7.55115	7.49249	10.095	10.1481	10.1239	10.0666	10.204
no	14262939	XM_005616820; ENSCAFT00000002833	TMC1	transmembrane channel-like 1	chr1	-	88113714	88220508	.	-0.02	1.99	0.824042	0.939838	.	-0.05	1.98	0.614666	0.8985	2.06961	1.88916	2.03183	1.98031	1.9696	1.96913	2.05305	2.01972	1.99904	1.85944
no	14262957	XM_541285; ENSCAFT00000002853; ENSCAFT00000044098	GDA	guanine deaminase	chr1	-	88577791	88654014	.	0.05	1.9	0.614125	0.849447	.	-0.1	1.82	0.513203	0.85614	1.82772	1.82814	1.97609	2.02153	1.842	1.99366	1.75167	1.84332	1.58785	1.90017
no	14262972	XM_845851; ENSCAFT00000002861	C1H9orf85	chromosome 1 open reading frame, human C9orf85	chr1	-	88813553	88873325	.	-0.12	6	0.423032	0.738116	.	-0.25	5.32	0.092547	0.566504	6.11671	6.05448	5.96362	5.72733	6.1296	5.45655	5.48317	5.03796	5.21976	5.3933
no	14262977	XM_005615874; XM_005615875; XM_533529; ENSCAFT00000002987; ENSCAFT00000042950	SMC5	structural maintenance of chromosomes 5	chr1	-	90263638	90354509	.	0.35	8.86	0.00805305	0.148572	.	0	8.7	0.994466	0.999052	8.68829	8.80409	8.66061	9.02231	9.11489	8.74318	8.66429	8.78749	8.65119	8.67049
no	14263003	XM_005615877; XM_846007; ENSCAFT00000002991	MAMDC2	MAM domain containing 2	chr1	-	90372958	90455405	.	-0.15	2.13	0.181614	0.530865	.	-0.15	2.02	0.305002	0.745277	2.23226	2.25176	2.09414	1.97994	2.11173	2.12835	2.09344	1.8794	1.8275	2.18193
no	14263016				chr1	-	90389106	90390514	.	-0.03	9.16	0.7615	0.917024	.	0.02	8.8	0.83848	0.963409	9.16204	9.14405	9.19446	9.14054	9.141	8.8125	8.76245	8.88792	8.82933	8.70714
no	14263018	XM_014117632; XM_014117635; XM_014117636; XM_014117643; XM_014117647; XM_014117649; XM_846037; XR_001317245	C1H9orf135	chromosome 1 open reading frame, human C9orf135	chr1	-	90638879	90707753	.	-0.01	1.76	0.951495	0.985929	.	0.22	2.16	0.16198	0.639764	1.80319	1.55151	1.92932	1.80459	1.70169	2.04312	2.02125	2.03723	2.2726	2.43236
no	14263024	XM_005615882; XM_005615883; ENSCAFT00000003005; ENSCAFT00000019955	FAM189A2	family with sequence similarity 189, member A2	chr1	-	91071949	91096131	.	-0.05	2.45	0.736441	0.905907	.	0.21	2.47	0.0640135	0.531535	2.60521	2.44378	2.37757	2.65191	2.19062	2.37405	2.31151	2.48842	2.54412	2.61707
no	14263041	NM_001003204; XM_005615719; XM_005615720; XM_005615721; XM_005615722; XM_005615724; XM_005615725; XM_014113984; ENSCAFT00000003012; ENSCAFT00000046860; ENSCAFT00000048763; L27152	TJP2	tight junction protein 2	chr1	-	91193246	91297764	.	0.27	5.32	0.0676774	0.354892	.	-0.14	5.74	0.294439	0.738447	5.05409	5.18335	5.40305	5.4753	5.48175	5.79239	5.85611	5.49779	5.83431	5.71256
no	14263067	NM_001109958; ENSCAFT00000045995	FXN	frataxin	chr1	-	91355341	91378319	.	-0.98	7	2.23816e-05	0.0155362	.	-0.23	6.27	0.0559985	0.519202	7.39046	7.32749	7.44641	6.35497	6.46101	6.48293	6.32176	6.16372	6.21864	6.14588
no	14263087	XM_846280; ENSCAFT00000003049	FAM122A	family with sequence similarity 122A	chr1	-	91653139	91653999	.	0.01	6.46	0.929501	0.978389	.	-0.11	5.75	0.479045	0.841738	6.49468	6.56554	6.31812	6.41914	6.51943	5.77784	5.86801	5.54748	5.60059	5.97685
no	14263089	XM_014117685; ENSCAFT00000003055	PGM5	phosphoglucomutase 5	chr1	-	91891990	92061805	.	0.25	2.48	0.287029	0.630461	.	0.02	7.08	0.829626	0.961304	2.55704	2.65724	1.91988	2.61632	2.64726	7.07924	7.05142	7.07952	7.03119	7.14479
no	14263101	NM_001313837; XM_005615886; XM_014114209; ENSCAFT00000003076	CBWD2	COBW domain containing 2	chr1	-	92130784	92188054	.	-0.44	7.58	0.00158963	0.0771639	.	-0.1	8.73	0.26166	0.718527	7.71213	7.76839	7.79962	7.34023	7.29252	8.7906	8.80331	8.66456	8.68537	8.72712
no	14263117	XM_533539; ENSCAFT00000003228	KIAA0020	KIAA0020 ortholog	chr1	-	94458065	94497298	.	0.41	8.17	0.0023819	0.0912217	.	0.13	8.29	0.211218	0.679963	8.0213	8.03978	7.95545	8.42363	8.40277	8.27383	8.15319	8.32123	8.31355	8.39025
no	14263136	XM_014116233	LOC609469	histone-arginine methyltransferase CARM1-like	chr1	-	94556703	94653333	.	0.19	2.56	0.189335	0.538592	.	0.05	2.51	0.693018	0.922198	2.60077	2.41006	2.44336	2.50357	2.84682	2.33754	2.61435	2.66581	2.42207	2.50063
no	14263149	XM_005615908; XM_005615911; XM_005615912; XM_005615913; XM_005615915; XM_005615916; XM_005615917; XM_014117751; XM_014117758; XM_014117761; XM_014117774; XM_014117788; ENSCAFT00000003260; ENSCAFT00000045303	RFX3	regulatory factor X, 3 (influences HLA class II expression)	chr1	-	94845887	95002161	.	0.03	2.27	0.847445	0.947612	.	0.11	6.44	0.334523	0.76576	2.06647	2.40547	2.30756	2.36401	2.20639	6.44872	6.30095	6.42978	6.4416	6.5695
no	14263167				chr1	-	94886029	94886267	.	0.16	1.39	0.211353	0.561437	.	-0.26	1.86	0.245985	0.705125	1.14617	1.4672	1.3533	1.46921	1.49734	1.94776	2.07952	1.69005	1.44795	2.11961
no	14263169	XM_005615922; XM_005615923; XM_005615924; XM_005615925; XM_005615926; XM_005615927; XM_005615928; XM_541295; ENSCAFT00000045395	GLIS3	GLIS family zinc finger 3	chr1	-	95348772	95445785	.	-0.05	3.48	0.710145	0.894412	.	0.18	3.49	0.269568	0.723177	3.40605	3.67151	3.43434	3.60866	3.29369	3.2746	3.49838	3.38675	3.53343	3.76889
no	14263177	XM_005615922; XM_005615923; XM_005615924; XM_005615925; XM_005615926; XM_005615927; XM_005615928; XM_541295; ENSCAFT00000045395	GLIS3	GLIS family zinc finger 3	chr1	-	95638040	95646337	.	-0.07	2.96	0.635308	0.859835	.	-0.03	3.5	0.911659	0.981988	3.0765	3.00113	2.90308	3.13889	2.70523	3.6634	3.37568	3.21947	4.00356	3.24408
no	14263181	XM_014116234	SPATA6L	spermatogenesis associated 6-like	chr1	-	96061301	96107474	.	-0.21	2.16	0.0610678	0.340142	.	0.18	2.29	0.21436	0.683534	2.25044	2.16687	2.3126	1.97567	2.08666	2.23839	2.12416	2.22566	2.57283	2.29545
no	14263195	XM_005615929	AK3	adenylate kinase 3	chr1	-	96154380	96161363	.	0.17	7.64	0.0956066	0.40943	.	0.08	6.83	0.464018	0.833694	7.63109	7.53622	7.55212	7.79047	7.70026	6.80336	6.76049	6.85987	6.95773	6.75977
no	14263198				chr1	-	96231993	96232101	.	0.14	1.72	0.443833	0.751243	.	0.04	1.59	0.794341	0.952592	1.66635	1.74601	1.57712	1.51982	2.08382	1.41694	1.72261	1.63288	1.45463	1.73524
no	14263200				chr1	-	96405566	96405670	.	-0.18	1.98	0.303217	0.645959	.	-0.91	2.51	0.00149067	0.372027	2.05649	1.81965	2.29361	2.02464	1.721	3.12029	2.98971	2.17751	1.88503	2.38569
no	14263202	XM_005615943; XM_014117839; XR_001317319; XR_001317320; ENSCAFT00000003338	INSL6	insulin-like 6	chr1	-	96525702	96540550	.	0	1.78	0.961313	0.988269	.	-0.26	3.55	0.161246	0.639595	1.7267	1.75814	1.85791	1.73612	1.81656	3.81966	3.60489	3.67412	3.19157	3.48207
no	14263206	NM_001003132; XM_014113974; AF233687	RLN2	relaxin 2	chr1	-	96566333	96570855	.	0.03	2.33	0.799255	0.931204	.	-0.09	2.3	0.596767	0.890835	2.28216	2.4266	2.24826	2.20184	2.50034	2.16225	2.54624	2.18776	2.18113	2.43732
no	14263210	XM_005615938; XM_005615940; XM_014117852; XM_014117859; XM_014117860; XM_014117864; XM_846985; ENSCAFT00000003342	PLGRKT	plasminogen receptor, C-terminal lysine transmembrane protein	chr1	-	96589165	96641504	.	0.58	4.71	0.00034375	0.0431815	.	0.02	5.02	0.900789	0.977893	4.47157	4.45132	4.52621	5.07343	5.04307	4.96027	5.06176	4.98755	4.82296	5.28166
no	14263218				chr1	-	96840453	96840550	.	-0.22	1.04	0.080281	0.380626	.	-0.1	1.16	0.489098	0.845572	1.27048	1.01258	1.1179	0.86482	0.9581	1.02807	1.41515	1.18888	1.0775	1.09754
no	14263220	XM_005616822	ERMP1	endoplasmic reticulum metallopeptidase 1	chr1	-	96913626	96950620	.	-0.01	8.64	0.882902	0.961254	.	0.08	9.3	0.490825	0.845987	8.55974	8.65789	8.72384	8.5875	8.67791	9.20995	9.29696	9.26545	9.26872	9.45355
no	14263235	XM_005615947; ENSCAFT00000003366; ENSCAFT00000049580	LOC102155374	spermatogenesis-associated protein 31E1	chr1	-	97163831	97169494	.	-0.1	2.02	0.445356	0.751901	.	0.04	1.79	0.807463	0.956243	2.25089	1.99682	1.94642	2.04104	1.88973	1.56945	1.96778	1.93349	1.73168	1.75311
no	14263240	XM_014116249	LOC609770	contactin-associated protein-like 3	chr1	-	97605423	97695012	.	0.39	2.19	0.00484883	0.120347	.	-0.17	2.29	0.192379	0.665641	2.03654	1.95759	2.12289	2.39605	2.46184	2.33674	2.45879	2.38729	2.10225	2.18002
no	14263264	XM_005615948; XM_005615949; XM_005615950; XM_014117899; XM_541307; ENSCAFT00000003398	LOC484191	serine/threonine-protein kinase MRCK alpha-like	chr1	-	97977479	98009871	.	-0.09	1.38	0.386736	0.712685	.	-0.05	1.52	0.70599	0.927786	1.49076	1.33838	1.41098	1.2427	1.40103	1.50162	1.58491	1.62672	1.52988	1.33458
no	14263276				chr1	-	98012015	98012152	.	0.11	1.23	0.25476	0.603783	.	-0.01	1.46	0.949398	0.989712	1.19618	1.15744	1.2166	1.25438	1.33951	1.49969	1.43223	1.30371	1.83054	1.22488
no	14263278				chr1	-	98014592	98014794	.	-0.36	2.97	0.225312	0.576087	.	0.03	2.93	0.931108	0.986535	2.66358	3.51515	3.17555	2.47428	3.03284	2.44111	3.3777	2.94116	2.58761	3.28682
no	14263280				chr1	-	98124652	98124750	.	0.16	1.53	0.255577	0.604229	.	0.11	1.6	0.613543	0.898475	1.33751	1.49733	1.5512	1.78206	1.46147	1.7876	1.28464	1.39951	1.61168	1.94017
no	14263282				chr1	-	98393815	98396068	.	0.2	6.77	0.120971	0.448449	.	0.15	6.3	0.174552	0.649524	6.56745	6.63695	6.85465	6.84025	6.93992	6.23008	6.17663	6.47033	6.30962	6.28906
no	14263285	XM_005615953; XM_014117933; ENSCAFT00000003411; ENSCAFT00000037008; FJ409639	SYK	spleen tyrosine kinase	chr1	-	98974813	99024662	.	-0.04	8.48	0.650843	0.867575	.	-0.03	7.5	0.725513	0.934041	8.488	8.4204	8.57236	8.48184	8.41856	7.48406	7.55524	7.42128	7.46107	7.57233
no	14263298				chr1	-	99562346	99562496	.	-0.05	2.3	0.759108	0.915919	.	0.37	2.56	0.0692822	0.541957	2.2871	2.10676	2.55981	2.30338	2.24134	2.55994	2.11936	2.68871	2.88282	2.56294
no	14263300	XM_541314; ENSCAFT00000003425	GADD45G	growth arrest and DNA-damage-inducible, gamma	chr1	-	99813759	99814652	.	0.02	3.39	0.848995	0.948317	.	0.38	3.16	0.0519227	0.512902	3.19904	3.46348	3.46995	3.32362	3.47878	3.09157	2.78606	3.47684	3.10308	3.36721
no	14263305	XM_014117976; XM_014117979; XM_014117982; XM_014117983; XM_014117987; XM_014117988; XR_001317352; ENSCAFT00000003443; ENSCAFT00000047247	SECISBP2	SECIS binding protein 2	chr1	-	99948814	99995397	.	0.16	6.69	0.166531	0.512014	.	-0.13	6.34	0.293588	0.738447	6.59424	6.72583	6.56077	6.69122	6.89216	6.36928	6.45834	6.14408	6.39351	6.32351
no	14263324	XM_003432656; XM_014117992; ENSCAFT00000003448	CKS2	CDC28 protein kinase regulatory subunit 2	chr1	-	99996830	100001807	.	0.08	6.24	0.361722	0.695828	.	0.21	5.43	0.0767104	0.551681	6.18856	6.21984	6.22699	6.2772	6.30805	5.40022	5.20834	5.55549	5.47303	5.52528
no	14263330	XM_005615961; ENSCAFT00000003462	S1PR3	sphingosine-1-phosphate receptor 3	chr1	-	100171881	100173029	.	0.06	2.88	0.78052	0.92327	.	0.29	2.81	0.026189	0.466727	3.21552	2.77689	2.58819	2.70945	3.13403	2.73159	2.55175	2.92985	2.96775	2.89212
no	14263332				chr1	-	100394859	100402200	.	0.29	2.78	0.0175578	0.204686	.	-0.02	2.55	0.889227	0.975318	2.61673	2.61232	2.75402	2.93902	2.96019	2.58608	2.54503	2.83329	2.40073	2.39366
no	14263338	XM_005615963; XM_014117997; XM_533554; ENSCAFT00000027725; ENSCAFT00000048190	SPIN1	spindlin 1	chr1	-	100423327	100457793	.	0.27	7.47	0.0322746	0.265153	.	0.07	7.49	0.553901	0.872801	7.29917	7.44679	7.35503	7.70816	7.55624	7.54211	7.36629	7.57238	7.57476	7.41609
no	14263348	ENSCAFT00000003492	ZNF169	zinc finger protein 169	chr1	-	100790412	100910757	.	0.15	4.46	0.151112	0.49275	.	0.04	4.42	0.793848	0.952512	4.41181	4.43685	4.35692	4.4745	4.63176	4.28743	4.49731	4.16576	4.56262	4.57998
no	14263355	XM_005616825	LOC102153277	NUT family member 2G-like	chr1	-	100826112	100827199	.	-0.28	3.89	0.0668801	0.353645	.	0.02	4.65	0.883572	0.973638	4.09762	3.78929	4.1321	3.6668	3.77914	4.54801	4.72665	4.65809	4.78181	4.52587
no	14263357	NR_128854	MIRLET7D	microRNA let-7d	chr1	-	100970946	100971032	.	0.15	3.69	0.361058	0.6955	.	0.07	4.14	0.586895	0.887277	3.83014	3.34607	3.6937	3.8687	3.68722	4.16274	4.03064	4.26166	4.2696	3.97671
no	14263359	NR_049237	MIRLET7F	microRNA let-7f	chr1	-	100972833	100972919	.	0.12	1.47	0.263648	0.611197	.	-0.18	1.91	0.247678	0.70664	1.37513	1.53679	1.33725	1.48813	1.59187	1.84808	2.18233	1.9619	1.83466	1.71827
no	14263361				chr1	-	100973217	100973296	.	-0.15	3.35	0.413104	0.732595	.	0.09	3.1	0.469211	0.836799	3.25175	3.73941	3.22272	3.30181	3.2104	3.01804	3.07229	3.31716	2.99947	3.09868
no	14263363	XM_003432671; XM_005615980; XM_005615982; XM_533558; XR_001317372; XR_291364; ENSCAFT00000003500; ENSCAFT00000043178	PTPDC1	protein tyrosine phosphatase domain containing 1	chr1	-	101013264	101036345	.	0.39	3.78	0.006704	0.136352	.	0.13	3.2	0.479816	0.842082	3.72004	3.51687	3.63233	3.96469	4.06121	3.10757	3.12709	2.92364	3.44788	3.37016
no	14263374				chr1	-	101075630	101075733	.	0.12	2.14	0.313602	0.655017	.	0.09	2.22	0.656461	0.911684	2.17009	2.02863	2.08439	2.3455	2.08535	2.3542	1.98204	2.07417	2.56679	2.13458
no	14263376	XM_005615983; XM_014118048; ENSCAFT00000003538; ENSCAFT00000048688	PHF2	PHD finger protein 2	chr1	-	101258731	101291454	.	0.23	6.83	0.0303777	0.257705	.	-0.11	6.44	0.319014	0.755805	6.78582	6.68814	6.74346	6.96776	6.98039	6.55741	6.45311	6.46207	6.43838	6.2858
no	14263397	XM_005615987; XM_005615988; ENSCAFT00000003552	LOC610549	constitutive coactivator of PPAR-gamma-like protein 1	chr1	-	101335220	101405855	.	0.13	7.83	0.185681	0.534481	.	0.11	7.47	0.286494	0.735204	7.83458	7.73127	7.75684	7.93029	7.87554	7.44375	7.35378	7.54248	7.42261	7.5659
no	14263418	XM_014116284	WNK2	WNK lysine deficient protein kinase 2	chr1	-	101505001	101602597	.	-0.05	3.05	0.564207	0.822955	.	-0.03	2.96	0.826982	0.960493	3.1136	3.07861	3.00589	2.99579	3.03123	2.82576	3.12549	3.01492	2.97911	2.84774
no	14263442	XM_014118054	C1H9orf89	chromosome 1 open reading frame, human C9orf89	chr1	-	101651508	101654485	.	-0.16	4.72	0.140683	0.477726	.	0.18	4.56	0.21745	0.684401	4.69595	4.85338	4.8124	4.68762	4.56247	4.54038	4.35944	4.77801	4.46217	4.63833
no	14263449	XM_014118056; XM_014118062; XM_014118064; XM_014118070	SUSD3	sushi domain containing 3	chr1	-	101669473	101674505	.	-0.68	4.06	0.000764892	0.0580747	.	0.41	3.49	0.0834437	0.557207	4.43496	4.29946	4.25919	3.77932	3.51936	2.92336	3.55403	3.75451	3.66774	3.52716
no	14263454	XM_005615990; ENSCAFT00000003583; ENSCAFT00000049803	FGD3	FYVE, RhoGEF and PH domain containing 3	chr1	-	101694006	101717080	.	-0.19	5.19	0.209158	0.559148	.	0.14	4.56	0.203735	0.674674	5.26389	5.47969	5.06731	5.14187	5.019	4.42158	4.52487	4.55069	4.57754	4.71655
no	14263468	XM_533561; ENSCAFT00000003607	CENPP	centromere protein P	chr1	-	101870612	101881331	.	0.03	7.78	0.791484	0.927644	.	-0.11	7.77	0.25016	0.707859	7.83879	7.8065	7.67298	7.72876	7.87164	7.80382	7.86024	7.75277	7.73859	7.67209
no	14263476	XM_533561; ENSCAFT00000003607	CENPP	centromere protein P	chr1	-	101931195	102088422	.	0.03	7.69	0.757165	0.915296	.	-0.06	7.31	0.59251	0.889497	7.70856	7.7551	7.57785	7.70068	7.72091	7.32123	7.37926	7.23694	7.42675	7.20867
no	14263483	XM_014118156; XM_533564; ENSCAFT00000003672	HIATL1	hippocampus abundant transcript-like 1	chr1	-	102271921	102318304	.	-0.02	7.31	0.81341	0.935667	.	0.04	7.01	0.656226	0.911631	7.21428	7.34603	7.38561	7.36289	7.21848	7.02004	6.95806	6.99449	7.03603	7.05722
no	14263496				chr1	-	102451730	102452321	.	-0.11	3.95	0.332015	0.670233	.	-0.36	4.05	0.0558926	0.519202	3.87184	4.06213	4.03904	3.96812	3.78959	4.3746	4.14992	3.69689	4.11447	3.89687
no	14263499	XM_014114858; ENSCAFT00000003688; AJ388515	TRIM28	tripartite motif containing 28	chr1	-	102477506	102483498	.	-0.21	9.04	0.0472269	0.309951	.	0.02	9.12	0.797404	0.953179	9.16284	9.08017	9.13478	8.90911	8.93075	9.14159	9.0783	9.13716	9.12887	9.13163
no	14263516	XM_005616020; XM_014114587	ZNF324	zinc finger protein 324	chr1	-	102518944	102868687	.	-0.79	4.87	0.000909991	0.0627309	.	-0.37	4.39	0.328264	0.761831	5.29102	5.13909	5.12859	4.19216	4.59138	4.79716	4.43059	4.89542	4.13363	3.70222
no	14263522	ENSCAFT00000003821	ZNF584	zinc finger protein 584	chr1	-	102588228	102594955	.	-0.09	4.19	0.449099	0.754163	.	-0.05	3.92	0.751256	0.940948	4.33884	4.25366	4.09097	4.18842	4.0964	3.82962	4.0709	3.92615	3.67347	4.09708
no	14263527	XM_005616030; ENSCAFT00000003708	RNF225	ring finger protein 225	chr1	-	102624733	102625656	.	-0.48	3.48	0.0418237	0.294422	.	0.53	3.09	0.0187783	0.455028	3.46249	3.49005	4.05601	3.21444	3.16919	2.75265	2.78877	3.51334	3.00337	3.37498
no	14263529	XM_533568; ENSCAFT00000003710	RPS5	ribosomal protein S5	chr1	-	102627182	102632720	.	0.15	10.03	0.116705	0.441835	.	0.04	10.16	0.662032	0.913066	9.99127	9.97609	9.93435	10.0961	10.1405	10.1803	10.0913	10.2178	10.2134	10.1038
no	14263537				chr1	-	102699549	102718175	.	0.05	3.66	0.709463	0.894269	.	0.09	3.56	0.641019	0.906592	3.5939	3.77709	3.54783	3.54278	3.83458	3.55415	3.46518	3.95332	3.36809	3.48255
no	14263552				chr1	-	102765478	102787857	.	0.13	4.66	0.281074	0.62598	.	0.1	4.69	0.604095	0.894871	4.52041	4.62494	4.66566	4.85892	4.60744	4.44561	4.81878	4.63286	4.99732	4.5617
no	14263563				chr1	-	102888985	102904178	.	-0.04	4.8	0.84066	0.945696	.	-0.43	5.25	0.0358133	0.483402	5.13481	4.62692	4.68579	4.99841	4.55018	5.27576	5.7324	5.16334	4.96763	5.10558
no	14263566				chr1	-	102892810	102893736	.	0.14	2.17	0.17028	0.51674	.	0.22	2.33	0.374863	0.789296	2.13668	2.08008	2.11507	2.33249	2.17267	2.55772	1.84441	2.22993	2.44715	2.58411
no	14263569				chr1	-	103350805	103537898	.	-0.25	3.38	0.154999	0.497876	.	-0.64	4.58	0.0139924	0.436469	3.73818	3.29707	3.39771	3.34794	3.10785	5.07069	4.86321	4.6009	4.01398	4.35326
no	14263574				chr1	-	103544967	103545088	.	-0.08	1.81	0.521219	0.798421	.	0.24	1.77	0.0748901	0.548764	2.02421	1.75147	1.74852	1.84134	1.67637	1.60954	1.64285	1.72476	1.99023	1.87209
no	14263576	XM_014116338	ZSCAN4	zinc finger and SCAN domain containing 4	chr1	-	103551836	103553518	.	-0.42	1.35	0.031671	0.262814	.	-0.08	1.4	0.753897	0.941574	1.80417	1.3026	1.46127	1.13072	1.0733	1.41761	1.47733	0.96611	1.34716	1.79547
no	14263578				chr1	-	103621509	103649089	.	0.14	1.86	0.206847	0.55733	.	-0.16	2.67	0.54317	0.868433	1.83344	1.73712	1.83096	2.03398	1.84364	2.63192	2.9056	2.87647	2.82915	2.10585
no	14263581				chr1	-	103701366	103705874	.	0.33	5.01	0.0115713	0.174144	.	-0.15	4.59	0.473198	0.838149	4.78689	4.90236	4.96131	5.19051	5.22758	4.59985	4.76949	4.5215	4.86779	4.20249
no	14263584				chr1	-	103815234	103819986	.	-0.51	3.08	0.0196091	0.215179	.	-0.18	4.58	0.474155	0.838681	3.60625	3.10266	3.13213	2.75866	2.78517	5.06637	4.31793	4.64363	4.28374	4.59814
no	14263588	XM_005616077; ENSCAFT00000035760	AURKC	aurora kinase C	chr1	-	103905820	103909174	.	0.19	3.01	0.104886	0.423973	.	0.16	2.94	0.427481	0.816836	2.94819	2.89632	2.94926	3.00912	3.23033	2.83862	2.84423	2.63847	3.15567	3.20954
no	14263595	XM_005616839	LOC102154839	olfactory receptor 5-like	chr1	-	104368037	104369592	.	0.17	2.05	0.270058	0.615584	.	0.21	2.27	0.241524	0.701701	2.14333	1.92737	1.87792	1.96802	2.3472	2.27663	2.00428	2.25252	2.19454	2.6171
no	14263598	XM_014114769	LOC106558949	olfactory receptor 5-like	chr1	-	104384713	104385775	.	-0.12	1.68	0.414243	0.732977	.	-0.01	1.67	0.965974	0.993194	1.80167	1.50912	1.86089	1.50211	1.70848	1.44228	1.90715	1.55312	1.56837	1.87883
no	14263601				chr1	-	104395722	104412586	.	-0.31	2.41	0.13763	0.472819	.	0.02	2.76	0.874832	0.971662	2.47958	2.8845	2.23568	2.25057	2.18656	2.85973	2.63067	2.80774	2.72983	2.7498
no	14263606				chr1	-	104536592	104550290	.	0.25	3.55	0.111803	0.433552	.	0.56	4.06	0.00204974	0.372027	3.26672	3.68885	3.3844	3.73407	3.66794	3.71165	3.73828	4.14123	4.34868	4.36851
no	14263615				chr1	-	104626744	104637047	.	0.08	5.05	0.514284	0.795131	.	-0.1	5.3	0.391382	0.797777	5.04765	4.96834	5.01735	4.91884	5.27288	5.44742	5.26373	5.25405	5.16644	5.34796
no	14263619				chr1	-	104680420	104691648	.	0.37	2.72	0.106763	0.426974	.	-0.23	6.3	0.455246	0.829802	2.18176	2.65954	2.86192	3.00343	2.87255	6.92736	5.95217	6.00236	6.3639	6.25622
no	14263623	XM_014116404	LOC100686431	zinc finger and SCAN domain-containing protein 5B-like	chr1	-	104784842	104788810	.	0.04	1.95	0.847699	0.94773	.	-0.01	2.07	0.971936	0.994434	2.09499	1.88362	1.82309	2.32393	1.62689	2.19922	1.94291	2.34376	2.04454	1.80512
no	14263630	XM_005616098; XM_005616099; XM_005616100; XM_014114758; XM_014114761; ENSCAFT00000003904	ZNF444	zinc finger protein 444	chr1	-	104820189	104831163	.	-0.28	5.72	0.018551	0.210411	.	0.31	5.33	0.116757	0.598903	5.77789	5.91973	5.80861	5.52356	5.57979	5.21489	5.07379	5.37216	5.24147	5.76436
no	14263634	XM_014116412; ENSCAFT00000003937	NLRP5	NLR family, pyrin domain containing 5	chr1	-	104889834	104918983	.	0.01	2.67	0.951543	0.985929	.	0.22	2.72	0.125026	0.608456	2.78853	2.73207	2.47231	2.61441	2.72956	2.65658	2.52754	2.63429	2.91481	2.87424
no	14263650	XM_848854; ENSCAFT00000003948	NLRP8	NLR family, pyrin domain containing 8	chr1	-	104931822	104953306	.	-0.27	2.14	0.0439241	0.299877	.	-0.04	2.02	0.752879	0.941387	2.23318	2.21557	2.30302	1.84134	2.11408	2.01539	2.08264	2.21653	1.86043	1.94077
no	14263660	XM_533578; ENSCAFT00000003954; ENSCAFT00000043944	NLRP9	NLR family, pyrin domain containing 9	chr1	-	105090118	105112749	.	0.19	1.81	0.258072	0.606171	.	0.04	1.7	0.761004	0.9436	1.52124	1.91292	1.75847	1.75026	2.0995	1.5458	1.81408	1.67141	1.82655	1.65678
no	14263674	XM_005616102; XM_005616103; XM_005616104; XM_845641; ENSCAFT00000003994	EPN1	epsin 1	chr1	-	105135375	105146853	.	-0.27	6.72	0.019063	0.213509	.	0.03	6.96	0.837932	0.963409	6.81575	6.78262	6.89039	6.55973	6.5655	6.98739	6.91055	7.12592	7.00728	6.79312
no	14263685	XM_003638797; XM_005616105; ENSCAFT00000004031	U2AF2	U2 small nuclear RNA auxiliary factor 2	chr1	-	105150038	105167373	.	0.27	9.01	0.0155248	0.194698	.	-0.02	8.17	0.831124	0.961873	8.8757	8.87851	8.93483	9.14579	9.19406	8.19154	8.17347	8.15891	8.14446	8.18835
no	14263698	XM_005616106; XM_005616107; XM_014118185; XM_014118186; XM_533579; ENSCAFT00000004033	CCDC106	coiled-coil domain containing 106	chr1	-	105169423	105171710	.	-0.3	4.04	0.0308091	0.25954	.	0.12	4.59	0.500492	0.850156	4.14019	4.02662	4.31888	3.85449	3.86164	4.60572	4.42271	4.87482	4.36315	4.66533
no	14263704	XM_014118223	ZNF865	zinc finger protein 865	chr1	-	105197980	105201162	.	-0.08	4.6	0.51195	0.794026	.	-0.05	4.46	0.650576	0.91025	4.75569	4.52037	4.60679	4.6409	4.46002	4.5656	4.41822	4.34194	4.57084	4.40398
no	14263706	XM_014118223	ZNF865	zinc finger protein 865	chr1	-	105207387	105207481	.	-0.47	6.19	0.153813	0.496658	.	-0.23	5.47	0.554654	0.872924	6.76514	6.00557	6.36141	6.30364	5.51742	5.14288	6.08094	5.01735	5.19079	5.93231
no	14263708	XM_005616113; ENSCAFT00000004052; ENSCAFT00000044305	SSC5D	scavenger receptor cysteine rich family, 5 domains	chr1	-	105271624	105297498	.	0.06	3.31	0.664776	0.874963	.	0.04	3.17	0.809657	0.956571	3.17379	3.33463	3.35598	3.18567	3.50434	2.93547	3.36602	3.29332	3.0984	3.17456
no	14263726	XM_003432701; XM_848932; ENSCAFT00000004054	NAT14	N-acetyltransferase 14 (GCN5-related, putative)	chr1	-	105299081	105300560	.	-0.27	4.22	0.121822	0.449233	.	-0.08	4.12	0.662336	0.913066	4.32726	4.38076	4.26587	3.80416	4.30113	3.89812	4.43703	3.94964	4.0751	4.22743
no	14263729	XM_005616114; XM_014118257; XM_541409	ZNF628	zinc finger protein 628	chr1	-	105301731	105304814	.	-0.12	4.35	0.34559	0.682269	.	-0.04	4.19	0.704519	0.927093	4.25904	4.36628	4.56751	4.18757	4.35985	4.16736	4.2465	4.20501	4.10319	4.20428
no	14263732	XM_533581; ENSCAFT00000004065	RPL28	ribosomal protein L28	chr1	-	105377861	105380876	.	-0.04	9.77	0.634833	0.859716	.	0.06	9.71	0.521859	0.859399	9.824	9.7789	9.77232	9.69706	9.80011	9.66283	9.68066	9.76562	9.74028	9.68403
no	14263739	NM_001313775; ENSCAFT00000004067	TMEM190	transmembrane protein 190	chr1	-	105386618	105387833	.	-0.06	2.1	0.744489	0.910117	.	-0.09	2.12	0.428715	0.817149	2.34591	1.87977	2.15488	2.25559	1.88068	2.23209	2.11162	2.09282	2.17334	1.99218
no	14263754	XM_014118381; XM_541413	BRSK1	BR serine/threonine kinase 1	chr1	-	105443672	105461554	.	-0.06	3.32	0.659419	0.872398	.	0.65	3.07	0.0591062	0.52387	3.17555	3.31927	3.53885	3.1697	3.39393	2.19634	3.1647	3.34902	3.21204	3.42709
no	14263770	XM_005616158; XM_005616159; XM_005616160; XM_005616161; XM_005616162; ENSCAFT00000004134	EPS8L1	EPS8-like 1	chr1	-	105594113	105603147	.	0.1	3.02	0.508891	0.792151	.	0.47	2.81	0.0329737	0.478586	2.85825	2.85246	3.23027	3.14697	3.01075	2.42622	2.63715	3.22384	3.04327	2.72541
no	14263788	XM_541420; ENSCAFT00000004144	NLRP2	NLR family, pyrin domain containing 2	chr1	-	105689880	105713080	.	0.17	2.2	0.490677	0.779725	.	0.05	2.09	0.886755	0.97469	2.331	2.41276	1.64393	2.40804	2.19443	2.12838	1.99267	1.86673	1.64574	2.82359
no	14263802	NM_001284448; ENSCAFT00000004152; JN790861	NCR1	natural cytotoxicity triggering receptor 1	chr1	-	105761841	105766099	.	-0.26	3.09	0.132289	0.464303	.	-0.25	3.15	0.162299	0.640377	3.00813	3.46124	3.11137	2.83165	3.02677	3.34509	3.26863	3.32238	2.8219	3.01182
no	14263810	XM_014118388; XM_014118390; XM_014118394; XM_014118397; XM_014118401; XM_014118404; XM_014118407; ENSCAFT00000050136	LOC484306	leukocyte immunoglobulin-like receptor subfamily B member 3	chr1	-	105838928	105862520	.	0.12	2.55	0.273542	0.618903	.	0.4	2.57	0.0087249	0.420834	2.50724	2.54733	2.45308	2.52057	2.72117	2.356	2.31051	2.65091	2.85867	2.68083
no	14263835	XM_005616152; XM_005616153; XM_533589; XM_857514; ENSCAFT00000004185; ENSCAFT00000004187	TTYH1	tweety family member 1	chr1	-	105936822	105951906	.	0.09	4.26	0.577942	0.830431	.	-0.04	4.27	0.815301	0.957849	4.37509	3.95898	4.34975	4.43012	4.2066	4.25575	4.33728	4.24135	3.98535	4.53787
no	14263848	XM_014118439; XM_005616142; XM_014118427; XM_014118432; XM_014118435; XM_014118437; XR_001317465	LOC484309	leukocyte immunoglobulin-like receptor subfamily A member 6	chr1	-	106072327	106077784	.	0.17	3.87	0.271086	0.616408	.	-0.03	5.16	0.891231	0.975703	3.96982	3.54788	3.87778	4.0524	3.89267	4.90804	5.45164	5.42078	5.23077	4.78455
no	14263855	XM_849126; ENSCAFT00000004233	TSEN34	TSEN34 tRNA splicing endonuclease subunit	chr1	-	106097396	106102206	.	0.02	5.02	0.872516	0.957296	.	0.04	5.13	0.687956	0.921101	5.25299	4.90651	4.88414	5.11014	4.96495	5.16976	5.04817	5.19999	5.12304	5.12015
no	14263860	XM_014118319; XM_014118322; XM_014118329; XM_014118337; XM_014118341; XM_014118344; XM_014118351; XM_541428; ENSCAFT00000004262	CNOT3	CCR4-NOT transcription complex, subunit 3	chr1	-	106133268	106142562	.	-0.08	7.04	0.409145	0.730001	.	-0.01	7.05	0.900962	0.977943	7.05365	7.03381	7.12571	6.98508	7.00678	7.10054	7.0099	6.94612	7.0153	7.16355
no	14263877	NM_001286979; ENSCAFT00000004264	PRPF31	pre-mRNA processing factor 31	chr1	-	106149198	106164630	.	0.22	7.46	0.0378889	0.281251	.	0.03	7.32	0.726304	0.934069	7.32874	7.37384	7.41231	7.55721	7.63541	7.29796	7.30624	7.31528	7.34334	7.33895
no	14263891	XM_005616133; ENSCAFT00000004266	NDUFA3	NADH dehydrogenase (ubiquinone) 1 alpha subcomplex, 3, 9kDa	chr1	-	106174534	106176706	.	0.01	9.57	0.906204	0.970355	.	0.1	9.84	0.296145	0.739934	9.47082	9.56394	9.65945	9.57819	9.57441	9.80959	9.76466	9.86828	9.87866	9.90281
no	14263895				chr1	-	106244080	106331537	.	0.12	2.22	0.325967	0.664957	.	0.01	2.34	0.938183	0.987812	2.20039	2.12337	2.20213	2.15428	2.4291	2.29518	2.37027	2.40904	2.4486	2.16898
no	14263900	XM_005616129; XM_005616130; XM_005616131; XM_005616132; XM_014118565; XM_541430; XR_001317494; XR_001317495; XR_291390; ENSCAFT00000004229; ENSCAFT00000044713	LOC484314	T-cell-interacting, activating receptor on myeloid cells protein 1-like	chr1	-	106258596	106260876	.	0.04	2.99	0.774851	0.921546	.	0.25	3.15	0.114482	0.595516	2.87804	3.01192	3.02625	2.84993	3.16677	2.90266	3.09385	3.06259	3.27144	3.39836
no	14263904	ENSCAFT00000004269	CACNG6	calcium channel, voltage-dependent, gamma subunit 6	chr1	-	106304980	106320023	.	0.04	3.55	0.667891	0.87612	.	0.05	3.49	0.755158	0.941969	3.52881	3.56806	3.50521	3.53095	3.61398	3.47908	3.45078	3.44923	3.33886	3.74285
no	14263909	XM_849184	CACNG7	calcium channel, voltage-dependent, gamma subunit 7	chr1	-	106355478	106372344	.	-0.06	2.98	0.69117	0.886714	.	0.13	2.86	0.351464	0.776095	2.75959	3.05502	3.21261	3.05753	2.83331	2.8493	2.71845	2.71459	2.99374	3.03569
no	14263915	XM_003638802; XM_541432	PRKCG; LOC484316	protein kinase C, gamma; protein kinase C gamma type	chr1	-	106377756	106393794	.	-0.26	2.53	0.176258	0.524924	.	0.29	2.58	0.0694188	0.541957	2.75755	2.82978	2.30742	2.2762	2.46524	2.46822	2.34533	2.83673	2.49486	2.75626
no	14263941	XM_014116473	LOC106559263	putative protein ZNF720	chr1	-	106674539	106713947	.	0.49	1.96	0.0126124	0.180398	.	0.01	2.02	0.97763	0.996691	1.90144	1.71652	1.68886	2.05647	2.45743	2.10388	1.93858	2.20322	1.7044	2.17152
no	14263945				chr1	-	106711919	106714815	.	0.11	1	0.435162	0.745454	.	-0.01	1.17	0.947528	0.989678	0.91905	0.77739	1.17389	1.05916	1.07139	1.17423	1.17429	1.39452	1.01776	1.08258
no	14263948				chr1	-	107193267	107194858	.	-0.04	1.87	0.786943	0.926206	.	0.32	2.88	0.197596	0.668727	2.12523	1.72407	1.80058	1.97299	1.70853	2.97575	2.38922	3.04958	2.73574	3.22669
no	14263952				chr1	-	107421528	107426911	.	-0.49	2.08	0.0284352	0.250565	.	-0.06	2.5	0.693678	0.922534	2.48442	1.95893	2.38791	1.66938	1.90617	2.44277	2.63832	2.48127	2.26783	2.68794
no	14263955	XM_014115250	LOC102156917	zinc finger protein 677-like	chr1	-	107561835	107611588	.	0.25	4.58	0.182832	0.531569	.	0.1	4.74	0.341684	0.770799	4.23293	4.60752	4.60938	4.53867	4.93382	4.77899	4.57024	4.77943	4.79624	4.75856
no	14263958				chr1	-	107752328	107758310	.	0.18	1.39	0.237505	0.587909	.	0.12	4.83	0.313664	0.751506	1.37393	1.08818	1.48768	1.42644	1.56286	4.66317	4.84984	4.89326	4.98396	4.7652
no	14263961	XM_005616222; XM_845900; ENSCAFT00000004430	PPP2R1A	protein phosphatase 2, regulatory subunit A, alpha	chr1	-	107859445	107867754	.	-0.31	9.03	0.0278347	0.248348	.	0.13	9.02	0.20786	0.676879	9.15142	9.11696	9.1756	8.98005	8.70336	8.98651	8.90565	9.08292	9.02222	9.10861
no	14263971				chr1	-	107903888	107907491	.	-0.06	1.24	0.550556	0.816336	.	-0.05	1.33	0.583056	0.885701	1.19841	1.27034	1.32962	1.09583	1.30683	1.30606	1.42618	1.38039	1.2777	1.27652
[truncated: 26,228 more rows]

## Sheet: ToppGene_both_p05
Category	ID	Name	Source	p-value	q-value Bonferroni	q-value FDR B&H	q-value FDR B&Y	Hit Count in Query List	Hit Count in Genome	Hit in Query List
[truncated: 122 more rows]
